# Supplementary material for: Regio-Specific N-Glycome and N-Glycoproteome Map of the Elderly Human Brain With and Without Alzheimer’s Disease
Source: Mol Cell Proteomics. 2022 Oct 14;21(11):100427. doi: 10.1016/j.mcpro.2022.100427 (PMC9674923; doi:10.1016/j.mcpro.2022.100427)
Supplement: Supplemental data 2 [file mmc2.xlsx]

## Sheet: 5GPs
								1	2	3	4	5	6	7	8	9	10	11	12	13	14	15	16	17	18	19	20	21	22	23	24	25	26	27	28	29
Protein name	Sequence	Mod. Names	Mod. AAs	Var. Pos. Protein	z	Calc. m/z	Score	A3_GlycoPeptide.raw	A5_GlycoPeptide.raw	B1_a_GlycoPeptide.raw	B2_GlycoPeptide.raw	B3_GlycoPeptide.raw	B4_GlycoPeptide.raw	B5_GlycoPeptide.raw	C2_GlycoPeptide.raw	C3_GlycoPeptide.raw	C4_GlycoPeptide.raw	C5_GlycoPeptide.raw	D1_GlycoPeptide.raw	D2_GlycoPeptide.raw	D3_GlycoPeptide.raw	D4_GlycoPeptide.raw	D5_GlycoPeptide.raw	A6_GPmp.raw	A10_GPmp.raw	B7_GPmp.raw	B8_GPmp.raw	B9_GPmp.raw	B10_GP.raw	B11_GP.raw	C6_GPmp.raw	C8_GPmp.raw	C10_GP.raw	C11_GPmp.raw	D7_GPmp.raw	D9_GPmp.raw
sp|P02787|TRFE_HUMAN Serotransferrin OS=Homo sapiens GN=TF PE=1 SV=3	K.cGLVPVLAENYnK.S	Ammonia-loss/-17.0265; NGlycan/2204.7724	C,N	421432	3	1222.17	79.74 - 268.84						4970000
sp|P02787|TRFE_HUMAN Serotransferrin OS=Homo sapiens GN=TF PE=1 SV=3	K.cGLVPVLAENYnK.S	Ammonia-loss/-17.0265; NGlycan/2204.7724	C,N	421432	3	1222.17	94.50 - 246.54							2440000
sp|P02787|TRFE_HUMAN Serotransferrin OS=Homo sapiens GN=TF PE=1 SV=3	K.cGLVPVLAENYnK.S	Ammonia-loss/-17.0265; NGlycan/2204.7724	C,N	421432	3	1222.17	221.32 - 292.21															1140000
sp|P02787|TRFE_HUMAN Serotransferrin OS=Homo sapiens GN=TF PE=1 SV=3	K.cGLVPVLAENYnK.S	Ammonia-loss/-17.0265; NGlycan/2204.7724	C,N	421432	3	1222.17	224.354					3220000
sp|P02787|TRFE_HUMAN Serotransferrin OS=Homo sapiens GN=TF PE=1 SV=3	K.cGLVPVLAENYnK.S	Ammonia-loss/-17.0265; NGlycan/2204.7724	C,N	421432	3	1222.17	249.77 - 440.02											2510000
sp|P02787|TRFE_HUMAN Serotransferrin OS=Homo sapiens GN=TF PE=1 SV=3	K.cGLVPVLAENYnK.S	Ammonia-loss/-17.0265; NGlycan/2204.7724	C,N	421432	3	1222.17	269.86 - 524.17																2330000
sp|P02787|TRFE_HUMAN Serotransferrin OS=Homo sapiens GN=TF PE=1 SV=3	K.cGLVPVLAENYnK.S	Ammonia-loss/-17.0265; NGlycan/2204.7724	C,N	421432	3	1222.17	275.53	906000
sp|P02787|TRFE_HUMAN Serotransferrin OS=Homo sapiens GN=TF PE=1 SV=3	K.cGLVPVLAENYnK.S	Ammonia-loss/-17.0265; NGlycan/2204.7724	C,N	421432	3	1222.17	333.072									1950000
sp|P02787|TRFE_HUMAN Serotransferrin OS=Homo sapiens GN=TF PE=1 SV=3	K.cGLVPVLAENYnK.S	Ammonia-loss/-17.0265; NGlycan/2204.7724	C,N	421432	3	1222.17	378.04 - 461.31				5780000
sp|P02787|TRFE_HUMAN Serotransferrin OS=Homo sapiens GN=TF PE=1 SV=3	K.cGLVPVLAENYnK.S	Ammonia-loss/-17.0265; NGlycan/2204.7724	C,N	421432	3	1222.17	570.815																				230000
sp|P02787|TRFE_HUMAN Serotransferrin OS=Homo sapiens GN=TF PE=1 SV=3	K.cGLVPVLAENYnK.S	Ammonia-loss/-17.0265; NGlycan/2205.7928	C,N	421432	3	1222.51	128.30 - 227.53															881000
sp|P02787|TRFE_HUMAN Serotransferrin OS=Homo sapiens GN=TF PE=1 SV=3	K.CGLVPVLAENYnK.S	NGlycan/2204.7724	N	432	3	1227.85	175.33 - 366.57							1730000
sp|P02787|TRFE_HUMAN Serotransferrin OS=Homo sapiens GN=TF PE=1 SV=3	K.CGLVPVLAENYnK.S	NGlycan/2204.7724	N	432	3	1227.85	248.937					1650000
sp|P02787|TRFE_HUMAN Serotransferrin OS=Homo sapiens GN=TF PE=1 SV=3	K.CGLVPVLAENYnK.S	NGlycan/2204.7724	N	432	3	1227.85	326.67 - 334.02				1730000
sp|P02787|TRFE_HUMAN Serotransferrin OS=Homo sapiens GN=TF PE=1 SV=3	K.sVIPSDGPSVACVK.K	Carbamyl/43.0058	NTerm	47	2	729.866	274.68							319000
sp|P02787|TRFE_HUMAN Serotransferrin OS=Homo sapiens GN=TF PE=1 SV=3	R.FDEFFSEGCAPGSK.K				2	789.332	181.656					89300
sp|P02787|TRFE_HUMAN Serotransferrin OS=Homo sapiens GN=TF PE=1 SV=3	R.qQQHLFGSnVTDCSGNFCLFR.S	Gln->pyro-Glu/-17.0265; NGlycan/2204.7724	Q,N	622630	4	1176.47	183.557								3460000
sp|P02787|TRFE_HUMAN Serotransferrin OS=Homo sapiens GN=TF PE=1 SV=3	R.qQQHLFGSnVTDCSGNFCLFR.S	Gln->pyro-Glu/-17.0265; NGlycan/2204.7724	Q,N	622630	4	1176.47	229.79 - 267.62												2420000
sp|P02787|TRFE_HUMAN Serotransferrin OS=Homo sapiens GN=TF PE=1 SV=3	R.qQQHLFGSnVTDCSGNFCLFR.S	Gln->pyro-Glu/-17.0265; NGlycan/2204.7724	Q,N	622630	4	1176.47	310.903															1130000
sp|P02787|TRFE_HUMAN Serotransferrin OS=Homo sapiens GN=TF PE=1 SV=3	R.qQQHLFGSnVTDCSGNFCLFR.S	Gln->pyro-Glu/-17.0265; NGlycan/2204.7724	Q,N	622630	4	1176.47	344.58 - 353.36									2880000
sp|P02787|TRFE_HUMAN Serotransferrin OS=Homo sapiens GN=TF PE=1 SV=3	R.qQQHLFGSnVTDCSGNFCLFR.S	Gln->pyro-Glu/-17.0265; NGlycan/2204.7724	Q,N	622630	4	1176.47	347.991			2910000
sp|P02787|TRFE_HUMAN Serotransferrin OS=Homo sapiens GN=TF PE=1 SV=3	R.qQQHLFGSnVTDCSGNFCLFR.S	Gln->pyro-Glu/-17.0265; NGlycan/2204.7724	Q,N	622630	4	1176.47	384.274													3190000
sp|P02787|TRFE_HUMAN Serotransferrin OS=Homo sapiens GN=TF PE=1 SV=3	R.qQQHLFGSnVTDCSGNFCLFR.S	Gln->pyro-Glu/-17.0265; NGlycan/2204.7724	Q,N	622630	4	1176.47	411.02																2120000
sp|P02787|TRFE_HUMAN Serotransferrin OS=Homo sapiens GN=TF PE=1 SV=3	R.qQQHLFGSnVTDCSGNFCLFR.S	Gln->pyro-Glu/-17.0265; NGlycan/2204.7724	Q,N	622630	4	1176.47	413.253						1460000
sp|P02787|TRFE_HUMAN Serotransferrin OS=Homo sapiens GN=TF PE=1 SV=3	R.qQQHLFGSnVTDCSGNFCLFR.S	Gln->pyro-Glu/-17.0265; NGlycan/2204.7724	Q,N	622630	4	1176.47	450.959											1770000
sp|P02787|TRFE_HUMAN Serotransferrin OS=Homo sapiens GN=TF PE=1 SV=3	R.qQQHLFGSnVTDCSGNFCLFR.S	Gln->pyro-Glu/-17.0265; NGlycan/2204.7724	Q,N	622630	4	1176.47	270.022																				276000
sp|P02787|TRFE_HUMAN Serotransferrin OS=Homo sapiens GN=TF PE=1 SV=3	R.qQQHLFGSnVTDCSGNFCLFR.S	Gln->pyro-Glu/-17.0265; NGlycan/2205.7928	Q,N	622630	3	1568.63	207.519						206000
sp|P02787|TRFE_HUMAN Serotransferrin OS=Homo sapiens GN=TF PE=1 SV=3	R.qQQHLFGSnVTDCSGNFCLFR.S	Gln->pyro-Glu/-17.0265; NGlycan/2205.7928	Q,N	622630	3	1568.63	343.89			641000
sp|P02787|TRFE_HUMAN Serotransferrin OS=Homo sapiens GN=TF PE=1 SV=3	R.qQQHLFGSnVTDCSGNFCLFR.S	Gln->pyro-Glu/-17.0265; NGlycan/2205.7928	Q,N	622630	4	1176.73	246.728			2040000
sp|P02787|TRFE_HUMAN Serotransferrin OS=Homo sapiens GN=TF PE=1 SV=3	R.qQQHLFGSnVTDCSGNFCLFR.S	Gln->pyro-Glu/-17.0265; NGlycan/2205.7928	Q,N	622630	4	1176.73	318.073															1210000
sp|P02787|TRFE_HUMAN Serotransferrin OS=Homo sapiens GN=TF PE=1 SV=3	R.qQQHLFGSnVTDCSGNFCLFR.S	Gln->pyro-Glu/-17.0265; NGlycan/2205.7928	Q,N	622630	4	1176.73	351.744						883000
sp|P02787|TRFE_HUMAN Serotransferrin OS=Homo sapiens GN=TF PE=1 SV=3	R.qQQHLFGSnVTDCSGNFCLFR.S	Gln->pyro-Glu/-17.0265; NGlycan/2221.7878	Q,N	622630	4	1180.73	169.497			3700000
sp|P02787|TRFE_HUMAN Serotransferrin OS=Homo sapiens GN=TF PE=1 SV=3	R.qQQHLFGSnVTDCSGNFCLFR.S	Gln->pyro-Glu/-17.0265; NGlycan/2221.7878	Q,N	622630	4	1180.73	189.329											5550000
sp|P02787|TRFE_HUMAN Serotransferrin OS=Homo sapiens GN=TF PE=1 SV=3	R.qQQHLFGSnVTDCSGNFCLFR.S	Gln->pyro-Glu/-17.0265; NGlycan/2221.7878	Q,N	622630	4	1180.73	288.858								1860000
sp|P02787|TRFE_HUMAN Serotransferrin OS=Homo sapiens GN=TF PE=1 SV=3	R.qQQHLFGSnVTDCSGNFCLFR.S	Gln->pyro-Glu/-17.0265; NGlycan/2221.7878	Q,N	622630	4	1180.73	328.05																									152000
sp|P02787|TRFE_HUMAN Serotransferrin OS=Homo sapiens GN=TF PE=1 SV=3	R.qQQHLFGSnVTDCSGNFCLFR.S	Gln->pyro-Glu/-17.0265; NGlycan/2221.7878	Q,N	622630	4	1180.73	449.574																					137000
sp|P02787|TRFE_HUMAN Serotransferrin OS=Homo sapiens GN=TF PE=1 SV=3	R.qQQHLFGSnVTDCSGNFCLFR.S	Gln->pyro-Glu/-17.0265; NGlycan/2262.8143	Q,N	622630	4	1190.98	126.238													1250000
sp|P02787|TRFE_HUMAN Serotransferrin OS=Homo sapiens GN=TF PE=1 SV=3	R.QQQHLFGSnVTDCSGNFCLFR.S	NGlycan/1647.6132	N	630	3	1388.25	346.12 - 379.22														928000
sp|P02787|TRFE_HUMAN Serotransferrin OS=Homo sapiens GN=TF PE=1 SV=3	R.QQQHLFGSnVTDCSGNFCLFR.S	NGlycan/1856.6556	N	630	3	1457.93	283.794									6150000
sp|P02787|TRFE_HUMAN Serotransferrin OS=Homo sapiens GN=TF PE=1 SV=3	R.QQQHLFGSnVTDCSGNFCLFR.S	NGlycan/2199.8299	N	630	4	1179.49	592.675																				102000
sp|P02787|TRFE_HUMAN Serotransferrin OS=Homo sapiens GN=TF PE=1 SV=3	R.QQQHLFGSnVTDCSGNFCLFR.S	NGlycan/2204.7724	N	630	3	1573.97	279.175						1070000
sp|P02787|TRFE_HUMAN Serotransferrin OS=Homo sapiens GN=TF PE=1 SV=3	R.QQQHLFGSnVTDCSGNFCLFR.S	NGlycan/2204.7724	N	630	3	1573.97	282.07	3030000
sp|P02787|TRFE_HUMAN Serotransferrin OS=Homo sapiens GN=TF PE=1 SV=3	R.QQQHLFGSnVTDCSGNFCLFR.S	NGlycan/2204.7724	N	630	3	1573.97	389.67 - 512.23																890000
sp|P02787|TRFE_HUMAN Serotransferrin OS=Homo sapiens GN=TF PE=1 SV=3	R.QQQHLFGSnVTDCSGNFCLFR.S	NGlycan/2204.7724	N	630	4	1180.73	307.193															2350000
sp|P02787|TRFE_HUMAN Serotransferrin OS=Homo sapiens GN=TF PE=1 SV=3	R.QQQHLFGSnVTDCSGNFCLFR.S	NGlycan/2204.7724	N	630	4	1180.73	359.90 - 509.23									9340000
sp|P02787|TRFE_HUMAN Serotransferrin OS=Homo sapiens GN=TF PE=1 SV=3	R.QQQHLFGSnVTDCSGNFCLFR.S	NGlycan/2204.7724	N	630	4	1180.73	413.128													4210000
sp|P02787|TRFE_HUMAN Serotransferrin OS=Homo sapiens GN=TF PE=1 SV=3	R.QQQHLFGSnVTDCSGNFCLFR.S	NGlycan/2204.7724	N	630	4	1180.73	438.315																7340000
sp|P02787|TRFE_HUMAN Serotransferrin OS=Homo sapiens GN=TF PE=1 SV=3	R.QQQHLFGSnVTDCSGNFCLFR.S	NGlycan/2204.7724	N	630	4	1180.73	444.431										2620000
sp|P02787|TRFE_HUMAN Serotransferrin OS=Homo sapiens GN=TF PE=1 SV=3	R.QQQHLFGSnVTDCSGNFCLFR.S	NGlycan/2204.7724	N	630	4	1180.73	448.874	4300000
sp|P02787|TRFE_HUMAN Serotransferrin OS=Homo sapiens GN=TF PE=1 SV=3	R.QQQHLFGSnVTDCSGNFCLFR.S	NGlycan/2204.7724	N	630	4	1180.73	453.30 - 458.47						5410000
sp|P02787|TRFE_HUMAN Serotransferrin OS=Homo sapiens GN=TF PE=1 SV=3	R.QQQHLFGSnVTDCSGNFCLFR.S	NGlycan/2204.7724	N	630	4	1180.73	630.188																				316000
sp|P02787|TRFE_HUMAN Serotransferrin OS=Homo sapiens GN=TF PE=1 SV=3	R.QQQHLFGSnVTDCSGNFCLFR.S	NGlycan/2205.7928	N	630	3	1574.31	377.355									335000
sp|P02787|TRFE_HUMAN Serotransferrin OS=Homo sapiens GN=TF PE=1 SV=3	R.QQQHLFGSnVTDCSGNFCLFR.S	NGlycan/2205.7928	N	630	4	1180.98	262.922	3180000
sp|P02787|TRFE_HUMAN Serotransferrin OS=Homo sapiens GN=TF PE=1 SV=3	R.QQQHLFGSnVTDCSGNFCLFR.S	NGlycan/2205.7928	N	630	4	1180.98	414.215													3420000
sp|P02787|TRFE_HUMAN Serotransferrin OS=Homo sapiens GN=TF PE=1 SV=3	R.SAGWNIPIGLLYCDLPEPR.K				3	724.37	127.848								1870000
sp|P05023|AT1A1_HUMAN Sodium/potassium-transporting ATPase subunit alpha-1 OS=Homo sapiens GN=ATP1A1 PE=1 SV=1	K.ACVVHGSDLK.D				2	543.274	176.428																		2080000
sp|P05023|AT1A1_HUMAN Sodium/potassium-transporting ATPase subunit alpha-1 OS=Homo sapiens GN=ATP1A1 PE=1 SV=1	K.aCVVHGSDLK.D	Carbamyl/43.0058	NTerm	662	2	564.777	127.133																								465000
sp|P05023|AT1A1_HUMAN Sodium/potassium-transporting ATPase subunit alpha-1 OS=Homo sapiens GN=ATP1A1 PE=1 SV=1	K.aCVVHGSDLK.D	Carbamyl/43.0058	NTerm	662	2	564.777	132.885																												706000
sp|P05023|AT1A1_HUMAN Sodium/potassium-transporting ATPase subunit alpha-1 OS=Homo sapiens GN=ATP1A1 PE=1 SV=1	K.ACVVHGSDLKDMTSEQLDDILK.Y				3	825.402	712.308	10900000
sp|P05023|AT1A1_HUMAN Sodium/potassium-transporting ATPase subunit alpha-1 OS=Homo sapiens GN=ATP1A1 PE=1 SV=1	K.ACVVHGSDLKDMTSEQLDDILK.Y				3	825.402	795.842									13600000
sp|P05023|AT1A1_HUMAN Sodium/potassium-transporting ATPase subunit alpha-1 OS=Homo sapiens GN=ATP1A1 PE=1 SV=1	K.aCVVHGSDLKDMTSEQLDDILK.Y	Carbamyl/43.0058	NTerm	662	3	839.737	364.93 - 425.31									6060000
sp|P05023|AT1A1_HUMAN Sodium/potassium-transporting ATPase subunit alpha-1 OS=Homo sapiens GN=ATP1A1 PE=1 SV=1	K.aCVVHGSDLKDMTSEQLDDILK.Y	Carbamyl/43.0058	NTerm	662	3	839.737	433.465														3070000
sp|P05023|AT1A1_HUMAN Sodium/potassium-transporting ATPase subunit alpha-1 OS=Homo sapiens GN=ATP1A1 PE=1 SV=1	K.aCVVHGSDLKDMTSEQLDDILK.Y	Carbamyl/43.0058	NTerm	662	3	839.737	491.007											3930000
sp|P05023|AT1A1_HUMAN Sodium/potassium-transporting ATPase subunit alpha-1 OS=Homo sapiens GN=ATP1A1 PE=1 SV=1	K.aCVVHGSDLKDMTSEQLDDILK.Y	Carbamyl/43.0058	NTerm	662	3	839.737	584.668																1400000
sp|P05023|AT1A1_HUMAN Sodium/potassium-transporting ATPase subunit alpha-1 OS=Homo sapiens GN=ATP1A1 PE=1 SV=1	K.aCVVHGSDLKDMTSEQLDDILK.Y	Carbamyl/43.0058	NTerm	662	3	839.737	594.257	4830000
sp|P05023|AT1A1_HUMAN Sodium/potassium-transporting ATPase subunit alpha-1 OS=Homo sapiens GN=ATP1A1 PE=1 SV=1	K.ADIGVAmGIAGSDVSK.Q	Carbamyl/43.0058	M	734	2	767.382	412.561						853000
sp|P05023|AT1A1_HUMAN Sodium/potassium-transporting ATPase subunit alpha-1 OS=Homo sapiens GN=ATP1A1 PE=1 SV=1	K.aDIGVAMGIAGSDVSK.Q	Carbamyl/43.0058	NTerm	728	2	767.382	275.406						1260000
sp|P05023|AT1A1_HUMAN Sodium/potassium-transporting ATPase subunit alpha-1 OS=Homo sapiens GN=ATP1A1 PE=1 SV=1	K.ADIGVAmGIAGSDVSK.Q	Oxidation/15.9949	M	734	2	753.877	662.896					3510000
sp|P05023|AT1A1_HUMAN Sodium/potassium-transporting ATPase subunit alpha-1 OS=Homo sapiens GN=ATP1A1 PE=1 SV=1	K.AIAkGVGIISEGNETVEDIAAR.L	Carbamyl/43.0058	K	629	3	752.733	325.641			1690000
sp|P05023|AT1A1_HUMAN Sodium/potassium-transporting ATPase subunit alpha-1 OS=Homo sapiens GN=ATP1A1 PE=1 SV=1	K.AIAkGVGIISEGNETVEDIAAR.L	Carbamyl/43.0058	K	629	3	752.733	431.855															1860000
sp|P05023|AT1A1_HUMAN Sodium/potassium-transporting ATPase subunit alpha-1 OS=Homo sapiens GN=ATP1A1 PE=1 SV=1	K.AIAkGVGIISEGNETVEDIAAR.L	Carbamyl/43.0058	K	629	3	752.733	236.743																	581000
sp|P05023|AT1A1_HUMAN Sodium/potassium-transporting ATPase subunit alpha-1 OS=Homo sapiens GN=ATP1A1 PE=1 SV=1	K.AIAkGVGIISEGNETVEDIAAR.L	Carbamyl/43.0058	K	629	3	752.733	305.582																													563000
sp|P05023|AT1A1_HUMAN Sodium/potassium-transporting ATPase subunit alpha-1 OS=Homo sapiens GN=ATP1A1 PE=1 SV=1	K.AIAkGVGIISEGNETVEDIAAR.L	Carbamyl/43.0058	K	629	3	752.733	496.435																						992000
sp|P05023|AT1A1_HUMAN Sodium/potassium-transporting ATPase subunit alpha-1 OS=Homo sapiens GN=ATP1A1 PE=1 SV=1	K.aIAKGVGIISEGNETVEDIAAR.L	Carbamyl/43.0058	NTerm	626	3	752.733	344.645						657000
sp|P05023|AT1A1_HUMAN Sodium/potassium-transporting ATPase subunit alpha-1 OS=Homo sapiens GN=ATP1A1 PE=1 SV=1	K.CIELCCGSVK.E				2	613.272	176.188																				169000
sp|P05023|AT1A1_HUMAN Sodium/potassium-transporting ATPase subunit alpha-1 OS=Homo sapiens GN=ATP1A1 PE=1 SV=1	K.CIELCCGSVK.E				2	613.272	275.739																								618000
sp|P05023|AT1A1_HUMAN Sodium/potassium-transporting ATPase subunit alpha-1 OS=Homo sapiens GN=ATP1A1 PE=1 SV=1	K.CIELCCGSVK.E				2	613.272	315.195																												941000
sp|P05023|AT1A1_HUMAN Sodium/potassium-transporting ATPase subunit alpha-1 OS=Homo sapiens GN=ATP1A1 PE=1 SV=1	K.cIELCCGSVK.E	Ammonia-loss/-17.0265	C	459	1	1208.51	252.786									34500000
sp|P05023|AT1A1_HUMAN Sodium/potassium-transporting ATPase subunit alpha-1 OS=Homo sapiens GN=ATP1A1 PE=1 SV=1	K.cIELCCGSVK.E	Ammonia-loss/-17.0265	C	459	2	604.759	116.477																				217000
sp|P05023|AT1A1_HUMAN Sodium/potassium-transporting ATPase subunit alpha-1 OS=Homo sapiens GN=ATP1A1 PE=1 SV=1	K.cIELCCGSVK.E	Ammonia-loss/-17.0265	C	459	2	604.759	293.038																								474000
sp|P05023|AT1A1_HUMAN Sodium/potassium-transporting ATPase subunit alpha-1 OS=Homo sapiens GN=ATP1A1 PE=1 SV=1	K.cIELCCGSVK.E	Ammonia-loss/-17.0265	C	459	2	604.759	300.056																		593000
sp|P05023|AT1A1_HUMAN Sodium/potassium-transporting ATPase subunit alpha-1 OS=Homo sapiens GN=ATP1A1 PE=1 SV=1	K.cIELCCGSVK.E	Ammonia-loss/-17.0265	C	459	2	604.759	381.066																												593000
sp|P05023|AT1A1_HUMAN Sodium/potassium-transporting ATPase subunit alpha-1 OS=Homo sapiens GN=ATP1A1 PE=1 SV=1	K.DAFQNAYLELGGLGER.V				2	876.931	589.852						717000
sp|P05023|AT1A1_HUMAN Sodium/potassium-transporting ATPase subunit alpha-1 OS=Homo sapiens GN=ATP1A1 PE=1 SV=1	K.DMTSEQLDDILK.Y				2	704.337	307.516								8360000
sp|P05023|AT1A1_HUMAN Sodium/potassium-transporting ATPase subunit alpha-1 OS=Homo sapiens GN=ATP1A1 PE=1 SV=1	K.DMTSEQLDDILK.Y				2	704.337	481.964						11000000
sp|P05023|AT1A1_HUMAN Sodium/potassium-transporting ATPase subunit alpha-1 OS=Homo sapiens GN=ATP1A1 PE=1 SV=1	K.DMTSEQLDDILK.Y				2	704.337	496.346			3530000
sp|P05023|AT1A1_HUMAN Sodium/potassium-transporting ATPase subunit alpha-1 OS=Homo sapiens GN=ATP1A1 PE=1 SV=1	K.DMTSEQLDDILK.Y				2	704.337	540.32														28300000
sp|P05023|AT1A1_HUMAN Sodium/potassium-transporting ATPase subunit alpha-1 OS=Homo sapiens GN=ATP1A1 PE=1 SV=1	K.DMTSEQLDDILK.Y				2	704.337	576.005									22500000
sp|P05023|AT1A1_HUMAN Sodium/potassium-transporting ATPase subunit alpha-1 OS=Homo sapiens GN=ATP1A1 PE=1 SV=1	K.DMTSEQLDDILK.Y				2	704.337	588.249							1160000
sp|P05023|AT1A1_HUMAN Sodium/potassium-transporting ATPase subunit alpha-1 OS=Homo sapiens GN=ATP1A1 PE=1 SV=1	K.DMTSEQLDDILK.Y				2	704.337	596.619															5690000
sp|P05023|AT1A1_HUMAN Sodium/potassium-transporting ATPase subunit alpha-1 OS=Homo sapiens GN=ATP1A1 PE=1 SV=1	K.DMTSEQLDDILK.Y				2	704.337	628.57 - 643.76	30000000
sp|P05023|AT1A1_HUMAN Sodium/potassium-transporting ATPase subunit alpha-1 OS=Homo sapiens GN=ATP1A1 PE=1 SV=1	K.DMTSEQLDDILK.Y				2	704.337	641.246										13600000
sp|P05023|AT1A1_HUMAN Sodium/potassium-transporting ATPase subunit alpha-1 OS=Homo sapiens GN=ATP1A1 PE=1 SV=1	K.DMTSEQLDDILK.Y				2	704.337	652.684																16900000
sp|P05023|AT1A1_HUMAN Sodium/potassium-transporting ATPase subunit alpha-1 OS=Homo sapiens GN=ATP1A1 PE=1 SV=1	K.DMTSEQLDDILK.Y				2	704.337	661.32					2140000
sp|P05023|AT1A1_HUMAN Sodium/potassium-transporting ATPase subunit alpha-1 OS=Homo sapiens GN=ATP1A1 PE=1 SV=1	K.DMTSEQLDDILK.Y				2	704.337	661.618											21000000
sp|P05023|AT1A1_HUMAN Sodium/potassium-transporting ATPase subunit alpha-1 OS=Homo sapiens GN=ATP1A1 PE=1 SV=1	K.DMTSEQLDDILK.Y				2	704.337	717.438		8180000
sp|P05023|AT1A1_HUMAN Sodium/potassium-transporting ATPase subunit alpha-1 OS=Homo sapiens GN=ATP1A1 PE=1 SV=1	K.DMTSEQLDDILK.Y				2	704.337	269.389																								479000
sp|P05023|AT1A1_HUMAN Sodium/potassium-transporting ATPase subunit alpha-1 OS=Homo sapiens GN=ATP1A1 PE=1 SV=1	K.DMTSEQLDDILK.Y				2	704.337	343.208																		437000
sp|P05023|AT1A1_HUMAN Sodium/potassium-transporting ATPase subunit alpha-1 OS=Homo sapiens GN=ATP1A1 PE=1 SV=1	K.dMTSEQLDDILK.Y	Carbamyl/43.0058	NTerm	672	2	725.84	397.841										1400000
sp|P05023|AT1A1_HUMAN Sodium/potassium-transporting ATPase subunit alpha-1 OS=Homo sapiens GN=ATP1A1 PE=1 SV=1	K.dMTSEQLDDILK.Y	Carbamyl/43.0058	NTerm	672	2	725.84	426.633					580000
sp|P05023|AT1A1_HUMAN Sodium/potassium-transporting ATPase subunit alpha-1 OS=Homo sapiens GN=ATP1A1 PE=1 SV=1	K.dMTSEQLDDILK.Y	Carbamyl/43.0058	NTerm	672	2	725.84	433.418			342000
sp|P05023|AT1A1_HUMAN Sodium/potassium-transporting ATPase subunit alpha-1 OS=Homo sapiens GN=ATP1A1 PE=1 SV=1	K.dMTSEQLDDILK.Y	Carbamyl/43.0058	NTerm	672	2	725.84	465.723	2020000
sp|P05023|AT1A1_HUMAN Sodium/potassium-transporting ATPase subunit alpha-1 OS=Homo sapiens GN=ATP1A1 PE=1 SV=1	K.dMTSEQLDDILK.Y	Carbamyl/43.0058	NTerm	672	2	725.84	484.242												1020000
sp|P05023|AT1A1_HUMAN Sodium/potassium-transporting ATPase subunit alpha-1 OS=Homo sapiens GN=ATP1A1 PE=1 SV=1	K.dMTSEQLDDILK.Y	Carbamyl/43.0058	NTerm	672	2	725.84	497.084																3290000
sp|P05023|AT1A1_HUMAN Sodium/potassium-transporting ATPase subunit alpha-1 OS=Homo sapiens GN=ATP1A1 PE=1 SV=1	K.dMTSEQLDDILK.Y	Carbamyl/43.0058	NTerm	672	2	725.84	510.493		2840000
sp|P05023|AT1A1_HUMAN Sodium/potassium-transporting ATPase subunit alpha-1 OS=Homo sapiens GN=ATP1A1 PE=1 SV=1	K.dMTSEQLDDILK.Y	Carbamyl/43.0058	NTerm	672	2	725.84	517.198															1090000
sp|P05023|AT1A1_HUMAN Sodium/potassium-transporting ATPase subunit alpha-1 OS=Homo sapiens GN=ATP1A1 PE=1 SV=1	K.dMTSEQLDDILK.Y	Carbamyl/43.0058	NTerm	672	2	725.84	600.074											2940000
sp|P05023|AT1A1_HUMAN Sodium/potassium-transporting ATPase subunit alpha-1 OS=Homo sapiens GN=ATP1A1 PE=1 SV=1	K.dMTSEQLDDILK.Y	Carbamyl/43.0058	NTerm	672	2	725.84	664.598						2340000
sp|P05023|AT1A1_HUMAN Sodium/potassium-transporting ATPase subunit alpha-1 OS=Homo sapiens GN=ATP1A1 PE=1 SV=1	K.DmTSEQLDDILK.Y	Oxidation/15.9949	M	673	2	712.335	240.252																2150000
sp|P05023|AT1A1_HUMAN Sodium/potassium-transporting ATPase subunit alpha-1 OS=Homo sapiens GN=ATP1A1 PE=1 SV=1	K.DmTSEQLDDILK.Y	Oxidation/15.9949	M	673	2	712.335	258.011		956000
sp|P05023|AT1A1_HUMAN Sodium/potassium-transporting ATPase subunit alpha-1 OS=Homo sapiens GN=ATP1A1 PE=1 SV=1	K.DmTSEQLDDILK.Y	Oxidation/15.9949	M	673	2	712.335	275.26 - 365.44														5600000
sp|P05023|AT1A1_HUMAN Sodium/potassium-transporting ATPase subunit alpha-1 OS=Homo sapiens GN=ATP1A1 PE=1 SV=1	K.DmTSEQLDDILK.Y	Oxidation/15.9949	M	673	2	712.335	282.619											1520000
sp|P05023|AT1A1_HUMAN Sodium/potassium-transporting ATPase subunit alpha-1 OS=Homo sapiens GN=ATP1A1 PE=1 SV=1	K.DmTSEQLDDILK.Y	Oxidation/15.9949	M	673	2	712.335	343.007						2740000
sp|P05023|AT1A1_HUMAN Sodium/potassium-transporting ATPase subunit alpha-1 OS=Homo sapiens GN=ATP1A1 PE=1 SV=1	K.DmTSEQLDDILK.Y	Oxidation/15.9949	M	673	2	712.335	355.045									2490000
sp|P05023|AT1A1_HUMAN Sodium/potassium-transporting ATPase subunit alpha-1 OS=Homo sapiens GN=ATP1A1 PE=1 SV=1	K.DmTSEQLDDILK.Y	Oxidation/15.9949	M	673	2	712.335	513.05							723000
sp|P05023|AT1A1_HUMAN Sodium/potassium-transporting ATPase subunit alpha-1 OS=Homo sapiens GN=ATP1A1 PE=1 SV=1	K.DmTSEQLDDILK.Y	Oxidation/15.9949	M	673	2	712.335	522.761					3000000
sp|P05023|AT1A1_HUMAN Sodium/potassium-transporting ATPase subunit alpha-1 OS=Homo sapiens GN=ATP1A1 PE=1 SV=1	K.DmTSEQLDDILK.Y	Oxidation/15.9949	M	673	2	712.335	128.676																		899000
sp|P05023|AT1A1_HUMAN Sodium/potassium-transporting ATPase subunit alpha-1 OS=Homo sapiens GN=ATP1A1 PE=1 SV=1	K.DmTSEQLDDILK.Y	Oxidation/15.9949	M	673	2	712.335	461.948																												1340000
sp|P05023|AT1A1_HUMAN Sodium/potassium-transporting ATPase subunit alpha-1 OS=Homo sapiens GN=ATP1A1 PE=1 SV=1	K.EQPLDEELKDAFQNAYLELGGLGER.V				3	945.466	296.823														4140000
sp|P05023|AT1A1_HUMAN Sodium/potassium-transporting ATPase subunit alpha-1 OS=Homo sapiens GN=ATP1A1 PE=1 SV=1	K.EQPLDEELKDAFQNAYLELGGLGER.V				3	945.466	414.61 - 826.89									29600000
sp|P05023|AT1A1_HUMAN Sodium/potassium-transporting ATPase subunit alpha-1 OS=Homo sapiens GN=ATP1A1 PE=1 SV=1	K.EQPLDEELKDAFQNAYLELGGLGER.V				3	945.466	426.70 - 431.65																2440000
sp|P05023|AT1A1_HUMAN Sodium/potassium-transporting ATPase subunit alpha-1 OS=Homo sapiens GN=ATP1A1 PE=1 SV=1	K.EQPLDEELKDAFQNAYLELGGLGER.V				3	945.466	432.59 - 501.72										15800000
sp|P05023|AT1A1_HUMAN Sodium/potassium-transporting ATPase subunit alpha-1 OS=Homo sapiens GN=ATP1A1 PE=1 SV=1	K.EQPLDEELKDAFQNAYLELGGLGER.V				3	945.466	575.375												1230000
sp|P05023|AT1A1_HUMAN Sodium/potassium-transporting ATPase subunit alpha-1 OS=Homo sapiens GN=ATP1A1 PE=1 SV=1	K.EQPLDEELKDAFQNAYLELGGLGER.V				3	945.466	719.925	8560000
sp|P05023|AT1A1_HUMAN Sodium/potassium-transporting ATPase subunit alpha-1 OS=Homo sapiens GN=ATP1A1 PE=1 SV=1	K.EQPLDEELKDAFQNAYLELGGLGER.V				3	945.466	762.109								6510000
sp|P05023|AT1A1_HUMAN Sodium/potassium-transporting ATPase subunit alpha-1 OS=Homo sapiens GN=ATP1A1 PE=1 SV=1	K.EQPLDEELKDAFQNAYLELGGLGER.V				3	945.466	287.66 - 497.80																		1360000
sp|P05023|AT1A1_HUMAN Sodium/potassium-transporting ATPase subunit alpha-1 OS=Homo sapiens GN=ATP1A1 PE=1 SV=1	K.EQPLDEELKDAFQNAYLELGGLGER.V				3	945.466	363.91 - 424.57																												1360000
sp|P05023|AT1A1_HUMAN Sodium/potassium-transporting ATPase subunit alpha-1 OS=Homo sapiens GN=ATP1A1 PE=1 SV=1	K.EQPLDEELKDAFQNAYLELGGLGER.V				3	945.466	455.97 - 550.90																								1010000
sp|P05023|AT1A1_HUMAN Sodium/potassium-transporting ATPase subunit alpha-1 OS=Homo sapiens GN=ATP1A1 PE=1 SV=1	K.EQPLDEELKDAFQNAYLELGGLGER.V				3	945.466	1250.45																						812000
sp|P05023|AT1A1_HUMAN Sodium/potassium-transporting ATPase subunit alpha-1 OS=Homo sapiens GN=ATP1A1 PE=1 SV=1	K.EQPLDEELKDAFQNAYLELGGLGER.V				4	709.352	198.221									2170000
sp|P05023|AT1A1_HUMAN Sodium/potassium-transporting ATPase subunit alpha-1 OS=Homo sapiens GN=ATP1A1 PE=1 SV=1	K.EQPLDEELKDAFQNAYLELGGLGER.V				4	709.352	295.312										785000
sp|P05023|AT1A1_HUMAN Sodium/potassium-transporting ATPase subunit alpha-1 OS=Homo sapiens GN=ATP1A1 PE=1 SV=1	K.eQPLDEELKDAFQNAYLELGGLGER.V	Carbamyl/43.0058	NTerm	527	3	959.802	412.57 - 430.93														362000
sp|P05023|AT1A1_HUMAN Sodium/potassium-transporting ATPase subunit alpha-1 OS=Homo sapiens GN=ATP1A1 PE=1 SV=1	K.eQPLDEELKDAFQNAYLELGGLGER.V	Carbamyl/43.0058	NTerm	527	3	959.802	552.154																668000
sp|P05023|AT1A1_HUMAN Sodium/potassium-transporting ATPase subunit alpha-1 OS=Homo sapiens GN=ATP1A1 PE=1 SV=1	K.eQPLDEELKDAFQNAYLELGGLGER.V	Carbamyl/43.0058	NTerm	527	3	959.802	576.249										5320000
sp|P05023|AT1A1_HUMAN Sodium/potassium-transporting ATPase subunit alpha-1 OS=Homo sapiens GN=ATP1A1 PE=1 SV=1	K.eQPLDEELKDAFQNAYLELGGLGER.V	Carbamyl/43.0058	NTerm	527	3	959.802	651.797	749000
sp|P05023|AT1A1_HUMAN Sodium/potassium-transporting ATPase subunit alpha-1 OS=Homo sapiens GN=ATP1A1 PE=1 SV=1	K.eQPLDEELKDAFQNAYLELGGLGER.V	Carbamyl/43.0058	NTerm	527	3	959.802	996.959									1740000
sp|P05023|AT1A1_HUMAN Sodium/potassium-transporting ATPase subunit alpha-1 OS=Homo sapiens GN=ATP1A1 PE=1 SV=1	K.EQPLDEELKDAFQnAYLELGGLGER.V	Deamidated/0.9840	N	540	3	945.794	336.507																621000
sp|P05023|AT1A1_HUMAN Sodium/potassium-transporting ATPase subunit alpha-1 OS=Homo sapiens GN=ATP1A1 PE=1 SV=1	K.eQPLDEELKDAFQNAYLELGGLGER.V	Glu->pyro-Glu/-18.0106	E	527	3	939.463	233.996								10100000
sp|P05023|AT1A1_HUMAN Sodium/potassium-transporting ATPase subunit alpha-1 OS=Homo sapiens GN=ATP1A1 PE=1 SV=1	K.eQPLDEELKDAFQNAYLELGGLGER.V	Glu->pyro-Glu/-18.0106	E	527	3	939.463	298.534		955000
sp|P05023|AT1A1_HUMAN Sodium/potassium-transporting ATPase subunit alpha-1 OS=Homo sapiens GN=ATP1A1 PE=1 SV=1	K.eQPLDEELKDAFQNAYLELGGLGER.V	Glu->pyro-Glu/-18.0106	E	527	3	939.463	327.592									3940000
sp|P05023|AT1A1_HUMAN Sodium/potassium-transporting ATPase subunit alpha-1 OS=Homo sapiens GN=ATP1A1 PE=1 SV=1	K.GVGIISEGNETVEDIAAR.L				2	915.466	411.95 - 874.26						80900000
sp|P05023|AT1A1_HUMAN Sodium/potassium-transporting ATPase subunit alpha-1 OS=Homo sapiens GN=ATP1A1 PE=1 SV=1	K.GVGIISEGNETVEDIAAR.L				2	915.466	558.29 - 919.99			75200000
sp|P05023|AT1A1_HUMAN Sodium/potassium-transporting ATPase subunit alpha-1 OS=Homo sapiens GN=ATP1A1 PE=1 SV=1	K.GVGIISEGNETVEDIAAR.L				2	915.466	652.768							586000
sp|P05023|AT1A1_HUMAN Sodium/potassium-transporting ATPase subunit alpha-1 OS=Homo sapiens GN=ATP1A1 PE=1 SV=1	K.GVGIISEGNETVEDIAAR.L				2	915.466	726.683					10400000
sp|P05023|AT1A1_HUMAN Sodium/potassium-transporting ATPase subunit alpha-1 OS=Homo sapiens GN=ATP1A1 PE=1 SV=1	K.GVGIISEGNETVEDIAAR.L				2	915.466	868.628															43700000
sp|P05023|AT1A1_HUMAN Sodium/potassium-transporting ATPase subunit alpha-1 OS=Homo sapiens GN=ATP1A1 PE=1 SV=1	K.GVGIISEGNETVEDIAAR.L				2	915.466	112.09 - 648.80																													4220000
sp|P05023|AT1A1_HUMAN Sodium/potassium-transporting ATPase subunit alpha-1 OS=Homo sapiens GN=ATP1A1 PE=1 SV=1	K.GVGIISEGNETVEDIAAR.L				2	915.466	324.94 - 609.69																	5560000
sp|P05023|AT1A1_HUMAN Sodium/potassium-transporting ATPase subunit alpha-1 OS=Homo sapiens GN=ATP1A1 PE=1 SV=1	K.GVGIISEGNETVEDIAAR.L				2	915.466	907.39 - 1046.05																						7820000
sp|P05023|AT1A1_HUMAN Sodium/potassium-transporting ATPase subunit alpha-1 OS=Homo sapiens GN=ATP1A1 PE=1 SV=1	K.GVGIISEGNETVEDIAAR.L				3	610.646	208.672																	1350000
sp|P05023|AT1A1_HUMAN Sodium/potassium-transporting ATPase subunit alpha-1 OS=Homo sapiens GN=ATP1A1 PE=1 SV=1	K.gVGIISEGNETVEDIAAR.L	Carbamyl/43.0058	NTerm	630	2	936.968	496.67 - 853.10			39000000
sp|P05023|AT1A1_HUMAN Sodium/potassium-transporting ATPase subunit alpha-1 OS=Homo sapiens GN=ATP1A1 PE=1 SV=1	K.gVGIISEGNETVEDIAAR.L	Carbamyl/43.0058	NTerm	630	2	936.968	550.08 - 921.60						112000000
sp|P05023|AT1A1_HUMAN Sodium/potassium-transporting ATPase subunit alpha-1 OS=Homo sapiens GN=ATP1A1 PE=1 SV=1	K.gVGIISEGNETVEDIAAR.L	Carbamyl/43.0058	NTerm	630	2	936.968	592.335					1420000
sp|P05023|AT1A1_HUMAN Sodium/potassium-transporting ATPase subunit alpha-1 OS=Homo sapiens GN=ATP1A1 PE=1 SV=1	K.gVGIISEGNETVEDIAAR.L	Carbamyl/43.0058	NTerm	630	2	936.968	678.17 - 782.43															54900000
sp|P05023|AT1A1_HUMAN Sodium/potassium-transporting ATPase subunit alpha-1 OS=Homo sapiens GN=ATP1A1 PE=1 SV=1	K.gVGIISEGNETVEDIAAR.L	Carbamyl/43.0058	NTerm	630	2	936.969	570.14 - 682.26																	1590000
sp|P05023|AT1A1_HUMAN Sodium/potassium-transporting ATPase subunit alpha-1 OS=Homo sapiens GN=ATP1A1 PE=1 SV=1	K.gVGIISEGNETVEDIAAR.L	Carbamyl/43.0058	NTerm	630	2	936.969	667.64 - 690.44																													2430000
sp|P05023|AT1A1_HUMAN Sodium/potassium-transporting ATPase subunit alpha-1 OS=Homo sapiens GN=ATP1A1 PE=1 SV=1	K.gVGIISEGNETVEDIAAR.L	Carbamyl/43.0058	NTerm	630	2	936.969	986.445																						2770000
sp|P05023|AT1A1_HUMAN Sodium/potassium-transporting ATPase subunit alpha-1 OS=Homo sapiens GN=ATP1A1 PE=1 SV=1	K.gVGIISEGNETVEDIAAR.L	Carbamyl/43.0058	NTerm	630	3	624.981	154.76 - 578.46																	1680000
sp|P05023|AT1A1_HUMAN Sodium/potassium-transporting ATPase subunit alpha-1 OS=Homo sapiens GN=ATP1A1 PE=1 SV=1	K.gVGIISEGNETVEDIAAR.L	Carbamyl/43.0058	NTerm	630	3	624.981	268.52 - 457.35																													1590000
sp|P05023|AT1A1_HUMAN Sodium/potassium-transporting ATPase subunit alpha-1 OS=Homo sapiens GN=ATP1A1 PE=1 SV=1	K.iMESFK.N	Carbamyl/43.0058	NTerm	157	1	797.386	255.549						2780000
sp|P05023|AT1A1_HUMAN Sodium/potassium-transporting ATPase subunit alpha-1 OS=Homo sapiens GN=ATP1A1 PE=1 SV=1	K.IVEIPFNSTNK.Y				2	631.343	84.84 - 337.97																												4180000
sp|P05023|AT1A1_HUMAN Sodium/potassium-transporting ATPase subunit alpha-1 OS=Homo sapiens GN=ATP1A1 PE=1 SV=1	K.IVEIPFNSTNK.Y				2	631.343	128.74 - 426.67																								3210000
sp|P05023|AT1A1_HUMAN Sodium/potassium-transporting ATPase subunit alpha-1 OS=Homo sapiens GN=ATP1A1 PE=1 SV=1	K.IVEIPFNSTNK.Y				2	631.343	138.71 - 418.90																											2280000
sp|P05023|AT1A1_HUMAN Sodium/potassium-transporting ATPase subunit alpha-1 OS=Homo sapiens GN=ATP1A1 PE=1 SV=1	K.IVEIPFNSTNK.Y				2	631.343	158.551																					361000
sp|P05023|AT1A1_HUMAN Sodium/potassium-transporting ATPase subunit alpha-1 OS=Homo sapiens GN=ATP1A1 PE=1 SV=1	K.IVEIPFNSTNK.Y				2	631.343	212.86 - 271.49																		2800000
sp|P05023|AT1A1_HUMAN Sodium/potassium-transporting ATPase subunit alpha-1 OS=Homo sapiens GN=ATP1A1 PE=1 SV=1	K.IVEIPFNSTNK.Y				2	631.343	231.12																	316000
sp|P05023|AT1A1_HUMAN Sodium/potassium-transporting ATPase subunit alpha-1 OS=Homo sapiens GN=ATP1A1 PE=1 SV=1	K.IVEIPFNSTNK.Y				2	631.343	259.221																			245000
sp|P05023|AT1A1_HUMAN Sodium/potassium-transporting ATPase subunit alpha-1 OS=Homo sapiens GN=ATP1A1 PE=1 SV=1	K.IVEIPFNSTNK.Y				2	631.343	299.425																									346000
sp|P05023|AT1A1_HUMAN Sodium/potassium-transporting ATPase subunit alpha-1 OS=Homo sapiens GN=ATP1A1 PE=1 SV=1	K.IVEIPFNSTNK.Y				2	631.343	304.987																													780000
sp|P05023|AT1A1_HUMAN Sodium/potassium-transporting ATPase subunit alpha-1 OS=Homo sapiens GN=ATP1A1 PE=1 SV=1	K.IVEIPFNSTNK.Y				2	631.343	372.135																				1430000
sp|P05023|AT1A1_HUMAN Sodium/potassium-transporting ATPase subunit alpha-1 OS=Homo sapiens GN=ATP1A1 PE=1 SV=1	K.iVEIPFNSTNK.Y	Carbamyl/43.0058	NTerm	477	1	1304.68	375.525														420000
sp|P05023|AT1A1_HUMAN Sodium/potassium-transporting ATPase subunit alpha-1 OS=Homo sapiens GN=ATP1A1 PE=1 SV=1	K.iVEIPFNSTNK.Y	Carbamyl/43.0058	NTerm	477	2	652.846	178.264																											405000
sp|P05023|AT1A1_HUMAN Sodium/potassium-transporting ATPase subunit alpha-1 OS=Homo sapiens GN=ATP1A1 PE=1 SV=1	K.iVEIPFNSTNK.Y	Carbamyl/43.0058	NTerm	477	2	652.846	197.426																				358000
sp|P05023|AT1A1_HUMAN Sodium/potassium-transporting ATPase subunit alpha-1 OS=Homo sapiens GN=ATP1A1 PE=1 SV=1	K.iVEIPFNSTNK.Y	Carbamyl/43.0058	NTerm	477	2	652.846	201.377																		471000
sp|P05023|AT1A1_HUMAN Sodium/potassium-transporting ATPase subunit alpha-1 OS=Homo sapiens GN=ATP1A1 PE=1 SV=1	K.iVEIPFNSTNK.Y	Carbamyl/43.0058	NTerm	477	2	652.846	233.453																								304000
sp|P05023|AT1A1_HUMAN Sodium/potassium-transporting ATPase subunit alpha-1 OS=Homo sapiens GN=ATP1A1 PE=1 SV=1	K.iVEIPFNSTNK.Y	Carbamyl/43.0058	NTerm	477	2	652.846	246.491																												526000
sp|P05023|AT1A1_HUMAN Sodium/potassium-transporting ATPase subunit alpha-1 OS=Homo sapiens GN=ATP1A1 PE=1 SV=1	K.IVEIPFnSTNK.Y	Deamidated/0.9840	N	483	2	631.835	74.52 - 147.86																											174000
sp|P05023|AT1A1_HUMAN Sodium/potassium-transporting ATPase subunit alpha-1 OS=Homo sapiens GN=ATP1A1 PE=1 SV=1	K.IVEIPFnSTNK.Y	Deamidated/0.9840	N	483	2	631.835	86.10 - 236.48																								557000
sp|P05023|AT1A1_HUMAN Sodium/potassium-transporting ATPase subunit alpha-1 OS=Homo sapiens GN=ATP1A1 PE=1 SV=1	K.IVEIPFnSTNK.Y	Deamidated/0.9840	N	483	2	631.835	202.15 - 259.62																												734000
sp|P05023|AT1A1_HUMAN Sodium/potassium-transporting ATPase subunit alpha-1 OS=Homo sapiens GN=ATP1A1 PE=1 SV=1	K.IVEIPFnSTNK.Y	Deamidated/0.9840	N	483	2	631.835	234.827																		415000
sp|P05023|AT1A1_HUMAN Sodium/potassium-transporting ATPase subunit alpha-1 OS=Homo sapiens GN=ATP1A1 PE=1 SV=1	K.IVEIPFNSTnK.Y	Deamidated/0.9840	N	486	2	631.835	154.781																				123000
sp|P05023|AT1A1_HUMAN Sodium/potassium-transporting ATPase subunit alpha-1 OS=Homo sapiens GN=ATP1A1 PE=1 SV=1	K.IVEIPFnSTNK.Y	NGlycan/1216.4229	N	483	3	826.705	177.197							1300000
sp|P05023|AT1A1_HUMAN Sodium/potassium-transporting ATPase subunit alpha-1 OS=Homo sapiens GN=ATP1A1 PE=1 SV=1	K.lIIVEGCQR.Q	Carbamyl/43.0058	NTerm	699	2	565.803	235.792																	321000
sp|P05023|AT1A1_HUMAN Sodium/potassium-transporting ATPase subunit alpha-1 OS=Homo sapiens GN=ATP1A1 PE=1 SV=1	K.lIIVEGCQR.Q	Carbamyl/43.0058	NTerm	699	2	565.803	282.96																													759000
sp|P05023|AT1A1_HUMAN Sodium/potassium-transporting ATPase subunit alpha-1 OS=Homo sapiens GN=ATP1A1 PE=1 SV=1	K.MSINAEEVVVGDLVEVK.G				2	915.979	359.626											826000
sp|P05023|AT1A1_HUMAN Sodium/potassium-transporting ATPase subunit alpha-1 OS=Homo sapiens GN=ATP1A1 PE=1 SV=1	K.MSINAEEVVVGDLVEVK.G				2	915.979	470.09										3720000
sp|P05023|AT1A1_HUMAN Sodium/potassium-transporting ATPase subunit alpha-1 OS=Homo sapiens GN=ATP1A1 PE=1 SV=1	K.MSINAEEVVVGDLVEVK.G				2	915.98	117.082																								570000
sp|P05023|AT1A1_HUMAN Sodium/potassium-transporting ATPase subunit alpha-1 OS=Homo sapiens GN=ATP1A1 PE=1 SV=1	K.MSINAEEVVVGDLVEVK.G				2	915.98	161.00 - 373.73																												825000
sp|P05023|AT1A1_HUMAN Sodium/potassium-transporting ATPase subunit alpha-1 OS=Homo sapiens GN=ATP1A1 PE=1 SV=1	K.MSINAEEVVVGDLVEVK.G				2	915.98	204.27 - 228.06																					901000
sp|P05023|AT1A1_HUMAN Sodium/potassium-transporting ATPase subunit alpha-1 OS=Homo sapiens GN=ATP1A1 PE=1 SV=1	K.mSINAEEVVVGDLVEVK.G	Oxidation/15.9949	M	178	2	923.977	330.497										1610000
sp|P05023|AT1A1_HUMAN Sodium/potassium-transporting ATPase subunit alpha-1 OS=Homo sapiens GN=ATP1A1 PE=1 SV=1	K.mSINAEEVVVGDLVEVK.G	Oxidation/15.9949	M	178	2	923.977	337.581																1780000
sp|P05023|AT1A1_HUMAN Sodium/potassium-transporting ATPase subunit alpha-1 OS=Homo sapiens GN=ATP1A1 PE=1 SV=1	K.mSINAEEVVVGDLVEVK.G	Oxidation/15.9949	M	178	2	923.977	454.023			888000
sp|P05023|AT1A1_HUMAN Sodium/potassium-transporting ATPase subunit alpha-1 OS=Homo sapiens GN=ATP1A1 PE=1 SV=1	K.mSINAEEVVVGDLVEVK.G	Oxidation/15.9949	M	178	2	923.977	464.863						536000
sp|P05023|AT1A1_HUMAN Sodium/potassium-transporting ATPase subunit alpha-1 OS=Homo sapiens GN=ATP1A1 PE=1 SV=1	K.mSINAEEVVVGDLVEVK.G	Oxidation/15.9949	M	178	2	923.977	488.34 - 595.32														4120000
sp|P05023|AT1A1_HUMAN Sodium/potassium-transporting ATPase subunit alpha-1 OS=Homo sapiens GN=ATP1A1 PE=1 SV=1	K.mSINAEEVVVGDLVEVK.G	Oxidation/15.9949	M	178	2	923.977	75.23 - 292.28																					1610000
sp|P05023|AT1A1_HUMAN Sodium/potassium-transporting ATPase subunit alpha-1 OS=Homo sapiens GN=ATP1A1 PE=1 SV=1	K.mSINAEEVVVGDLVEVK.G	Oxidation/15.9949	M	178	2	923.977	126.98 - 331.04																												1050000
sp|P05023|AT1A1_HUMAN Sodium/potassium-transporting ATPase subunit alpha-1 OS=Homo sapiens GN=ATP1A1 PE=1 SV=1	K.mSINAEEVVVGDLVEVK.G	Oxidation/15.9949	M	178	2	923.977	391.10 - 409.12																			1480000
sp|P05023|AT1A1_HUMAN Sodium/potassium-transporting ATPase subunit alpha-1 OS=Homo sapiens GN=ATP1A1 PE=1 SV=1	K.mSINAEEVVVGDLVEVK.G	Oxidation/15.9949	M	178	2	923.977	486.90 - 571.54																								1350000
sp|P05023|AT1A1_HUMAN Sodium/potassium-transporting ATPase subunit alpha-1 OS=Homo sapiens GN=ATP1A1 PE=1 SV=1	K.mSINAEEVVVGDLVEVK.G	Oxidation/15.9949	M	178	2	923.977	544.518																	309000
sp|P05023|AT1A1_HUMAN Sodium/potassium-transporting ATPase subunit alpha-1 OS=Homo sapiens GN=ATP1A1 PE=1 SV=1	K.mSINAEEVVVGDLVEVK.G	Oxidation/15.9949	M	178	2	923.977	683.414																							407000
sp|P05023|AT1A1_HUMAN Sodium/potassium-transporting ATPase subunit alpha-1 OS=Homo sapiens GN=ATP1A1 PE=1 SV=1	K.mSINAEEVVVGDLVEVK.G	Oxidation/15.9949	M	178	3	616.32	121.09 - 303.78																								1120000
sp|P05023|AT1A1_HUMAN Sodium/potassium-transporting ATPase subunit alpha-1 OS=Homo sapiens GN=ATP1A1 PE=1 SV=1	K.mSINAEEVVVGDLVEVK.G	Oxidation/15.9949	M	178	3	616.32	145.7																					1110000
sp|P05023|AT1A1_HUMAN Sodium/potassium-transporting ATPase subunit alpha-1 OS=Homo sapiens GN=ATP1A1 PE=1 SV=1	K.mSINAEEVVVGDLVEVK.G	Oxidation/15.9949	M	178	3	616.32	297.894																												872000
sp|P05023|AT1A1_HUMAN Sodium/potassium-transporting ATPase subunit alpha-1 OS=Homo sapiens GN=ATP1A1 PE=1 SV=1	K.mSINAEEVVVGDLVEVK.G	Oxidation/15.9949	M	178	3	616.32	338.991																			1170000
sp|P05023|AT1A1_HUMAN Sodium/potassium-transporting ATPase subunit alpha-1 OS=Homo sapiens GN=ATP1A1 PE=1 SV=1	K.NLEAVETLGSTSTICSDK.T				2	962.962	108.12 - 697.23						38400000
sp|P05023|AT1A1_HUMAN Sodium/potassium-transporting ATPase subunit alpha-1 OS=Homo sapiens GN=ATP1A1 PE=1 SV=1	K.NLEAVETLGSTSTICSDK.T				2	962.962	260.78 - 843.29			23600000
sp|P05023|AT1A1_HUMAN Sodium/potassium-transporting ATPase subunit alpha-1 OS=Homo sapiens GN=ATP1A1 PE=1 SV=1	K.NLEAVETLGSTSTICSDK.T				2	962.962	464.98 - 546.89							2770000
sp|P05023|AT1A1_HUMAN Sodium/potassium-transporting ATPase subunit alpha-1 OS=Homo sapiens GN=ATP1A1 PE=1 SV=1	K.NLEAVETLGSTSTICSDK.T				2	962.962	527.61 - 664.55					14000000
sp|P05023|AT1A1_HUMAN Sodium/potassium-transporting ATPase subunit alpha-1 OS=Homo sapiens GN=ATP1A1 PE=1 SV=1	K.NLEAVETLGSTSTICSDK.T				2	962.962	710.345															42100000
sp|P05023|AT1A1_HUMAN Sodium/potassium-transporting ATPase subunit alpha-1 OS=Homo sapiens GN=ATP1A1 PE=1 SV=1	K.NLEAVETLGSTSTICSDK.T				2	962.962	61.48 - 423.27																													1980000
sp|P05023|AT1A1_HUMAN Sodium/potassium-transporting ATPase subunit alpha-1 OS=Homo sapiens GN=ATP1A1 PE=1 SV=1	K.NLEAVETLGSTSTICSDK.T				2	962.962	191.84 - 389.76																	1890000
sp|P05023|AT1A1_HUMAN Sodium/potassium-transporting ATPase subunit alpha-1 OS=Homo sapiens GN=ATP1A1 PE=1 SV=1	K.NLEAVETLGSTSTICSDK.T				2	962.962	1012.85																						2280000
sp|P05023|AT1A1_HUMAN Sodium/potassium-transporting ATPase subunit alpha-1 OS=Homo sapiens GN=ATP1A1 PE=1 SV=1	K.nLEAVETLGSTSTICSDK.T	Carbamyl/43.0058	NTerm	360	2	984.465	580.84 - 720.00			4800000
sp|P05023|AT1A1_HUMAN Sodium/potassium-transporting ATPase subunit alpha-1 OS=Homo sapiens GN=ATP1A1 PE=1 SV=1	K.nLEAVETLGSTSTICSDK.T	Carbamyl/43.0058	NTerm	360	2	984.465	680.18 - 820.46						31700000
sp|P05023|AT1A1_HUMAN Sodium/potassium-transporting ATPase subunit alpha-1 OS=Homo sapiens GN=ATP1A1 PE=1 SV=1	K.nLEAVETLGSTSTICSDK.T	Carbamyl/43.0058	NTerm	360	2	984.465	689.866							415000
sp|P05023|AT1A1_HUMAN Sodium/potassium-transporting ATPase subunit alpha-1 OS=Homo sapiens GN=ATP1A1 PE=1 SV=1	K.nLEAVETLGSTSTICSDK.T	Carbamyl/43.0058	NTerm	360	2	984.465	691.07 - 805.50															9520000
sp|P05023|AT1A1_HUMAN Sodium/potassium-transporting ATPase subunit alpha-1 OS=Homo sapiens GN=ATP1A1 PE=1 SV=1	K.nLEAVETLGSTSTICSDK.T	Carbamyl/43.0058	NTerm	360	2	984.465	751.941					3170000
sp|P05023|AT1A1_HUMAN Sodium/potassium-transporting ATPase subunit alpha-1 OS=Homo sapiens GN=ATP1A1 PE=1 SV=1	K.NLEAVETLGSTSTICSDKTGTLTQNR.M				3	932.794	1038.41															5600000
sp|P05023|AT1A1_HUMAN Sodium/potassium-transporting ATPase subunit alpha-1 OS=Homo sapiens GN=ATP1A1 PE=1 SV=1	K.NLEAVETLGSTSTICSDKTGTLTQNR.M				3	932.794	1040.8						1430000
sp|P05023|AT1A1_HUMAN Sodium/potassium-transporting ATPase subunit alpha-1 OS=Homo sapiens GN=ATP1A1 PE=1 SV=1	K.NLEAVETLGSTSTICSDKTGTLTQNR.M				3	932.794	1051.88			12400000
sp|P05023|AT1A1_HUMAN Sodium/potassium-transporting ATPase subunit alpha-1 OS=Homo sapiens GN=ATP1A1 PE=1 SV=1	K.nLEAVETLGSTSTICSDKTGTLTQNR.M	Carbamyl/43.0058	NTerm	360	3	947.129	777.03 - 890.70			2030000
sp|P05023|AT1A1_HUMAN Sodium/potassium-transporting ATPase subunit alpha-1 OS=Homo sapiens GN=ATP1A1 PE=1 SV=1	K.nLEAVETLGSTSTICSDKTGTLTQNR.M	Carbamyl/43.0058	NTerm	360	3	947.129	1042.58						2720000
sp|P05023|AT1A1_HUMAN Sodium/potassium-transporting ATPase subunit alpha-1 OS=Homo sapiens GN=ATP1A1 PE=1 SV=1	K.nLEAVETLGSTSTICSDKTGTLTQNR.M	Deamidated/0.9840	N	360	3	933.122	723.566						231000
sp|P05023|AT1A1_HUMAN Sodium/potassium-transporting ATPase subunit alpha-1 OS=Homo sapiens GN=ATP1A1 PE=1 SV=1	K.NmVPQQALVIR.N	Oxidation/15.9949	M	164	2	642.858	15.60 - 121.60																	616000
sp|P05023|AT1A1_HUMAN Sodium/potassium-transporting ATPase subunit alpha-1 OS=Homo sapiens GN=ATP1A1 PE=1 SV=1	K.NmVPQQALVIR.N	Oxidation/15.9949	M	164	2	642.858	128.322																													687000
sp|P05023|AT1A1_HUMAN Sodium/potassium-transporting ATPase subunit alpha-1 OS=Homo sapiens GN=ATP1A1 PE=1 SV=1	K.NPNTSEPQHLLVMK.G				2	804.414	213.349														3130000
sp|P05023|AT1A1_HUMAN Sodium/potassium-transporting ATPase subunit alpha-1 OS=Homo sapiens GN=ATP1A1 PE=1 SV=1	K.NPNTSEPQHLLVMK.G				2	804.414	254.32							476000
sp|P05023|AT1A1_HUMAN Sodium/potassium-transporting ATPase subunit alpha-1 OS=Homo sapiens GN=ATP1A1 PE=1 SV=1	K.NPNTSEPQHLLVMK.G				2	804.414	443.575		3170000
sp|P05023|AT1A1_HUMAN Sodium/potassium-transporting ATPase subunit alpha-1 OS=Homo sapiens GN=ATP1A1 PE=1 SV=1	K.nPNTSEPQHLLVMK.G	Carbamyl/43.0058	NTerm	495	2	825.917	297.178				777000
sp|P05023|AT1A1_HUMAN Sodium/potassium-transporting ATPase subunit alpha-1 OS=Homo sapiens GN=ATP1A1 PE=1 SV=1	K.nPNTSEPQHLLVMK.G	Carbamyl/43.0058	NTerm	495	2	825.917	304.16														1390000
sp|P05023|AT1A1_HUMAN Sodium/potassium-transporting ATPase subunit alpha-1 OS=Homo sapiens GN=ATP1A1 PE=1 SV=1	K.nPNTSEPQHLLVMK.G	Carbamyl/43.0058	NTerm	495	2	825.917	316.16							1600000
sp|P05023|AT1A1_HUMAN Sodium/potassium-transporting ATPase subunit alpha-1 OS=Homo sapiens GN=ATP1A1 PE=1 SV=1	K.nPNTSEPQHLLVMK.G	Carbamyl/43.0058	NTerm	495	2	825.917	453.155					4520000
sp|P05023|AT1A1_HUMAN Sodium/potassium-transporting ATPase subunit alpha-1 OS=Homo sapiens GN=ATP1A1 PE=1 SV=1	K.QAADMILLDDNFASIVTGVEEGR.L				3	822.072	170.642			606000
sp|P05023|AT1A1_HUMAN Sodium/potassium-transporting ATPase subunit alpha-1 OS=Homo sapiens GN=ATP1A1 PE=1 SV=1	K.qAADMILLDDnFASIVTGVEEGR.L	Gln->pyro-Glu/-17.0265; Deamidated/0.9840	Q,N	744754	3	816.725	245.463						22200
sp|P05023|AT1A1_HUMAN Sodium/potassium-transporting ATPase subunit alpha-1 OS=Homo sapiens GN=ATP1A1 PE=1 SV=1	K.qAADmILLDDNFASIVTGVEEGR.L	Gln->pyro-Glu/-17.0265; Oxidation/15.9949	Q,M	744748	3	821.728	343.823															176000
sp|P05023|AT1A1_HUMAN Sodium/potassium-transporting ATPase subunit alpha-1 OS=Homo sapiens GN=ATP1A1 PE=1 SV=1	K.qAADmILLDDNFASIVTGVEEGR.L	Gln->pyro-Glu/-17.0265; Oxidation/15.9949	Q,M	744748	3	821.728	450.367						367000
sp|P05023|AT1A1_HUMAN Sodium/potassium-transporting ATPase subunit alpha-1 OS=Homo sapiens GN=ATP1A1 PE=1 SV=1	K.qAADmILLDDNFASIVTGVEEGR.L	Gln->pyro-Glu/-17.0265; Oxidation/15.9949	Q,M	744748	3	821.728	726.366																						603000
sp|P05023|AT1A1_HUMAN Sodium/potassium-transporting ATPase subunit alpha-1 OS=Homo sapiens GN=ATP1A1 PE=1 SV=1	K.QAADmILLDDNFASIVTGVEEGR.L	Oxidation/15.9949	M	748	3	827.404	223.932			1300000
sp|P05023|AT1A1_HUMAN Sodium/potassium-transporting ATPase subunit alpha-1 OS=Homo sapiens GN=ATP1A1 PE=1 SV=1	K.QAADmILLDDNFASIVTGVEEGR.L	Oxidation/15.9949	M	748	3	827.404	295.381																													334000
sp|P05023|AT1A1_HUMAN Sodium/potassium-transporting ATPase subunit alpha-1 OS=Homo sapiens GN=ATP1A1 PE=1 SV=1	K.QAADmILLDDNFASIVTGVEEGR.L	Oxidation/15.9949	M	748	3	827.404	524.725																						894000
sp|P05023|AT1A1_HUMAN Sodium/potassium-transporting ATPase subunit alpha-1 OS=Homo sapiens GN=ATP1A1 PE=1 SV=1	K.rAVAGDASESALLK.C	Carbamyl/43.0058	NTerm	445	2	715.884	263.367							1690000
sp|P05023|AT1A1_HUMAN Sodium/potassium-transporting ATPase subunit alpha-1 OS=Homo sapiens GN=ATP1A1 PE=1 SV=1	K.rAVAGDASESALLK.C	Carbamyl/43.0058	NTerm	445	2	715.884	346.783					1640000
sp|P05023|AT1A1_HUMAN Sodium/potassium-transporting ATPase subunit alpha-1 OS=Homo sapiens GN=ATP1A1 PE=1 SV=1	K.rAVAGDASESALLK.C	Carbamyl/43.0058	NTerm	445	2	715.884	410.525						2970000
sp|P05023|AT1A1_HUMAN Sodium/potassium-transporting ATPase subunit alpha-1 OS=Homo sapiens GN=ATP1A1 PE=1 SV=1	K.TGTLTQNR.M				1	890.469	289.629															2320000
sp|P05023|AT1A1_HUMAN Sodium/potassium-transporting ATPase subunit alpha-1 OS=Homo sapiens GN=ATP1A1 PE=1 SV=1	K.TSATWLALSR.I				2	553.304	161.349																												2650000
sp|P05023|AT1A1_HUMAN Sodium/potassium-transporting ATPase subunit alpha-1 OS=Homo sapiens GN=ATP1A1 PE=1 SV=1	K.TSATWLALSR.I				2	553.304	169.43 - 274.63																								1730000
sp|P05023|AT1A1_HUMAN Sodium/potassium-transporting ATPase subunit alpha-1 OS=Homo sapiens GN=ATP1A1 PE=1 SV=1	K.TSATWLALSR.I				2	553.304	300.741																		1620000
sp|P05023|AT1A1_HUMAN Sodium/potassium-transporting ATPase subunit alpha-1 OS=Homo sapiens GN=ATP1A1 PE=1 SV=1	K.TSATWLALSR.I				2	553.304	313.582																				923000
sp|P05023|AT1A1_HUMAN Sodium/potassium-transporting ATPase subunit alpha-1 OS=Homo sapiens GN=ATP1A1 PE=1 SV=1	K.TSATWLALSR.I				2	553.304	360.707																											1100000
sp|P05023|AT1A1_HUMAN Sodium/potassium-transporting ATPase subunit alpha-1 OS=Homo sapiens GN=ATP1A1 PE=1 SV=1	K.VDNSSLTGESEPQTR.S				2	810.379	194.16 - 628.74							37800000
sp|P05023|AT1A1_HUMAN Sodium/potassium-transporting ATPase subunit alpha-1 OS=Homo sapiens GN=ATP1A1 PE=1 SV=1	K.VDNSSLTGESEPQTR.S				2	810.379	448.36 - 551.06					78800000
sp|P05023|AT1A1_HUMAN Sodium/potassium-transporting ATPase subunit alpha-1 OS=Homo sapiens GN=ATP1A1 PE=1 SV=1	K.VDNSSLTGESEPQTR.S				2	810.379	451.81 - 489.44				17500000
sp|P05023|AT1A1_HUMAN Sodium/potassium-transporting ATPase subunit alpha-1 OS=Homo sapiens GN=ATP1A1 PE=1 SV=1	K.VDNSSLTGESEPQTR.S				2	810.379	496.37 - 900.20						106000000
sp|P05023|AT1A1_HUMAN Sodium/potassium-transporting ATPase subunit alpha-1 OS=Homo sapiens GN=ATP1A1 PE=1 SV=1	K.VDNSSLTGESEPQTR.S				2	810.379	644.92 - 679.96			39000000
sp|P05023|AT1A1_HUMAN Sodium/potassium-transporting ATPase subunit alpha-1 OS=Homo sapiens GN=ATP1A1 PE=1 SV=1	K.VDNSSLTGESEPQTR.S				2	810.379	863.711															143000000
sp|P05023|AT1A1_HUMAN Sodium/potassium-transporting ATPase subunit alpha-1 OS=Homo sapiens GN=ATP1A1 PE=1 SV=1	K.VDNSSLTGESEPQTR.S				2	810.379	211.61 - 262.86																													3190000
sp|P05023|AT1A1_HUMAN Sodium/potassium-transporting ATPase subunit alpha-1 OS=Homo sapiens GN=ATP1A1 PE=1 SV=1	K.VDNSSLTGESEPQTR.S				2	810.379	259.933																	1150000
sp|P05023|AT1A1_HUMAN Sodium/potassium-transporting ATPase subunit alpha-1 OS=Homo sapiens GN=ATP1A1 PE=1 SV=1	K.VDNSSLTGESEPQTR.S				2	810.379	788.329																						5060000
sp|P05023|AT1A1_HUMAN Sodium/potassium-transporting ATPase subunit alpha-1 OS=Homo sapiens GN=ATP1A1 PE=1 SV=1	K.vDNSSLTGESEPQTR.S	Carbamyl/43.0058	NTerm	213	2	831.882	345.18 - 552.84			8740000
sp|P05023|AT1A1_HUMAN Sodium/potassium-transporting ATPase subunit alpha-1 OS=Homo sapiens GN=ATP1A1 PE=1 SV=1	K.vDNSSLTGESEPQTR.S	Carbamyl/43.0058	NTerm	213	2	831.882	520.69															16900000
sp|P05023|AT1A1_HUMAN Sodium/potassium-transporting ATPase subunit alpha-1 OS=Homo sapiens GN=ATP1A1 PE=1 SV=1	K.vDNSSLTGESEPQTR.S	Carbamyl/43.0058	NTerm	213	2	831.882	579.23 - 692.19							18000000
sp|P05023|AT1A1_HUMAN Sodium/potassium-transporting ATPase subunit alpha-1 OS=Homo sapiens GN=ATP1A1 PE=1 SV=1	K.vDNSSLTGESEPQTR.S	Carbamyl/43.0058	NTerm	213	2	831.882	623.14 - 669.65						47200000
sp|P05023|AT1A1_HUMAN Sodium/potassium-transporting ATPase subunit alpha-1 OS=Homo sapiens GN=ATP1A1 PE=1 SV=1	K.vDNSSLTGESEPQTR.S	Carbamyl/43.0058	NTerm	213	2	831.882	631.85 - 707.07				14000000
sp|P05023|AT1A1_HUMAN Sodium/potassium-transporting ATPase subunit alpha-1 OS=Homo sapiens GN=ATP1A1 PE=1 SV=1	K.vDNSSLTGESEPQTR.S	Carbamyl/43.0058	NTerm	213	2	831.882	653.94 - 661.38					30300000
sp|P05023|AT1A1_HUMAN Sodium/potassium-transporting ATPase subunit alpha-1 OS=Homo sapiens GN=ATP1A1 PE=1 SV=1	K.vDNSSLTGESEPQTR.S	Carbamyl/43.0058	NTerm	213	2	831.882	217.098																													280000
sp|P05023|AT1A1_HUMAN Sodium/potassium-transporting ATPase subunit alpha-1 OS=Homo sapiens GN=ATP1A1 PE=1 SV=1	K.VDnSSLTGESEPQTR.S	Deamidated/0.9840	N	215	2	810.871	200.857					1030000
sp|P05023|AT1A1_HUMAN Sodium/potassium-transporting ATPase subunit alpha-1 OS=Homo sapiens GN=ATP1A1 PE=1 SV=1	K.VDnSSLTGESEPQTR.S	Deamidated/0.9840	N	215	2	810.871	268.28 - 492.34						2280000
sp|P05023|AT1A1_HUMAN Sodium/potassium-transporting ATPase subunit alpha-1 OS=Homo sapiens GN=ATP1A1 PE=1 SV=1	K.VDnSSLTGESEPQTR.S	Deamidated/0.9840	N	215	2	810.871	437.1							1220000
sp|P05023|AT1A1_HUMAN Sodium/potassium-transporting ATPase subunit alpha-1 OS=Homo sapiens GN=ATP1A1 PE=1 SV=1	K.VIMVTGDHPITAk.A	Carbamyl/43.0058	K	625	2	712.882	276.69					759000
sp|P05023|AT1A1_HUMAN Sodium/potassium-transporting ATPase subunit alpha-1 OS=Homo sapiens GN=ATP1A1 PE=1 SV=1	K.vIMVTGDHPITAK.A	Carbamyl/43.0058	NTerm	613	2	712.882	225.99 - 668.39						23400000
sp|P05023|AT1A1_HUMAN Sodium/potassium-transporting ATPase subunit alpha-1 OS=Homo sapiens GN=ATP1A1 PE=1 SV=1	K.vIMVTGDHPITAK.A	Carbamyl/43.0058	NTerm	613	2	712.882	240.81 - 637.46							12200000
sp|P05023|AT1A1_HUMAN Sodium/potassium-transporting ATPase subunit alpha-1 OS=Homo sapiens GN=ATP1A1 PE=1 SV=1	K.vIMVTGDHPITAK.A	Carbamyl/43.0058	NTerm	613	2	712.882	340.01 - 584.07			5210000
sp|P05023|AT1A1_HUMAN Sodium/potassium-transporting ATPase subunit alpha-1 OS=Homo sapiens GN=ATP1A1 PE=1 SV=1	K.vIMVTGDHPITAK.A	Carbamyl/43.0058	NTerm	613	2	712.882	382.95 - 720.20					20900000
sp|P05023|AT1A1_HUMAN Sodium/potassium-transporting ATPase subunit alpha-1 OS=Homo sapiens GN=ATP1A1 PE=1 SV=1	K.vIMVTGDHPITAK.A	Carbamyl/43.0058	NTerm	613	2	712.882	696.917				5030000
sp|P05023|AT1A1_HUMAN Sodium/potassium-transporting ATPase subunit alpha-1 OS=Homo sapiens GN=ATP1A1 PE=1 SV=1	K.vIMVTGDHPITAK.A	Carbamyl/43.0058	NTerm	613	2	712.882	703.998															13800000
sp|P05023|AT1A1_HUMAN Sodium/potassium-transporting ATPase subunit alpha-1 OS=Homo sapiens GN=ATP1A1 PE=1 SV=1	K.YEPAAVSEQGDKK.G				2	711.349	341.056									1520000
sp|P05023|AT1A1_HUMAN Sodium/potassium-transporting ATPase subunit alpha-1 OS=Homo sapiens GN=ATP1A1 PE=1 SV=1	K.YEPAAVSEQGDKK.G				2	711.349	364.784															148000
sp|P05023|AT1A1_HUMAN Sodium/potassium-transporting ATPase subunit alpha-1 OS=Homo sapiens GN=ATP1A1 PE=1 SV=1	K.YEPAAVSEQGDKK.G				2	711.349	407.286											187000
sp|P05023|AT1A1_HUMAN Sodium/potassium-transporting ATPase subunit alpha-1 OS=Homo sapiens GN=ATP1A1 PE=1 SV=1	K.YEPAAVSEQGDKK.G				2	711.349	435.823														895000
sp|P05023|AT1A1_HUMAN Sodium/potassium-transporting ATPase subunit alpha-1 OS=Homo sapiens GN=ATP1A1 PE=1 SV=1	K.YEPAAVSEQGDKK.G				2	711.349	442.839						1140000
sp|P05023|AT1A1_HUMAN Sodium/potassium-transporting ATPase subunit alpha-1 OS=Homo sapiens GN=ATP1A1 PE=1 SV=1	K.YEPAAVSEQGDKK.G				2	711.349	455.772																616000
sp|P05023|AT1A1_HUMAN Sodium/potassium-transporting ATPase subunit alpha-1 OS=Homo sapiens GN=ATP1A1 PE=1 SV=1	K.YEPAAVSEQGDKK.G				2	711.349	512.517		3330000
sp|P05023|AT1A1_HUMAN Sodium/potassium-transporting ATPase subunit alpha-1 OS=Homo sapiens GN=ATP1A1 PE=1 SV=1	K.YEPAAVSEQGDKK.G				2	711.349	643.151										289000
sp|P05023|AT1A1_HUMAN Sodium/potassium-transporting ATPase subunit alpha-1 OS=Homo sapiens GN=ATP1A1 PE=1 SV=1	K.YEPAAVSEQGDKK.G				2	711.349	178.271																												482000
sp|P05023|AT1A1_HUMAN Sodium/potassium-transporting ATPase subunit alpha-1 OS=Homo sapiens GN=ATP1A1 PE=1 SV=1	K.YEPAAVSEQGDKK.G				2	711.349	247.435																								429000
sp|P05023|AT1A1_HUMAN Sodium/potassium-transporting ATPase subunit alpha-1 OS=Homo sapiens GN=ATP1A1 PE=1 SV=1	K.YEPAAVSEQGDKK.G				2	711.349	248.506																		546000
sp|P05023|AT1A1_HUMAN Sodium/potassium-transporting ATPase subunit alpha-1 OS=Homo sapiens GN=ATP1A1 PE=1 SV=1	K.yEPAAVSEQGDKK.G	Carbamyl/43.0058	NTerm	10	2	732.852	380.78															1380000
sp|P05023|AT1A1_HUMAN Sodium/potassium-transporting ATPase subunit alpha-1 OS=Homo sapiens GN=ATP1A1 PE=1 SV=1	K.yEPAAVSEQGDKK.G	Carbamyl/43.0058	NTerm	10	2	732.852	410.93												672000
sp|P05023|AT1A1_HUMAN Sodium/potassium-transporting ATPase subunit alpha-1 OS=Homo sapiens GN=ATP1A1 PE=1 SV=1	K.yEPAAVSEQGDKK.G	Carbamyl/43.0058	NTerm	10	2	732.852	465.479									971000
sp|P05023|AT1A1_HUMAN Sodium/potassium-transporting ATPase subunit alpha-1 OS=Homo sapiens GN=ATP1A1 PE=1 SV=1	K.yEPAAVSEQGDKK.G	Carbamyl/43.0058	NTerm	10	2	732.852	487.393										1180000
sp|P05023|AT1A1_HUMAN Sodium/potassium-transporting ATPase subunit alpha-1 OS=Homo sapiens GN=ATP1A1 PE=1 SV=1	K.yEPAAVSEQGDKK.G	Carbamyl/43.0058	NTerm	10	2	732.852	491.786		3090000
sp|P05023|AT1A1_HUMAN Sodium/potassium-transporting ATPase subunit alpha-1 OS=Homo sapiens GN=ATP1A1 PE=1 SV=1	K.yEPAAVSEQGDKK.G	Carbamyl/43.0058	NTerm	10	2	732.852	508.483														1890000
sp|P05023|AT1A1_HUMAN Sodium/potassium-transporting ATPase subunit alpha-1 OS=Homo sapiens GN=ATP1A1 PE=1 SV=1	K.yEPAAVSEQGDKK.G	Carbamyl/43.0058	NTerm	10	2	732.852	517.204							502000
sp|P05023|AT1A1_HUMAN Sodium/potassium-transporting ATPase subunit alpha-1 OS=Homo sapiens GN=ATP1A1 PE=1 SV=1	K.YGTDLSR.G				1	811.394	196.432																		633000
sp|P05023|AT1A1_HUMAN Sodium/potassium-transporting ATPase subunit alpha-1 OS=Homo sapiens GN=ATP1A1 PE=1 SV=1	K.YHTEIVFAR.T				2	568.298	111.928																													234000
sp|P05023|AT1A1_HUMAN Sodium/potassium-transporting ATPase subunit alpha-1 OS=Homo sapiens GN=ATP1A1 PE=1 SV=1	K.YHTEIVFAR.T				2	568.298	238.672																				446000
sp|P05023|AT1A1_HUMAN Sodium/potassium-transporting ATPase subunit alpha-1 OS=Homo sapiens GN=ATP1A1 PE=1 SV=1	K.YHTEIVFAR.T				2	568.298	295.533																								1290000
sp|P05023|AT1A1_HUMAN Sodium/potassium-transporting ATPase subunit alpha-1 OS=Homo sapiens GN=ATP1A1 PE=1 SV=1	K.YHTEIVFAR.T				2	568.298	344.677																												1520000
sp|P05023|AT1A1_HUMAN Sodium/potassium-transporting ATPase subunit alpha-1 OS=Homo sapiens GN=ATP1A1 PE=1 SV=1	K.YHTEIVFAR.T				2	568.298	348.79																		1580000
sp|P05023|AT1A1_HUMAN Sodium/potassium-transporting ATPase subunit alpha-1 OS=Homo sapiens GN=ATP1A1 PE=1 SV=1	K.yHTEIVFAR.T	Carbamyl/43.0058	NTerm	684	2	589.801	101.996																											272000
sp|P05023|AT1A1_HUMAN Sodium/potassium-transporting ATPase subunit alpha-1 OS=Homo sapiens GN=ATP1A1 PE=1 SV=1	K.yHTEIVFAR.T	Carbamyl/43.0058	NTerm	684	2	589.801	188.584																		214000
sp|P05023|AT1A1_HUMAN Sodium/potassium-transporting ATPase subunit alpha-1 OS=Homo sapiens GN=ATP1A1 PE=1 SV=1	K.YQLSIHKNPNTSEPQHLLVMK.G				3	826.437	197.753							3460000
sp|P05023|AT1A1_HUMAN Sodium/potassium-transporting ATPase subunit alpha-1 OS=Homo sapiens GN=ATP1A1 PE=1 SV=1	R.AAEILAR.D				1	743.441	328.753														6260000
sp|P05023|AT1A1_HUMAN Sodium/potassium-transporting ATPase subunit alpha-1 OS=Homo sapiens GN=ATP1A1 PE=1 SV=1	R.AAVPDAVGK.C				1	827.462	203.541							1730000
sp|P05023|AT1A1_HUMAN Sodium/potassium-transporting ATPase subunit alpha-1 OS=Homo sapiens GN=ATP1A1 PE=1 SV=1	R.aAVPDAVGK.C	Carbamyl/43.0058	NTerm	597	1	870.468	231.48 - 255.58															2490000
sp|P05023|AT1A1_HUMAN Sodium/potassium-transporting ATPase subunit alpha-1 OS=Homo sapiens GN=ATP1A1 PE=1 SV=1	R.AVAGDASESALLK.C				2	616.33	128.784																	303000
sp|P05023|AT1A1_HUMAN Sodium/potassium-transporting ATPase subunit alpha-1 OS=Homo sapiens GN=ATP1A1 PE=1 SV=1	R.AVAGDASESALLK.C				2	616.33	235.662																													635000
sp|P05023|AT1A1_HUMAN Sodium/potassium-transporting ATPase subunit alpha-1 OS=Homo sapiens GN=ATP1A1 PE=1 SV=1	R.AVAGDASESALLK.C				2	616.33	283.939																				1090000
sp|P05023|AT1A1_HUMAN Sodium/potassium-transporting ATPase subunit alpha-1 OS=Homo sapiens GN=ATP1A1 PE=1 SV=1	R.AVAGDASESALLK.C				2	616.33	418.981																											1560000
sp|P05023|AT1A1_HUMAN Sodium/potassium-transporting ATPase subunit alpha-1 OS=Homo sapiens GN=ATP1A1 PE=1 SV=1	R.AVAGDASESALLK.C				2	616.33	426.203																								2430000
sp|P05023|AT1A1_HUMAN Sodium/potassium-transporting ATPase subunit alpha-1 OS=Homo sapiens GN=ATP1A1 PE=1 SV=1	R.AVAGDASESALLK.C				2	616.33	463.481																												3590000
sp|P05023|AT1A1_HUMAN Sodium/potassium-transporting ATPase subunit alpha-1 OS=Homo sapiens GN=ATP1A1 PE=1 SV=1	R.AVAGDASESALLK.C				2	616.33	487.677																		2060000
sp|P05023|AT1A1_HUMAN Sodium/potassium-transporting ATPase subunit alpha-1 OS=Homo sapiens GN=ATP1A1 PE=1 SV=1	R.aVAGDASESALLK.C	Carbamyl/43.0058	NTerm	446	2	637.833	249.682																		486000
sp|P05023|AT1A1_HUMAN Sodium/potassium-transporting ATPase subunit alpha-1 OS=Homo sapiens GN=ATP1A1 PE=1 SV=1	R.aVAGDASESALLK.C	Carbamyl/43.0058	NTerm	446	2	637.833	264.229																											728000
sp|P05023|AT1A1_HUMAN Sodium/potassium-transporting ATPase subunit alpha-1 OS=Homo sapiens GN=ATP1A1 PE=1 SV=1	R.aVAGDASESALLK.C	Carbamyl/43.0058	NTerm	446	2	637.833	316.744																												489000
sp|P05023|AT1A1_HUMAN Sodium/potassium-transporting ATPase subunit alpha-1 OS=Homo sapiens GN=ATP1A1 PE=1 SV=1	R.aVAGDASESALLK.C	Carbamyl/43.0058	NTerm	446	2	637.833	378.414																				390000
sp|P05023|AT1A1_HUMAN Sodium/potassium-transporting ATPase subunit alpha-1 OS=Homo sapiens GN=ATP1A1 PE=1 SV=1	R.AVFQANQENLPILK.R				2	792.941	122.49 - 828.78						50500000
sp|P05023|AT1A1_HUMAN Sodium/potassium-transporting ATPase subunit alpha-1 OS=Homo sapiens GN=ATP1A1 PE=1 SV=1	R.AVFQANQENLPILK.R				2	792.941	155.66 - 697.26										71100000
sp|P05023|AT1A1_HUMAN Sodium/potassium-transporting ATPase subunit alpha-1 OS=Homo sapiens GN=ATP1A1 PE=1 SV=1	R.AVFQANQENLPILK.R				2	792.941	219.804									74800000
sp|P05023|AT1A1_HUMAN Sodium/potassium-transporting ATPase subunit alpha-1 OS=Homo sapiens GN=ATP1A1 PE=1 SV=1	R.AVFQANQENLPILK.R				2	792.941	469.735													21100000
sp|P05023|AT1A1_HUMAN Sodium/potassium-transporting ATPase subunit alpha-1 OS=Homo sapiens GN=ATP1A1 PE=1 SV=1	R.AVFQANQENLPILK.R				2	792.941	545.09 - 805.15							7810000
sp|P05023|AT1A1_HUMAN Sodium/potassium-transporting ATPase subunit alpha-1 OS=Homo sapiens GN=ATP1A1 PE=1 SV=1	R.AVFQANQENLPILK.R				2	792.941	577.489											37000000
sp|P05023|AT1A1_HUMAN Sodium/potassium-transporting ATPase subunit alpha-1 OS=Homo sapiens GN=ATP1A1 PE=1 SV=1	R.AVFQANQENLPILK.R				2	792.941	581.409				1920000
sp|P05023|AT1A1_HUMAN Sodium/potassium-transporting ATPase subunit alpha-1 OS=Homo sapiens GN=ATP1A1 PE=1 SV=1	R.AVFQANQENLPILK.R				2	792.941	611.427								36100000
sp|P05023|AT1A1_HUMAN Sodium/potassium-transporting ATPase subunit alpha-1 OS=Homo sapiens GN=ATP1A1 PE=1 SV=1	R.AVFQANQENLPILK.R				2	792.941	648.984			9970000
sp|P05023|AT1A1_HUMAN Sodium/potassium-transporting ATPase subunit alpha-1 OS=Homo sapiens GN=ATP1A1 PE=1 SV=1	R.AVFQANQENLPILK.R				2	792.941	679.87 - 838.56					19700000
sp|P05023|AT1A1_HUMAN Sodium/potassium-transporting ATPase subunit alpha-1 OS=Homo sapiens GN=ATP1A1 PE=1 SV=1	R.AVFQANQENLPILK.R				2	792.941	703.72 - 714.21														83200000
sp|P05023|AT1A1_HUMAN Sodium/potassium-transporting ATPase subunit alpha-1 OS=Homo sapiens GN=ATP1A1 PE=1 SV=1	R.AVFQANQENLPILK.R				2	792.941	707.539															31400000
sp|P05023|AT1A1_HUMAN Sodium/potassium-transporting ATPase subunit alpha-1 OS=Homo sapiens GN=ATP1A1 PE=1 SV=1	R.AVFQANQENLPILK.R				2	792.941	69.44 - 149.04																											2100000
sp|P05023|AT1A1_HUMAN Sodium/potassium-transporting ATPase subunit alpha-1 OS=Homo sapiens GN=ATP1A1 PE=1 SV=1	R.AVFQANQENLPILK.R				2	792.941	69.93 - 191.91																				1090000
sp|P05023|AT1A1_HUMAN Sodium/potassium-transporting ATPase subunit alpha-1 OS=Homo sapiens GN=ATP1A1 PE=1 SV=1	R.AVFQANQENLPILK.R				2	792.941	110.249																	240000
sp|P05023|AT1A1_HUMAN Sodium/potassium-transporting ATPase subunit alpha-1 OS=Homo sapiens GN=ATP1A1 PE=1 SV=1	R.AVFQANQENLPILK.R				2	792.941	114.14 - 422.71																		2890000
sp|P05023|AT1A1_HUMAN Sodium/potassium-transporting ATPase subunit alpha-1 OS=Homo sapiens GN=ATP1A1 PE=1 SV=1	R.AVFQANQENLPILK.R				2	792.941	136.81 - 580.60																								2570000
sp|P05023|AT1A1_HUMAN Sodium/potassium-transporting ATPase subunit alpha-1 OS=Homo sapiens GN=ATP1A1 PE=1 SV=1	R.AVFQANQENLPILK.R				2	792.941	275.46 - 512.35																												3670000
sp|P05023|AT1A1_HUMAN Sodium/potassium-transporting ATPase subunit alpha-1 OS=Homo sapiens GN=ATP1A1 PE=1 SV=1	R.AVFQANQENLPILK.R				2	792.941	787.233																						1820000
sp|P05023|AT1A1_HUMAN Sodium/potassium-transporting ATPase subunit alpha-1 OS=Homo sapiens GN=ATP1A1 PE=1 SV=1	R.AVFQANQENLPILk.R	Carbamyl/43.0058	K	444	2	814.444	206.696						1210000
sp|P05023|AT1A1_HUMAN Sodium/potassium-transporting ATPase subunit alpha-1 OS=Homo sapiens GN=ATP1A1 PE=1 SV=1	R.aVFQANQENLPILK.R	Carbamyl/43.0058	NTerm	431	2	814.444	256.817							2260000
sp|P05023|AT1A1_HUMAN Sodium/potassium-transporting ATPase subunit alpha-1 OS=Homo sapiens GN=ATP1A1 PE=1 SV=1	R.aVFQANQENLPILK.R	Carbamyl/43.0058	NTerm	431	2	814.444	384.189			3050000
sp|P05023|AT1A1_HUMAN Sodium/potassium-transporting ATPase subunit alpha-1 OS=Homo sapiens GN=ATP1A1 PE=1 SV=1	R.aVFQANQENLPILK.R	Carbamyl/43.0058	NTerm	431	2	814.444	398.44 - 757.85					10100000
sp|P05023|AT1A1_HUMAN Sodium/potassium-transporting ATPase subunit alpha-1 OS=Homo sapiens GN=ATP1A1 PE=1 SV=1	R.aVFQANQENLPILK.R	Carbamyl/43.0058	NTerm	431	2	814.444	424.78 - 746.12		28100000
sp|P05023|AT1A1_HUMAN Sodium/potassium-transporting ATPase subunit alpha-1 OS=Homo sapiens GN=ATP1A1 PE=1 SV=1	R.aVFQANQENLPILK.R	Carbamyl/43.0058	NTerm	431	2	814.444	439.70 - 597.06																23800000
sp|P05023|AT1A1_HUMAN Sodium/potassium-transporting ATPase subunit alpha-1 OS=Homo sapiens GN=ATP1A1 PE=1 SV=1	R.aVFQANQENLPILK.R	Carbamyl/43.0058	NTerm	431	2	814.444	484.943									18900000
sp|P05023|AT1A1_HUMAN Sodium/potassium-transporting ATPase subunit alpha-1 OS=Homo sapiens GN=ATP1A1 PE=1 SV=1	R.aVFQANQENLPILK.R	Carbamyl/43.0058	NTerm	431	2	814.444	512.49 - 538.57													6220000
sp|P05023|AT1A1_HUMAN Sodium/potassium-transporting ATPase subunit alpha-1 OS=Homo sapiens GN=ATP1A1 PE=1 SV=1	R.aVFQANQENLPILK.R	Carbamyl/43.0058	NTerm	431	2	814.444	556.753											20900000
sp|P05023|AT1A1_HUMAN Sodium/potassium-transporting ATPase subunit alpha-1 OS=Homo sapiens GN=ATP1A1 PE=1 SV=1	R.aVFQANQENLPILK.R	Carbamyl/43.0058	NTerm	431	2	814.444	581.177								6350000
sp|P05023|AT1A1_HUMAN Sodium/potassium-transporting ATPase subunit alpha-1 OS=Homo sapiens GN=ATP1A1 PE=1 SV=1	R.aVFQANQENLPILK.R	Carbamyl/43.0058	NTerm	431	2	814.444	588.09 - 628.62														26700000
sp|P05023|AT1A1_HUMAN Sodium/potassium-transporting ATPase subunit alpha-1 OS=Homo sapiens GN=ATP1A1 PE=1 SV=1	R.aVFQANQENLPILK.R	Carbamyl/43.0058	NTerm	431	2	814.444	588.837												4990000
sp|P05023|AT1A1_HUMAN Sodium/potassium-transporting ATPase subunit alpha-1 OS=Homo sapiens GN=ATP1A1 PE=1 SV=1	R.aVFQANQENLPILK.R	Carbamyl/43.0058	NTerm	431	2	814.444	595.82 - 797.51						44000000
sp|P05023|AT1A1_HUMAN Sodium/potassium-transporting ATPase subunit alpha-1 OS=Homo sapiens GN=ATP1A1 PE=1 SV=1	R.aVFQANQENLPILK.R	Carbamyl/43.0058	NTerm	431	2	814.444	606.051	13100000
sp|P05023|AT1A1_HUMAN Sodium/potassium-transporting ATPase subunit alpha-1 OS=Homo sapiens GN=ATP1A1 PE=1 SV=1	R.aVFQANQENLPILK.R	Carbamyl/43.0058	NTerm	431	2	814.444	607.98 - 634.31															18800000
sp|P05023|AT1A1_HUMAN Sodium/potassium-transporting ATPase subunit alpha-1 OS=Homo sapiens GN=ATP1A1 PE=1 SV=1	R.aVFQANQENLPILK.R	Carbamyl/43.0058	NTerm	431	2	814.444	640.53 - 675.45										31400000
sp|P05023|AT1A1_HUMAN Sodium/potassium-transporting ATPase subunit alpha-1 OS=Homo sapiens GN=ATP1A1 PE=1 SV=1	R.aVFQANQENLPILK.R	Carbamyl/43.0058	NTerm	431	2	814.444	135.287																												749000
sp|P05023|AT1A1_HUMAN Sodium/potassium-transporting ATPase subunit alpha-1 OS=Homo sapiens GN=ATP1A1 PE=1 SV=1	R.aVFQANQENLPILK.R	Carbamyl/43.0058	NTerm	431	2	814.444	228.99																								471000
sp|P05023|AT1A1_HUMAN Sodium/potassium-transporting ATPase subunit alpha-1 OS=Homo sapiens GN=ATP1A1 PE=1 SV=1	R.aVFQANQENLPILK.R	Carbamyl/43.0058	NTerm	431	2	814.444	460.854																											625000
sp|P05023|AT1A1_HUMAN Sodium/potassium-transporting ATPase subunit alpha-1 OS=Homo sapiens GN=ATP1A1 PE=1 SV=1	R.AVFQAnQENLPILK.R	Deamidated/0.9840	N	436	2	793.433	238.59 - 524.77									18500000
sp|P05023|AT1A1_HUMAN Sodium/potassium-transporting ATPase subunit alpha-1 OS=Homo sapiens GN=ATP1A1 PE=1 SV=1	R.AVFQAnQENLPILK.R	Deamidated/0.9840	N	436	2	793.433	349.20 - 659.81						12200000
sp|P05023|AT1A1_HUMAN Sodium/potassium-transporting ATPase subunit alpha-1 OS=Homo sapiens GN=ATP1A1 PE=1 SV=1	R.AVFQAnQENLPILK.R	Deamidated/0.9840	N	436	2	793.433	386.63 - 523.96								4660000
sp|P05023|AT1A1_HUMAN Sodium/potassium-transporting ATPase subunit alpha-1 OS=Homo sapiens GN=ATP1A1 PE=1 SV=1	R.AVFQAnQENLPILK.R	Deamidated/0.9840	N	436	2	793.433	399.636							2140000
sp|P05023|AT1A1_HUMAN Sodium/potassium-transporting ATPase subunit alpha-1 OS=Homo sapiens GN=ATP1A1 PE=1 SV=1	R.AVFQAnQENLPILK.R	Deamidated/0.9840	N	436	2	793.433	472.397			1670000
sp|P05023|AT1A1_HUMAN Sodium/potassium-transporting ATPase subunit alpha-1 OS=Homo sapiens GN=ATP1A1 PE=1 SV=1	R.AVFQAnQENLPILK.R	Deamidated/0.9840	N	436	2	793.433	481.01 - 651.75										14700000
sp|P05023|AT1A1_HUMAN Sodium/potassium-transporting ATPase subunit alpha-1 OS=Homo sapiens GN=ATP1A1 PE=1 SV=1	R.AVFQAnQENLPILK.R	Deamidated/0.9840	N	436	2	793.433	489.31 - 661.95															8290000
sp|P05023|AT1A1_HUMAN Sodium/potassium-transporting ATPase subunit alpha-1 OS=Homo sapiens GN=ATP1A1 PE=1 SV=1	R.AVFQAnQENLPILK.R	Deamidated/0.9840	N	436	2	793.433	501.608		13200000
sp|P05023|AT1A1_HUMAN Sodium/potassium-transporting ATPase subunit alpha-1 OS=Homo sapiens GN=ATP1A1 PE=1 SV=1	R.AVFQAnQENLPILK.R	Deamidated/0.9840	N	436	2	793.433	510.602												4150000
sp|P05023|AT1A1_HUMAN Sodium/potassium-transporting ATPase subunit alpha-1 OS=Homo sapiens GN=ATP1A1 PE=1 SV=1	R.AVFQAnQENLPILK.R	Deamidated/0.9840	N	436	2	793.433	547.18 - 651.60					5380000
sp|P05023|AT1A1_HUMAN Sodium/potassium-transporting ATPase subunit alpha-1 OS=Homo sapiens GN=ATP1A1 PE=1 SV=1	R.AVFQAnQENLPILK.R	Deamidated/0.9840	N	436	2	793.433	583.347											12100000
sp|P05023|AT1A1_HUMAN Sodium/potassium-transporting ATPase subunit alpha-1 OS=Homo sapiens GN=ATP1A1 PE=1 SV=1	R.AVFQAnQENLPILK.R	Deamidated/0.9840	N	436	2	793.433	600.205	17000000
sp|P05023|AT1A1_HUMAN Sodium/potassium-transporting ATPase subunit alpha-1 OS=Homo sapiens GN=ATP1A1 PE=1 SV=1	R.AVFQAnQENLPILK.R	Deamidated/0.9840	N	436	2	793.433	608.453													4610000
sp|P05023|AT1A1_HUMAN Sodium/potassium-transporting ATPase subunit alpha-1 OS=Homo sapiens GN=ATP1A1 PE=1 SV=1	R.AVFQAnQENLPILK.R	Deamidated/0.9840	N	436	2	793.433	628.708														18400000
sp|P05023|AT1A1_HUMAN Sodium/potassium-transporting ATPase subunit alpha-1 OS=Homo sapiens GN=ATP1A1 PE=1 SV=1	R.AVFQAnQENLPILK.R	Deamidated/0.9840	N	436	2	793.433	660.75																10600000
sp|P05023|AT1A1_HUMAN Sodium/potassium-transporting ATPase subunit alpha-1 OS=Homo sapiens GN=ATP1A1 PE=1 SV=1	R.AVFQAnQENLPILK.R	Deamidated/0.9840	N	436	2	793.433	67.25 - 167.45																												856000
sp|P05023|AT1A1_HUMAN Sodium/potassium-transporting ATPase subunit alpha-1 OS=Homo sapiens GN=ATP1A1 PE=1 SV=1	R.AVFQAnQENLPILK.R	Deamidated/0.9840	N	436	2	793.433	132.259																		659000
sp|P05023|AT1A1_HUMAN Sodium/potassium-transporting ATPase subunit alpha-1 OS=Homo sapiens GN=ATP1A1 PE=1 SV=1	R.AVFQAnQENLPILK.R	Deamidated/0.9840	N	436	2	793.433	171.175																				410000
sp|P05023|AT1A1_HUMAN Sodium/potassium-transporting ATPase subunit alpha-1 OS=Homo sapiens GN=ATP1A1 PE=1 SV=1	R.AVFQAnQENLPILK.R	Deamidated/0.9840	N	436	2	793.433	236.359																								600000
sp|P05023|AT1A1_HUMAN Sodium/potassium-transporting ATPase subunit alpha-1 OS=Homo sapiens GN=ATP1A1 PE=1 SV=1	R.cSSILLHGK.E	Ammonia-loss/-17.0265	C	518	2	499.26	130.68																								1720000
sp|P05023|AT1A1_HUMAN Sodium/potassium-transporting ATPase subunit alpha-1 OS=Homo sapiens GN=ATP1A1 PE=1 SV=1	R.DGPNALTPPPTTPEWIK.F				2	917.473	124.34 - 392.44						5570000
sp|P05023|AT1A1_HUMAN Sodium/potassium-transporting ATPase subunit alpha-1 OS=Homo sapiens GN=ATP1A1 PE=1 SV=1	R.DGPNALTPPPTTPEWIK.F				2	917.473	302.46 - 324.01							2080000
sp|P05023|AT1A1_HUMAN Sodium/potassium-transporting ATPase subunit alpha-1 OS=Homo sapiens GN=ATP1A1 PE=1 SV=1	R.DGPNALTPPPTTPEWIK.F				2	917.473	333.09									9780000
sp|P05023|AT1A1_HUMAN Sodium/potassium-transporting ATPase subunit alpha-1 OS=Homo sapiens GN=ATP1A1 PE=1 SV=1	R.DGPNALTPPPTTPEWIK.F				2	917.473	344.426										7460000
sp|P05023|AT1A1_HUMAN Sodium/potassium-transporting ATPase subunit alpha-1 OS=Homo sapiens GN=ATP1A1 PE=1 SV=1	R.DGPNALTPPPTTPEWIK.F				2	917.473	383.087											3150000
sp|P05023|AT1A1_HUMAN Sodium/potassium-transporting ATPase subunit alpha-1 OS=Homo sapiens GN=ATP1A1 PE=1 SV=1	R.DGPNALTPPPTTPEWIK.F				2	917.473	387.95																5860000
sp|P05023|AT1A1_HUMAN Sodium/potassium-transporting ATPase subunit alpha-1 OS=Homo sapiens GN=ATP1A1 PE=1 SV=1	R.DGPNALTPPPTTPEWIK.F				2	917.473	398.698			1210000
sp|P05023|AT1A1_HUMAN Sodium/potassium-transporting ATPase subunit alpha-1 OS=Homo sapiens GN=ATP1A1 PE=1 SV=1	R.DGPNALTPPPTTPEWIK.F				2	917.473	422.074															2340000
sp|P05023|AT1A1_HUMAN Sodium/potassium-transporting ATPase subunit alpha-1 OS=Homo sapiens GN=ATP1A1 PE=1 SV=1	R.DGPNALTPPPTTPEWIK.F				2	917.473	436.829	4480000
sp|P05023|AT1A1_HUMAN Sodium/potassium-transporting ATPase subunit alpha-1 OS=Homo sapiens GN=ATP1A1 PE=1 SV=1	R.DGPNALTPPPTTPEWIK.F				2	917.473	481.257														6480000
sp|P05023|AT1A1_HUMAN Sodium/potassium-transporting ATPase subunit alpha-1 OS=Homo sapiens GN=ATP1A1 PE=1 SV=1	R.DGPNALTPPPTTPEWIK.F				2	917.473	551.728		6770000
sp|P05023|AT1A1_HUMAN Sodium/potassium-transporting ATPase subunit alpha-1 OS=Homo sapiens GN=ATP1A1 PE=1 SV=1	R.DGPNALTPPPTTPEWIK.F				2	917.473	592.769					2850000
sp|P05023|AT1A1_HUMAN Sodium/potassium-transporting ATPase subunit alpha-1 OS=Homo sapiens GN=ATP1A1 PE=1 SV=1	R.DGPNALTPPPTTPEWIK.F				2	917.473	151.762																		287000
sp|P05023|AT1A1_HUMAN Sodium/potassium-transporting ATPase subunit alpha-1 OS=Homo sapiens GN=ATP1A1 PE=1 SV=1	R.DGPNALTPPPTTPEWIK.F				2	917.473	180.578																								345000
sp|P05023|AT1A1_HUMAN Sodium/potassium-transporting ATPase subunit alpha-1 OS=Homo sapiens GN=ATP1A1 PE=1 SV=1	R.DGPNALTPPPTTPEWIK.F				2	917.473	195.259																												449000
sp|P05023|AT1A1_HUMAN Sodium/potassium-transporting ATPase subunit alpha-1 OS=Homo sapiens GN=ATP1A1 PE=1 SV=1	R.dGPNALTPPPTTPEWIK.F	Carbamyl/43.0058	NTerm	75	2	938.976	335.281							891000
sp|P05023|AT1A1_HUMAN Sodium/potassium-transporting ATPase subunit alpha-1 OS=Homo sapiens GN=ATP1A1 PE=1 SV=1	R.dGPNALTPPPTTPEWIK.F	Carbamyl/43.0058	NTerm	75	2	938.976	492.151					1460000
sp|P05023|AT1A1_HUMAN Sodium/potassium-transporting ATPase subunit alpha-1 OS=Homo sapiens GN=ATP1A1 PE=1 SV=1	R.dGPNALTPPPTTPEWIK.F	Carbamyl/43.0058	NTerm	75	2	938.976	526.543						2710000
sp|P05023|AT1A1_HUMAN Sodium/potassium-transporting ATPase subunit alpha-1 OS=Homo sapiens GN=ATP1A1 PE=1 SV=1	R.DKYEPAAVSEQGDK.K				2	768.862	370.608														319000
sp|P05023|AT1A1_HUMAN Sodium/potassium-transporting ATPase subunit alpha-1 OS=Homo sapiens GN=ATP1A1 PE=1 SV=1	R.DKYEPAAVSEQGDK.K				2	768.862	384.448						262000
sp|P05023|AT1A1_HUMAN Sodium/potassium-transporting ATPase subunit alpha-1 OS=Homo sapiens GN=ATP1A1 PE=1 SV=1	R.DKYEPAAVSEQGDK.K				2	768.862	395.98	375000
sp|P05023|AT1A1_HUMAN Sodium/potassium-transporting ATPase subunit alpha-1 OS=Homo sapiens GN=ATP1A1 PE=1 SV=1	R.DKYEPAAVSEQGDK.K				2	768.862	587.013		1520000
sp|P05023|AT1A1_HUMAN Sodium/potassium-transporting ATPase subunit alpha-1 OS=Homo sapiens GN=ATP1A1 PE=1 SV=1	R.dKYEPAAVSEQGDK.K	Carbamyl/43.0058	NTerm	8	2	790.365	486.734					1260000
sp|P05023|AT1A1_HUMAN Sodium/potassium-transporting ATPase subunit alpha-1 OS=Homo sapiens GN=ATP1A1 PE=1 SV=1	R.dKYEPAAVSEQGDK.K	Carbamyl/43.0058	NTerm	8	2	790.365	555.245		2620000
sp|P05023|AT1A1_HUMAN Sodium/potassium-transporting ATPase subunit alpha-1 OS=Homo sapiens GN=ATP1A1 PE=1 SV=1	R.dKYEPAAVSEQGDK.K	Carbamyl/43.0058	NTerm	8	2	790.365	600.883						3030000
sp|P05023|AT1A1_HUMAN Sodium/potassium-transporting ATPase subunit alpha-1 OS=Homo sapiens GN=ATP1A1 PE=1 SV=1	R.DKYEPAAVSEQGDKK.G				2	832.91	438.4						348000
sp|P05023|AT1A1_HUMAN Sodium/potassium-transporting ATPase subunit alpha-1 OS=Homo sapiens GN=ATP1A1 PE=1 SV=1	R.DKYEPAAVSEQGDKK.G				2	832.91	462.687		1830000
sp|P05023|AT1A1_HUMAN Sodium/potassium-transporting ATPase subunit alpha-1 OS=Homo sapiens GN=ATP1A1 PE=1 SV=1	R.DKYEPAAVSEQGDKK.G				2	832.91	164.271																		448000
sp|P05023|AT1A1_HUMAN Sodium/potassium-transporting ATPase subunit alpha-1 OS=Homo sapiens GN=ATP1A1 PE=1 SV=1	R.IISAnGCK.V	Deamidated/0.9840	N	209	1	863.429	387.044																		261000
sp|P05023|AT1A1_HUMAN Sodium/potassium-transporting ATPase subunit alpha-1 OS=Homo sapiens GN=ATP1A1 PE=1 SV=1	R.iPADLR.I	Carbamyl/43.0058	NTerm	199	1	727.41	185.211		17100000
sp|P05023|AT1A1_HUMAN Sodium/potassium-transporting ATPase subunit alpha-1 OS=Homo sapiens GN=ATP1A1 PE=1 SV=1	R.lISMAYGQIGMIQALGGFFTYFVILAENGFLPIHLLGLRVDWDDR.W	Carbamyl/43.0058	NTerm	849	6	853.114	132.523									149000
sp|P05023|AT1A1_HUMAN Sodium/potassium-transporting ATPase subunit alpha-1 OS=Homo sapiens GN=ATP1A1 PE=1 SV=1	R.LNIPVSQVNPR.D				2	618.857	159.188																	1140000
sp|P05023|AT1A1_HUMAN Sodium/potassium-transporting ATPase subunit alpha-1 OS=Homo sapiens GN=ATP1A1 PE=1 SV=1	R.LNIPVSQVNPR.D				2	618.857	206.94 - 269.70																													2160000
sp|P05023|AT1A1_HUMAN Sodium/potassium-transporting ATPase subunit alpha-1 OS=Homo sapiens GN=ATP1A1 PE=1 SV=1	R.lNIPVSQVNPR.D	Carbamyl/43.0058	NTerm	648	2	640.359	194.962																													376000
sp|P05023|AT1A1_HUMAN Sodium/potassium-transporting ATPase subunit alpha-1 OS=Homo sapiens GN=ATP1A1 PE=1 SV=1	R.MTVAHMWFDNQIHEADTTENQSGVSFDK.T				4	810.361	59.62 - 560.92	5940000
sp|P05023|AT1A1_HUMAN Sodium/potassium-transporting ATPase subunit alpha-1 OS=Homo sapiens GN=ATP1A1 PE=1 SV=1	R.MTVAHMWFDNQIHEADTTENQSGVSFDK.T				4	810.361	195.463									6950000
sp|P05023|AT1A1_HUMAN Sodium/potassium-transporting ATPase subunit alpha-1 OS=Homo sapiens GN=ATP1A1 PE=1 SV=1	R.MTVAHMWFDNQIHEADTTENQSGVSFDK.T				4	810.361	322.508								1300000
sp|P05023|AT1A1_HUMAN Sodium/potassium-transporting ATPase subunit alpha-1 OS=Homo sapiens GN=ATP1A1 PE=1 SV=1	R.MTVAHMWFDNQIHEADTTENQSGVSFDK.T				4	810.361	642.745														6690000
sp|P05023|AT1A1_HUMAN Sodium/potassium-transporting ATPase subunit alpha-1 OS=Homo sapiens GN=ATP1A1 PE=1 SV=1	R.MTVAHMWFDNQIHEADTTEnQSGVSFDK.T	Deamidated/0.9840	N	405	4	810.607	201.389	1030000
sp|P05023|AT1A1_HUMAN Sodium/potassium-transporting ATPase subunit alpha-1 OS=Homo sapiens GN=ATP1A1 PE=1 SV=1	R.MTVAHmWFDNQIHEADTTENQSGVSFDK.T	Oxidation/15.9949	M	391	4	814.359	127.299																												715000
sp|P05023|AT1A1_HUMAN Sodium/potassium-transporting ATPase subunit alpha-1 OS=Homo sapiens GN=ATP1A1 PE=1 SV=1	R.NIAFFSTNCVEGTAR.G				2	843.899	209.27 - 621.72	51400000
sp|P05023|AT1A1_HUMAN Sodium/potassium-transporting ATPase subunit alpha-1 OS=Homo sapiens GN=ATP1A1 PE=1 SV=1	R.NIAFFSTNCVEGTAR.G				2	843.899	319.37 - 797.42											23700000
sp|P05023|AT1A1_HUMAN Sodium/potassium-transporting ATPase subunit alpha-1 OS=Homo sapiens GN=ATP1A1 PE=1 SV=1	R.NIAFFSTNCVEGTAR.G				2	843.899	336.70 - 556.27								21200000
sp|P05023|AT1A1_HUMAN Sodium/potassium-transporting ATPase subunit alpha-1 OS=Homo sapiens GN=ATP1A1 PE=1 SV=1	R.NIAFFSTNCVEGTAR.G				2	843.899	395.29 - 544.32													7760000
sp|P05023|AT1A1_HUMAN Sodium/potassium-transporting ATPase subunit alpha-1 OS=Homo sapiens GN=ATP1A1 PE=1 SV=1	R.NIAFFSTNCVEGTAR.G				2	843.899	410.77 - 714.43																48800000
sp|P05023|AT1A1_HUMAN Sodium/potassium-transporting ATPase subunit alpha-1 OS=Homo sapiens GN=ATP1A1 PE=1 SV=1	R.NIAFFSTNCVEGTAR.G				2	843.899	428.81 - 687.23									409000000
sp|P05023|AT1A1_HUMAN Sodium/potassium-transporting ATPase subunit alpha-1 OS=Homo sapiens GN=ATP1A1 PE=1 SV=1	R.NIAFFSTNCVEGTAR.G				2	843.899	507.37 - 619.79												6810000
sp|P05023|AT1A1_HUMAN Sodium/potassium-transporting ATPase subunit alpha-1 OS=Homo sapiens GN=ATP1A1 PE=1 SV=1	R.NIAFFSTNCVEGTAR.G				2	843.899	521.90 - 694.29			4860000
sp|P05023|AT1A1_HUMAN Sodium/potassium-transporting ATPase subunit alpha-1 OS=Homo sapiens GN=ATP1A1 PE=1 SV=1	R.NIAFFSTNCVEGTAR.G				2	843.899	543.887					2440000
sp|P05023|AT1A1_HUMAN Sodium/potassium-transporting ATPase subunit alpha-1 OS=Homo sapiens GN=ATP1A1 PE=1 SV=1	R.NIAFFSTNCVEGTAR.G				2	843.899	558.94 - 715.43										43300000
sp|P05023|AT1A1_HUMAN Sodium/potassium-transporting ATPase subunit alpha-1 OS=Homo sapiens GN=ATP1A1 PE=1 SV=1	R.NIAFFSTNCVEGTAR.G				2	843.899	561.53 - 789.80						15300000
sp|P05023|AT1A1_HUMAN Sodium/potassium-transporting ATPase subunit alpha-1 OS=Homo sapiens GN=ATP1A1 PE=1 SV=1	R.NIAFFSTNCVEGTAR.G				2	843.899	696.54 - 789.90														58000000
sp|P05023|AT1A1_HUMAN Sodium/potassium-transporting ATPase subunit alpha-1 OS=Homo sapiens GN=ATP1A1 PE=1 SV=1	R.NIAFFSTNCVEGTAR.G				2	843.899	711.308															22200000
sp|P05023|AT1A1_HUMAN Sodium/potassium-transporting ATPase subunit alpha-1 OS=Homo sapiens GN=ATP1A1 PE=1 SV=1	R.NIAFFSTNCVEGTAR.G				2	843.899	772.145		26200000
sp|P05023|AT1A1_HUMAN Sodium/potassium-transporting ATPase subunit alpha-1 OS=Homo sapiens GN=ATP1A1 PE=1 SV=1	R.NIAFFSTNCVEGTAR.G				2	843.899	225.511																	453000
sp|P05023|AT1A1_HUMAN Sodium/potassium-transporting ATPase subunit alpha-1 OS=Homo sapiens GN=ATP1A1 PE=1 SV=1	R.NIAFFSTNCVEGTAR.G				2	843.899	260.03 - 435.00																		1970000
sp|P05023|AT1A1_HUMAN Sodium/potassium-transporting ATPase subunit alpha-1 OS=Homo sapiens GN=ATP1A1 PE=1 SV=1	R.NIAFFSTNCVEGTAR.G				2	843.899	321.634																									535000
sp|P05023|AT1A1_HUMAN Sodium/potassium-transporting ATPase subunit alpha-1 OS=Homo sapiens GN=ATP1A1 PE=1 SV=1	R.NIAFFSTNCVEGTAR.G				2	843.899	325.89 - 463.44																								1960000
sp|P05023|AT1A1_HUMAN Sodium/potassium-transporting ATPase subunit alpha-1 OS=Homo sapiens GN=ATP1A1 PE=1 SV=1	R.NIAFFSTNCVEGTAR.G				2	843.899	331.92 - 370.80																											1460000
sp|P05023|AT1A1_HUMAN Sodium/potassium-transporting ATPase subunit alpha-1 OS=Homo sapiens GN=ATP1A1 PE=1 SV=1	R.NIAFFSTNCVEGTAR.G				2	843.899	363.29 - 489.17																												5360000
sp|P05023|AT1A1_HUMAN Sodium/potassium-transporting ATPase subunit alpha-1 OS=Homo sapiens GN=ATP1A1 PE=1 SV=1	R.NIAFFSTNCVEGTAR.G				2	843.899	400.88 - 455.35																					1620000
sp|P05023|AT1A1_HUMAN Sodium/potassium-transporting ATPase subunit alpha-1 OS=Homo sapiens GN=ATP1A1 PE=1 SV=1	R.NIAFFSTNCVEGTAR.G				2	843.899	416.608																													645000
sp|P05023|AT1A1_HUMAN Sodium/potassium-transporting ATPase subunit alpha-1 OS=Homo sapiens GN=ATP1A1 PE=1 SV=1	R.NIAFFSTNCVEGTAR.G				2	843.899	450.15 - 472.70																			1000000
sp|P05023|AT1A1_HUMAN Sodium/potassium-transporting ATPase subunit alpha-1 OS=Homo sapiens GN=ATP1A1 PE=1 SV=1	R.NIAFFSTNCVEGTAR.G				2	843.899	459.253																				708000
sp|P05023|AT1A1_HUMAN Sodium/potassium-transporting ATPase subunit alpha-1 OS=Homo sapiens GN=ATP1A1 PE=1 SV=1	R.NIAFFSTNCVEGTAR.G				2	843.899	859.625																						2040000
sp|P05023|AT1A1_HUMAN Sodium/potassium-transporting ATPase subunit alpha-1 OS=Homo sapiens GN=ATP1A1 PE=1 SV=1	R.nIAFFSTNCVEGTAR.G	Carbamyl/43.0058	NTerm	241	2	865.402	195.541					364000
sp|P05023|AT1A1_HUMAN Sodium/potassium-transporting ATPase subunit alpha-1 OS=Homo sapiens GN=ATP1A1 PE=1 SV=1	R.nIAFFSTNCVEGTAR.G	Carbamyl/43.0058	NTerm	241	2	865.402	248.17 - 420.85		6420000
sp|P05023|AT1A1_HUMAN Sodium/potassium-transporting ATPase subunit alpha-1 OS=Homo sapiens GN=ATP1A1 PE=1 SV=1	R.nIAFFSTNCVEGTAR.G	Carbamyl/43.0058	NTerm	241	2	865.402	257.07 - 640.77						13200000
sp|P05023|AT1A1_HUMAN Sodium/potassium-transporting ATPase subunit alpha-1 OS=Homo sapiens GN=ATP1A1 PE=1 SV=1	R.nIAFFSTNCVEGTAR.G	Carbamyl/43.0058	NTerm	241	2	865.402	279.03 - 460.49														12300000
sp|P05023|AT1A1_HUMAN Sodium/potassium-transporting ATPase subunit alpha-1 OS=Homo sapiens GN=ATP1A1 PE=1 SV=1	R.nIAFFSTNCVEGTAR.G	Carbamyl/43.0058	NTerm	241	2	865.402	316.245											4710000
sp|P05023|AT1A1_HUMAN Sodium/potassium-transporting ATPase subunit alpha-1 OS=Homo sapiens GN=ATP1A1 PE=1 SV=1	R.nIAFFSTNCVEGTAR.G	Carbamyl/43.0058	NTerm	241	2	865.402	340.919													1150000
sp|P05023|AT1A1_HUMAN Sodium/potassium-transporting ATPase subunit alpha-1 OS=Homo sapiens GN=ATP1A1 PE=1 SV=1	R.nIAFFSTNCVEGTAR.G	Carbamyl/43.0058	NTerm	241	2	865.402	360.96 - 473.88										4230000
sp|P05023|AT1A1_HUMAN Sodium/potassium-transporting ATPase subunit alpha-1 OS=Homo sapiens GN=ATP1A1 PE=1 SV=1	R.nIAFFSTNCVEGTAR.G	Carbamyl/43.0058	NTerm	241	2	865.402	466.60 - 550.19															5550000
sp|P05023|AT1A1_HUMAN Sodium/potassium-transporting ATPase subunit alpha-1 OS=Homo sapiens GN=ATP1A1 PE=1 SV=1	R.nIAFFSTNCVEGTAR.G	Carbamyl/43.0058	NTerm	241	2	865.402	474.041																3500000
sp|P05023|AT1A1_HUMAN Sodium/potassium-transporting ATPase subunit alpha-1 OS=Homo sapiens GN=ATP1A1 PE=1 SV=1	R.nIAFFSTNCVEGTAR.G	Deamidated/0.9840	N	241	2	844.391	227.369									209000
sp|P05023|AT1A1_HUMAN Sodium/potassium-transporting ATPase subunit alpha-1 OS=Homo sapiens GN=ATP1A1 PE=1 SV=1	R.nIAFFSTNCVEGTAR.G	Deamidated/0.9840	N	241	2	844.391	326.309	5950000
sp|P05023|AT1A1_HUMAN Sodium/potassium-transporting ATPase subunit alpha-1 OS=Homo sapiens GN=ATP1A1 PE=1 SV=1	R.NIAFFSTnCVEGTAR.G	Deamidated/0.9840	N	248	2	844.391	503.2																1530000
sp|P05023|AT1A1_HUMAN Sodium/potassium-transporting ATPase subunit alpha-1 OS=Homo sapiens GN=ATP1A1 PE=1 SV=1	R.NIAFFSTnCVEGTAR.G	Deamidated/0.9840	N	248	2	844.391	529.738														5130000
sp|P05023|AT1A1_HUMAN Sodium/potassium-transporting ATPase subunit alpha-1 OS=Homo sapiens GN=ATP1A1 PE=1 SV=1	R.NIAFFSTnCVEGTAR.G	Deamidated/0.9840	N	248	2	844.391	570.585										2700000
sp|P05023|AT1A1_HUMAN Sodium/potassium-transporting ATPase subunit alpha-1 OS=Homo sapiens GN=ATP1A1 PE=1 SV=1	R.NIAFFSTnCVEGTAR.G	Deamidated/0.9840	N	248	2	844.391	303.748																												26000
sp|P05023|AT1A1_HUMAN Sodium/potassium-transporting ATPase subunit alpha-1 OS=Homo sapiens GN=ATP1A1 PE=1 SV=1	R.QGAIVAVTGDGVNDSPALK.K				2	906.478	132.00 - 898.09						24500000
sp|P05023|AT1A1_HUMAN Sodium/potassium-transporting ATPase subunit alpha-1 OS=Homo sapiens GN=ATP1A1 PE=1 SV=1	R.QGAIVAVTGDGVNDSPALK.K				2	906.478	133.07 - 481.01				1210000
sp|P05023|AT1A1_HUMAN Sodium/potassium-transporting ATPase subunit alpha-1 OS=Homo sapiens GN=ATP1A1 PE=1 SV=1	R.QGAIVAVTGDGVNDSPALK.K				2	906.478	141.11 - 631.94							9340000
sp|P05023|AT1A1_HUMAN Sodium/potassium-transporting ATPase subunit alpha-1 OS=Homo sapiens GN=ATP1A1 PE=1 SV=1	R.QGAIVAVTGDGVNDSPALK.K				2	906.478	149.36 - 906.22			8800000
sp|P05023|AT1A1_HUMAN Sodium/potassium-transporting ATPase subunit alpha-1 OS=Homo sapiens GN=ATP1A1 PE=1 SV=1	R.QGAIVAVTGDGVNDSPALK.K				2	906.478	186.54 - 752.34															15500000
sp|P05023|AT1A1_HUMAN Sodium/potassium-transporting ATPase subunit alpha-1 OS=Homo sapiens GN=ATP1A1 PE=1 SV=1	R.QGAIVAVTGDGVNDSPALK.K				2	906.478	193.35 - 854.76					15600000
sp|P05023|AT1A1_HUMAN Sodium/potassium-transporting ATPase subunit alpha-1 OS=Homo sapiens GN=ATP1A1 PE=1 SV=1	R.QGAIVAVTGDGVNDSPALK.K				2	906.479	16.80 - 564.33																													647000
sp|P05023|AT1A1_HUMAN Sodium/potassium-transporting ATPase subunit alpha-1 OS=Homo sapiens GN=ATP1A1 PE=1 SV=1	R.QGAIVAVTGDGVNDSPALK.K				2	906.479	315.61 - 1003.99																						1110000
sp|P05023|AT1A1_HUMAN Sodium/potassium-transporting ATPase subunit alpha-1 OS=Homo sapiens GN=ATP1A1 PE=1 SV=1	R.QGAIVAVTGDGVNDSPALk.K	Carbamyl/43.0058	K	726	2	927.981	168.06 - 315.33						627000
sp|P05023|AT1A1_HUMAN Sodium/potassium-transporting ATPase subunit alpha-1 OS=Homo sapiens GN=ATP1A1 PE=1 SV=1	R.qGAIVAVTGDGVNDSPALK.K	Carbamyl/43.0058	NTerm	708	2	927.981	67.72 - 702.75															10500000
sp|P05023|AT1A1_HUMAN Sodium/potassium-transporting ATPase subunit alpha-1 OS=Homo sapiens GN=ATP1A1 PE=1 SV=1	R.qGAIVAVTGDGVNDSPALK.K	Carbamyl/43.0058	NTerm	708	2	927.981	250.75 - 786.47							5160000
sp|P05023|AT1A1_HUMAN Sodium/potassium-transporting ATPase subunit alpha-1 OS=Homo sapiens GN=ATP1A1 PE=1 SV=1	R.qGAIVAVTGDGVNDSPALK.K	Carbamyl/43.0058	NTerm	708	2	927.981	464.61 - 709.00						28800000
sp|P05023|AT1A1_HUMAN Sodium/potassium-transporting ATPase subunit alpha-1 OS=Homo sapiens GN=ATP1A1 PE=1 SV=1	R.qGAIVAVTGDGVNDSPALK.K	Carbamyl/43.0058	NTerm	708	2	927.981	690.165				1150000
sp|P05023|AT1A1_HUMAN Sodium/potassium-transporting ATPase subunit alpha-1 OS=Homo sapiens GN=ATP1A1 PE=1 SV=1	R.qGAIVAVTGDGVNDSPALK.K	Carbamyl/43.0058	NTerm	708	2	927.981	817.006			3620000
sp|P05023|AT1A1_HUMAN Sodium/potassium-transporting ATPase subunit alpha-1 OS=Homo sapiens GN=ATP1A1 PE=1 SV=1	R.qGAIVAVTGDGVNDSPALK.K	Carbamyl/43.0058	NTerm	708	2	927.981	895.904					11600000
sp|P05023|AT1A1_HUMAN Sodium/potassium-transporting ATPase subunit alpha-1 OS=Homo sapiens GN=ATP1A1 PE=1 SV=1	R.QGAIVAVTGDGVnDSPALK.K	Deamidated/0.9840	N	720	2	906.971	563.512						388000
sp|P05023|AT1A1_HUMAN Sodium/potassium-transporting ATPase subunit alpha-1 OS=Homo sapiens GN=ATP1A1 PE=1 SV=1	R.qGAIVAVTGDGVNDSPALK.K	Gln->pyro-Glu/-17.0265	Q	708	2	897.965	236.18 - 650.99						35300000
sp|P05023|AT1A1_HUMAN Sodium/potassium-transporting ATPase subunit alpha-1 OS=Homo sapiens GN=ATP1A1 PE=1 SV=1	R.qGAIVAVTGDGVNDSPALK.K	Gln->pyro-Glu/-17.0265	Q	708	2	897.965	599.157															29800000
sp|P05023|AT1A1_HUMAN Sodium/potassium-transporting ATPase subunit alpha-1 OS=Homo sapiens GN=ATP1A1 PE=1 SV=1	R.qGAIVAVTGDGVNDSPALK.K	Gln->pyro-Glu/-17.0265	Q	708	2	897.965	601.897			7360000
sp|P05023|AT1A1_HUMAN Sodium/potassium-transporting ATPase subunit alpha-1 OS=Homo sapiens GN=ATP1A1 PE=1 SV=1	R.qGAIVAVTGDGVNDSPALK.K	Gln->pyro-Glu/-17.0265	Q	708	2	897.965	424.226																													577000
sp|P05023|AT1A1_HUMAN Sodium/potassium-transporting ATPase subunit alpha-1 OS=Homo sapiens GN=ATP1A1 PE=1 SV=1	R.qGAIVAVTGDGVNDSPALK.K	Gln->pyro-Glu/-17.0265	Q	708	2	897.965	436.588																	248000
sp|P05023|AT1A1_HUMAN Sodium/potassium-transporting ATPase subunit alpha-1 OS=Homo sapiens GN=ATP1A1 PE=1 SV=1	R.qGAIVAVTGDGVNDSPALK.K	Gln->pyro-Glu/-17.0265	Q	708	2	897.965	708.741																						735000
sp|P05023|AT1A1_HUMAN Sodium/potassium-transporting ATPase subunit alpha-1 OS=Homo sapiens GN=ATP1A1 PE=1 SV=1	R.qGAIVAVTGDGVNDSPALk.K	Gln->pyro-Glu/-17.0265; Carbamyl/43.0058	Q,K	708726	2	919.468	337.31															550000
sp|P05023|AT1A1_HUMAN Sodium/potassium-transporting ATPase subunit alpha-1 OS=Homo sapiens GN=ATP1A1 PE=1 SV=1	R.qGAIVAVTGDGVnDSPALK.K	Gln->pyro-Glu/-17.0265; Deamidated/0.9840	Q,N	708720	2	898.457	397.689						169000
sp|P05023|AT1A1_HUMAN Sodium/potassium-transporting ATPase subunit alpha-1 OS=Homo sapiens GN=ATP1A1 PE=1 SV=1	R.QGAIVAVTGDGVnDSPALK.K	NGlycan/2815.0310	N	720	5	926.202	153.875						26000
sp|P05023|AT1A1_HUMAN Sodium/potassium-transporting ATPase subunit alpha-1 OS=Homo sapiens GN=ATP1A1 PE=1 SV=1	R.QGAIVAVTGDGVNDSPALKK.A				2	970.526	650.668						1470000
sp|P05023|AT1A1_HUMAN Sodium/potassium-transporting ATPase subunit alpha-1 OS=Homo sapiens GN=ATP1A1 PE=1 SV=1	R.qGAIVAVTGDGVNDSPALKK.A	Carbamyl/43.0058	NTerm	708	2	992.029	279.04 - 523.28															2320000
sp|P05023|AT1A1_HUMAN Sodium/potassium-transporting ATPase subunit alpha-1 OS=Homo sapiens GN=ATP1A1 PE=1 SV=1	R.qGAIVAVTGDGVNDSPALKK.A	Carbamyl/43.0058	NTerm	708	2	992.029	378.588			1250000
sp|P05023|AT1A1_HUMAN Sodium/potassium-transporting ATPase subunit alpha-1 OS=Homo sapiens GN=ATP1A1 PE=1 SV=1	R.qGAIVAVTGDGVNDSPALKK.A	Carbamyl/43.0058	NTerm	708	2	992.029	525.35 - 779.42						8840000
sp|P05023|AT1A1_HUMAN Sodium/potassium-transporting ATPase subunit alpha-1 OS=Homo sapiens GN=ATP1A1 PE=1 SV=1	R.qGAIVAVTGDGVNDSPALKK.A	Carbamyl/43.0058	NTerm	708	2	992.029	716.383					3130000
sp|P05023|AT1A1_HUMAN Sodium/potassium-transporting ATPase subunit alpha-1 OS=Homo sapiens GN=ATP1A1 PE=1 SV=1	R.qGAIVAVTGDGVNDSPALKK.A	Gln->pyro-Glu/-17.0265	Q	708	2	962.013	338.59 - 575.95															13600000
sp|P05023|AT1A1_HUMAN Sodium/potassium-transporting ATPase subunit alpha-1 OS=Homo sapiens GN=ATP1A1 PE=1 SV=1	R.qGAIVAVTGDGVNDSPALKK.A	Gln->pyro-Glu/-17.0265	Q	708	2	962.013	385.33 - 557.50					9550000
sp|P05023|AT1A1_HUMAN Sodium/potassium-transporting ATPase subunit alpha-1 OS=Homo sapiens GN=ATP1A1 PE=1 SV=1	R.qGAIVAVTGDGVNDSPALKK.A	Gln->pyro-Glu/-17.0265	Q	708	2	962.013	398.93 - 534.66						17000000
sp|P05023|AT1A1_HUMAN Sodium/potassium-transporting ATPase subunit alpha-1 OS=Homo sapiens GN=ATP1A1 PE=1 SV=1	R.qGAIVAVTGDGVNDSPALKK.A	Gln->pyro-Glu/-17.0265	Q	708	2	962.013	421.66 - 532.05							3460000
sp|P05023|AT1A1_HUMAN Sodium/potassium-transporting ATPase subunit alpha-1 OS=Homo sapiens GN=ATP1A1 PE=1 SV=1	R.qGAIVAVTGDGVNDSPALKK.A	Gln->pyro-Glu/-17.0265	Q	708	2	962.013	453.482			2740000
sp|P05023|AT1A1_HUMAN Sodium/potassium-transporting ATPase subunit alpha-1 OS=Homo sapiens GN=ATP1A1 PE=1 SV=1	R.qGAIVAVTGDGVNDSPALKK.A	Gln->pyro-Glu/-17.0265	Q	708	2	962.013	172.921																													327000
sp|P05023|AT1A1_HUMAN Sodium/potassium-transporting ATPase subunit alpha-1 OS=Homo sapiens GN=ATP1A1 PE=1 SV=1	R.qGAIVAVTGDGVNDSPALkK.A	Gln->pyro-Glu/-17.0265; Carbamyl/43.0058	Q,K	708726	2	983.516	397.703						251000
sp|P05023|AT1A1_HUMAN Sodium/potassium-transporting ATPase subunit alpha-1 OS=Homo sapiens GN=ATP1A1 PE=1 SV=1	R.qGAIVAVTGDGVnDSPALKK.A	Gln->pyro-Glu/-17.0265; NGlycan/1054.3700	Q,N	708720	3	993.134	185.848															1140000
sp|P05023|AT1A1_HUMAN Sodium/potassium-transporting ATPase subunit alpha-1 OS=Homo sapiens GN=ATP1A1 PE=1 SV=1	R.SPDFTNENPLETR.N				2	760.355	149.60 - 719.44			13500000
sp|P05023|AT1A1_HUMAN Sodium/potassium-transporting ATPase subunit alpha-1 OS=Homo sapiens GN=ATP1A1 PE=1 SV=1	R.SPDFTNENPLETR.N				2	760.355	293.52 - 832.87					28000000
sp|P05023|AT1A1_HUMAN Sodium/potassium-transporting ATPase subunit alpha-1 OS=Homo sapiens GN=ATP1A1 PE=1 SV=1	R.SPDFTNENPLETR.N				2	760.355	487.23 - 740.79															33200000
sp|P05023|AT1A1_HUMAN Sodium/potassium-transporting ATPase subunit alpha-1 OS=Homo sapiens GN=ATP1A1 PE=1 SV=1	R.SPDFTNENPLETR.N				2	760.355	550.97 - 718.69				6800000
sp|P05023|AT1A1_HUMAN Sodium/potassium-transporting ATPase subunit alpha-1 OS=Homo sapiens GN=ATP1A1 PE=1 SV=1	R.SPDFTNENPLETR.N				2	760.355	551.44 - 748.27							14000000
sp|P05023|AT1A1_HUMAN Sodium/potassium-transporting ATPase subunit alpha-1 OS=Homo sapiens GN=ATP1A1 PE=1 SV=1	R.SPDFTNENPLETR.N				2	760.355	565.06 - 631.95								26200000
sp|P05023|AT1A1_HUMAN Sodium/potassium-transporting ATPase subunit alpha-1 OS=Homo sapiens GN=ATP1A1 PE=1 SV=1	R.SPDFTNENPLETR.N				2	760.355	575.68 - 665.43													17500000
sp|P05023|AT1A1_HUMAN Sodium/potassium-transporting ATPase subunit alpha-1 OS=Homo sapiens GN=ATP1A1 PE=1 SV=1	R.SPDFTNENPLETR.N				2	760.355	584.28 - 696.78																76100000
sp|P05023|AT1A1_HUMAN Sodium/potassium-transporting ATPase subunit alpha-1 OS=Homo sapiens GN=ATP1A1 PE=1 SV=1	R.SPDFTNENPLETR.N				2	760.355	615.01 - 732.85		44400000
sp|P05023|AT1A1_HUMAN Sodium/potassium-transporting ATPase subunit alpha-1 OS=Homo sapiens GN=ATP1A1 PE=1 SV=1	R.SPDFTNENPLETR.N				2	760.355	619.44 - 779.19									74500000
sp|P05023|AT1A1_HUMAN Sodium/potassium-transporting ATPase subunit alpha-1 OS=Homo sapiens GN=ATP1A1 PE=1 SV=1	R.SPDFTNENPLETR.N				2	760.355	620.75 - 663.84											41300000
sp|P05023|AT1A1_HUMAN Sodium/potassium-transporting ATPase subunit alpha-1 OS=Homo sapiens GN=ATP1A1 PE=1 SV=1	R.SPDFTNENPLETR.N				2	760.355	631.90 - 791.35										80200000
sp|P05023|AT1A1_HUMAN Sodium/potassium-transporting ATPase subunit alpha-1 OS=Homo sapiens GN=ATP1A1 PE=1 SV=1	R.SPDFTNENPLETR.N				2	760.355	658.86 - 780.11														107000000
sp|P05023|AT1A1_HUMAN Sodium/potassium-transporting ATPase subunit alpha-1 OS=Homo sapiens GN=ATP1A1 PE=1 SV=1	R.SPDFTNENPLETR.N				2	760.355	666.23 - 791.87						41800000
sp|P05023|AT1A1_HUMAN Sodium/potassium-transporting ATPase subunit alpha-1 OS=Homo sapiens GN=ATP1A1 PE=1 SV=1	R.SPDFTNENPLETR.N				2	760.355	698.87 - 734.31												27500000
sp|P05023|AT1A1_HUMAN Sodium/potassium-transporting ATPase subunit alpha-1 OS=Homo sapiens GN=ATP1A1 PE=1 SV=1	R.SPDFTNENPLETR.N				2	760.355	705.84 - 775.94	52300000
sp|P05023|AT1A1_HUMAN Sodium/potassium-transporting ATPase subunit alpha-1 OS=Homo sapiens GN=ATP1A1 PE=1 SV=1	R.SPDFTNENPLETR.N				2	760.355	145.24 - 492.93																											2250000
sp|P05023|AT1A1_HUMAN Sodium/potassium-transporting ATPase subunit alpha-1 OS=Homo sapiens GN=ATP1A1 PE=1 SV=1	R.SPDFTNENPLETR.N				2	760.355	219.995																									427000
sp|P05023|AT1A1_HUMAN Sodium/potassium-transporting ATPase subunit alpha-1 OS=Homo sapiens GN=ATP1A1 PE=1 SV=1	R.SPDFTNENPLETR.N				2	760.355	229.71 - 536.53																		4030000
sp|P05023|AT1A1_HUMAN Sodium/potassium-transporting ATPase subunit alpha-1 OS=Homo sapiens GN=ATP1A1 PE=1 SV=1	R.SPDFTNENPLETR.N				2	760.355	229.85 - 585.55																								3930000
sp|P05023|AT1A1_HUMAN Sodium/potassium-transporting ATPase subunit alpha-1 OS=Homo sapiens GN=ATP1A1 PE=1 SV=1	R.SPDFTNENPLETR.N				2	760.355	264.32 - 325.27																													873000
sp|P05023|AT1A1_HUMAN Sodium/potassium-transporting ATPase subunit alpha-1 OS=Homo sapiens GN=ATP1A1 PE=1 SV=1	R.SPDFTNENPLETR.N				2	760.355	306.77 - 419.70																				1490000
sp|P05023|AT1A1_HUMAN Sodium/potassium-transporting ATPase subunit alpha-1 OS=Homo sapiens GN=ATP1A1 PE=1 SV=1	R.SPDFTNENPLETR.N				2	760.355	360.235																					400000
sp|P05023|AT1A1_HUMAN Sodium/potassium-transporting ATPase subunit alpha-1 OS=Homo sapiens GN=ATP1A1 PE=1 SV=1	R.SPDFTNENPLETR.N				2	760.355	488.19 - 576.03																												5500000
sp|P05023|AT1A1_HUMAN Sodium/potassium-transporting ATPase subunit alpha-1 OS=Homo sapiens GN=ATP1A1 PE=1 SV=1	R.SPDFTNENPLETR.N				2	760.355	714.827																						2220000
sp|P05023|AT1A1_HUMAN Sodium/potassium-transporting ATPase subunit alpha-1 OS=Homo sapiens GN=ATP1A1 PE=1 SV=1	R.sPDFTNENPLETR.N	Carbamyl/43.0058	NTerm	228	2	781.858	258.17 - 380.41															13400000
sp|P05023|AT1A1_HUMAN Sodium/potassium-transporting ATPase subunit alpha-1 OS=Homo sapiens GN=ATP1A1 PE=1 SV=1	R.sPDFTNENPLETR.N	Carbamyl/43.0058	NTerm	228	2	781.858	310.73 - 498.49							12900000
sp|P05023|AT1A1_HUMAN Sodium/potassium-transporting ATPase subunit alpha-1 OS=Homo sapiens GN=ATP1A1 PE=1 SV=1	R.sPDFTNENPLETR.N	Carbamyl/43.0058	NTerm	228	2	781.858	350.87 - 352.16		28600000
sp|P05023|AT1A1_HUMAN Sodium/potassium-transporting ATPase subunit alpha-1 OS=Homo sapiens GN=ATP1A1 PE=1 SV=1	R.sPDFTNENPLETR.N	Carbamyl/43.0058	NTerm	228	2	781.858	354.465				6130000
sp|P05023|AT1A1_HUMAN Sodium/potassium-transporting ATPase subunit alpha-1 OS=Homo sapiens GN=ATP1A1 PE=1 SV=1	R.sPDFTNENPLETR.N	Carbamyl/43.0058	NTerm	228	2	781.858	376.68 - 559.48					26300000
sp|P05023|AT1A1_HUMAN Sodium/potassium-transporting ATPase subunit alpha-1 OS=Homo sapiens GN=ATP1A1 PE=1 SV=1	R.sPDFTNENPLETR.N	Carbamyl/43.0058	NTerm	228	2	781.858	379.79 - 394.12																29900000
sp|P05023|AT1A1_HUMAN Sodium/potassium-transporting ATPase subunit alpha-1 OS=Homo sapiens GN=ATP1A1 PE=1 SV=1	R.sPDFTNENPLETR.N	Carbamyl/43.0058	NTerm	228	2	781.858	386.429			5700000
sp|P05023|AT1A1_HUMAN Sodium/potassium-transporting ATPase subunit alpha-1 OS=Homo sapiens GN=ATP1A1 PE=1 SV=1	R.sPDFTNENPLETR.N	Carbamyl/43.0058	NTerm	228	2	781.858	395.31 - 428.63	15600000
sp|P05023|AT1A1_HUMAN Sodium/potassium-transporting ATPase subunit alpha-1 OS=Homo sapiens GN=ATP1A1 PE=1 SV=1	R.sPDFTNENPLETR.N	Carbamyl/43.0058	NTerm	228	2	781.858	396.607													9670000
sp|P05023|AT1A1_HUMAN Sodium/potassium-transporting ATPase subunit alpha-1 OS=Homo sapiens GN=ATP1A1 PE=1 SV=1	R.sPDFTNENPLETR.N	Carbamyl/43.0058	NTerm	228	2	781.858	402.971												8270000
sp|P05023|AT1A1_HUMAN Sodium/potassium-transporting ATPase subunit alpha-1 OS=Homo sapiens GN=ATP1A1 PE=1 SV=1	R.sPDFTNENPLETR.N	Carbamyl/43.0058	NTerm	228	2	781.858	405.372											15200000
sp|P05023|AT1A1_HUMAN Sodium/potassium-transporting ATPase subunit alpha-1 OS=Homo sapiens GN=ATP1A1 PE=1 SV=1	R.sPDFTNENPLETR.N	Carbamyl/43.0058	NTerm	228	2	781.858	444.314									15300000
sp|P05023|AT1A1_HUMAN Sodium/potassium-transporting ATPase subunit alpha-1 OS=Homo sapiens GN=ATP1A1 PE=1 SV=1	R.sPDFTNENPLETR.N	Carbamyl/43.0058	NTerm	228	2	781.858	452.83 - 471.77										28100000
sp|P05023|AT1A1_HUMAN Sodium/potassium-transporting ATPase subunit alpha-1 OS=Homo sapiens GN=ATP1A1 PE=1 SV=1	R.sPDFTNENPLETR.N	Carbamyl/43.0058	NTerm	228	2	781.858	507.388						36300000
sp|P05023|AT1A1_HUMAN Sodium/potassium-transporting ATPase subunit alpha-1 OS=Homo sapiens GN=ATP1A1 PE=1 SV=1	R.sPDFTNENPLETR.N	Carbamyl/43.0058	NTerm	228	2	781.858	179.516																		590000
sp|P05023|AT1A1_HUMAN Sodium/potassium-transporting ATPase subunit alpha-1 OS=Homo sapiens GN=ATP1A1 PE=1 SV=1	R.sPDFTNENPLETR.N	Carbamyl/43.0058	NTerm	228	2	781.858	216.496																													254000
sp|P05023|AT1A1_HUMAN Sodium/potassium-transporting ATPase subunit alpha-1 OS=Homo sapiens GN=ATP1A1 PE=1 SV=1	R.SPDFTnENPLETR.N	Deamidated/0.9840	N	233	2	760.847	423.046											5140000
sp|P05023|AT1A1_HUMAN Sodium/potassium-transporting ATPase subunit alpha-1 OS=Homo sapiens GN=ATP1A1 PE=1 SV=1	R.VDWDDR.W				1	805.348	175.578																		236000
sp|P05023|AT1A1_HUMAN Sodium/potassium-transporting ATPase subunit alpha-1 OS=Homo sapiens GN=ATP1A1 PE=1 SV=1	R.VDWDDRWINDVEDSYGQQWTYEQR.K				3	1035.12	348.516														1180000
sp|P05023|AT1A1_HUMAN Sodium/potassium-transporting ATPase subunit alpha-1 OS=Homo sapiens GN=ATP1A1 PE=1 SV=1	R.VDWDDRWINDVEDSYGQQWTYEQR.K				3	1035.12	377.587										683000
sp|P05023|AT1A1_HUMAN Sodium/potassium-transporting ATPase subunit alpha-1 OS=Homo sapiens GN=ATP1A1 PE=1 SV=1	R.VDWDDRWINDVEDSYGQQWTYEQR.K				3	1035.12	432.318									2750000
sp|P05023|AT1A1_HUMAN Sodium/potassium-transporting ATPase subunit alpha-1 OS=Homo sapiens GN=ATP1A1 PE=1 SV=1	R.VDWDDRWInDVEDSYGQQWTYEQR.K	Deamidated/0.9840	N	896	3	1035.45	314.582	809000
sp|P05023|AT1A1_HUMAN Sodium/potassium-transporting ATPase subunit alpha-1 OS=Homo sapiens GN=ATP1A1 PE=1 SV=1	R.WINDVEDSYGQQWTYEQR.K				2	1159.01	590.644						1670000
sp|P05023|AT1A1_HUMAN Sodium/potassium-transporting ATPase subunit alpha-1 OS=Homo sapiens GN=ATP1A1 PE=1 SV=1	R.WINDVEDSYGQQWTYEQR.K				3	773.01	386.905															1030000
sp|P05023|AT1A1_HUMAN Sodium/potassium-transporting ATPase subunit alpha-1 OS=Homo sapiens GN=ATP1A1 PE=1 SV=1	R.WINDVEDSYGQQWTYEQR.K				3	773.01	428.134																3100000
sp|P05023|AT1A1_HUMAN Sodium/potassium-transporting ATPase subunit alpha-1 OS=Homo sapiens GN=ATP1A1 PE=1 SV=1	R.WINDVEDSYGQQWTYEQR.K				3	773.01	476.908											1900000
sp|P05023|AT1A1_HUMAN Sodium/potassium-transporting ATPase subunit alpha-1 OS=Homo sapiens GN=ATP1A1 PE=1 SV=1	R.WINDVEDSYGQQWTYEQR.K				3	773.01	516.818										3640000
sp|P05023|AT1A1_HUMAN Sodium/potassium-transporting ATPase subunit alpha-1 OS=Homo sapiens GN=ATP1A1 PE=1 SV=1	R.wINDVEDSYGQQWTYEQR.K	Carbamyl/43.0058	NTerm	894	3	787.345	184.34 - 363.23																883000
sp|P05023|AT1A1_HUMAN Sodium/potassium-transporting ATPase subunit alpha-1 OS=Homo sapiens GN=ATP1A1 PE=1 SV=1	R.wINDVEDSYGQQWTYEQR.K	Carbamyl/43.0058	NTerm	894	3	787.345	245.166										946000
sp|P05023|AT1A1_HUMAN Sodium/potassium-transporting ATPase subunit alpha-1 OS=Homo sapiens GN=ATP1A1 PE=1 SV=1	R.wINDVEDSYGQQWTYEQR.K	Carbamyl/43.0058	NTerm	894	3	787.345	302.684														1110000
sp|P05023|AT1A1_HUMAN Sodium/potassium-transporting ATPase subunit alpha-1 OS=Homo sapiens GN=ATP1A1 PE=1 SV=1	R.WInDVEDSYGQQWTYEQR.K	Deamidated/0.9840	N	896	2	1159.5	384.057		1460000
sp|P05026|AT1B1_HUMAN Sodium/potassium-transporting ATPase subunit beta-1 OS=Homo sapiens GN=ATP1B1 PE=1 SV=1	K.AYGENIGYSEK.D				2	615.785	143.72 - 195.41																											2040000
sp|P05026|AT1B1_HUMAN Sodium/potassium-transporting ATPase subunit beta-1 OS=Homo sapiens GN=ATP1B1 PE=1 SV=1	K.AYGENIGYSEK.D				2	615.785	164.146																	199000
sp|P05026|AT1B1_HUMAN Sodium/potassium-transporting ATPase subunit beta-1 OS=Homo sapiens GN=ATP1B1 PE=1 SV=1	K.AYGENIGYSEK.D				2	615.785	189.885																			236000
sp|P05026|AT1B1_HUMAN Sodium/potassium-transporting ATPase subunit beta-1 OS=Homo sapiens GN=ATP1B1 PE=1 SV=1	K.AYGENIGYSEK.D				2	615.785	311.859																													571000
sp|P05026|AT1B1_HUMAN Sodium/potassium-transporting ATPase subunit beta-1 OS=Homo sapiens GN=ATP1B1 PE=1 SV=1	K.AYGENIGYSEK.D				2	615.785	336.067																									295000
sp|P05026|AT1B1_HUMAN Sodium/potassium-transporting ATPase subunit beta-1 OS=Homo sapiens GN=ATP1B1 PE=1 SV=1	K.AYGENIGYSEK.D				2	615.785	379.739																				2590000
sp|P05026|AT1B1_HUMAN Sodium/potassium-transporting ATPase subunit beta-1 OS=Homo sapiens GN=ATP1B1 PE=1 SV=1	K.AYGENIGYSEK.D				2	615.785	391.064																								2390000
sp|P05026|AT1B1_HUMAN Sodium/potassium-transporting ATPase subunit beta-1 OS=Homo sapiens GN=ATP1B1 PE=1 SV=1	K.AYGENIGYSEK.D				2	615.785	461.421																												3600000
sp|P05026|AT1B1_HUMAN Sodium/potassium-transporting ATPase subunit beta-1 OS=Homo sapiens GN=ATP1B1 PE=1 SV=1	K.AYGENIGYSEKDR.F				2	751.35	341.678				353000
sp|P05026|AT1B1_HUMAN Sodium/potassium-transporting ATPase subunit beta-1 OS=Homo sapiens GN=ATP1B1 PE=1 SV=1	K.AYGENIGYSEKDR.F				2	751.35	449.423															5130000
sp|P05026|AT1B1_HUMAN Sodium/potassium-transporting ATPase subunit beta-1 OS=Homo sapiens GN=ATP1B1 PE=1 SV=1	K.AYGENIGYSEKDR.F				2	751.35	451.131			1240000
sp|P05026|AT1B1_HUMAN Sodium/potassium-transporting ATPase subunit beta-1 OS=Homo sapiens GN=ATP1B1 PE=1 SV=1	K.AYGENIGYSEKDR.F				2	751.35	458.385							3560000
sp|P05026|AT1B1_HUMAN Sodium/potassium-transporting ATPase subunit beta-1 OS=Homo sapiens GN=ATP1B1 PE=1 SV=1	K.AYGENIGYSEKDR.F				2	751.35	496.662					7480000
sp|P05026|AT1B1_HUMAN Sodium/potassium-transporting ATPase subunit beta-1 OS=Homo sapiens GN=ATP1B1 PE=1 SV=1	K.AYGENIGYSEKDR.F				2	751.35	501.061														22600000
sp|P05026|AT1B1_HUMAN Sodium/potassium-transporting ATPase subunit beta-1 OS=Homo sapiens GN=ATP1B1 PE=1 SV=1	K.AYGENIGYSEKDR.F				2	751.35	568.128								4150000
sp|P05026|AT1B1_HUMAN Sodium/potassium-transporting ATPase subunit beta-1 OS=Homo sapiens GN=ATP1B1 PE=1 SV=1	K.AYGENIGYSEKDR.F				2	751.35	578.152						7310000
sp|P05026|AT1B1_HUMAN Sodium/potassium-transporting ATPase subunit beta-1 OS=Homo sapiens GN=ATP1B1 PE=1 SV=1	K.AYGENIGYSEKDR.F				2	751.35	578.231											5110000
sp|P05026|AT1B1_HUMAN Sodium/potassium-transporting ATPase subunit beta-1 OS=Homo sapiens GN=ATP1B1 PE=1 SV=1	K.AYGENIGYSEKDR.F				2	751.35	668.012													1380000
sp|P05026|AT1B1_HUMAN Sodium/potassium-transporting ATPase subunit beta-1 OS=Homo sapiens GN=ATP1B1 PE=1 SV=1	K.AYGENIGYSEKDR.F				2	751.35	693.535	9330000
sp|P05026|AT1B1_HUMAN Sodium/potassium-transporting ATPase subunit beta-1 OS=Homo sapiens GN=ATP1B1 PE=1 SV=1	K.AYGENIGYSEKDR.F				2	751.35	697.551		47600000
sp|P05026|AT1B1_HUMAN Sodium/potassium-transporting ATPase subunit beta-1 OS=Homo sapiens GN=ATP1B1 PE=1 SV=1	K.AYGENIGYSEKDR.F				2	751.35	707.314									12000000
sp|P05026|AT1B1_HUMAN Sodium/potassium-transporting ATPase subunit beta-1 OS=Homo sapiens GN=ATP1B1 PE=1 SV=1	K.AYGENIGYSEKDR.F				2	751.35	735.314										9360000
sp|P05026|AT1B1_HUMAN Sodium/potassium-transporting ATPase subunit beta-1 OS=Homo sapiens GN=ATP1B1 PE=1 SV=1	K.AYGENIGYSEKDR.F				2	751.35	14.37 - 425.52																								1790000
sp|P05026|AT1B1_HUMAN Sodium/potassium-transporting ATPase subunit beta-1 OS=Homo sapiens GN=ATP1B1 PE=1 SV=1	K.AYGENIGYSEKDR.F				2	751.35	19.87 - 222.25																				1160000
sp|P05026|AT1B1_HUMAN Sodium/potassium-transporting ATPase subunit beta-1 OS=Homo sapiens GN=ATP1B1 PE=1 SV=1	K.AYGENIGYSEKDR.F				2	751.35	42.37 - 267.20																		2050000
sp|P05026|AT1B1_HUMAN Sodium/potassium-transporting ATPase subunit beta-1 OS=Homo sapiens GN=ATP1B1 PE=1 SV=1	K.AYGENIGYSEKDR.F				2	751.35	67.53 - 346.72																												2290000
sp|P05026|AT1B1_HUMAN Sodium/potassium-transporting ATPase subunit beta-1 OS=Homo sapiens GN=ATP1B1 PE=1 SV=1	K.AYGENIGYSEKDR.F				2	751.35	147.559																											439000
sp|P05026|AT1B1_HUMAN Sodium/potassium-transporting ATPase subunit beta-1 OS=Homo sapiens GN=ATP1B1 PE=1 SV=1	K.AYGENIGYSEKDR.F				2	751.35	320.032																													362000
sp|P05026|AT1B1_HUMAN Sodium/potassium-transporting ATPase subunit beta-1 OS=Homo sapiens GN=ATP1B1 PE=1 SV=1	K.AYGENIGYSEKDR.F				2	751.35	681.482																						840000
sp|P05026|AT1B1_HUMAN Sodium/potassium-transporting ATPase subunit beta-1 OS=Homo sapiens GN=ATP1B1 PE=1 SV=1	K.AYGENIGYSEkDR.F	Carbamyl/43.0058	K	288	2	772.852	220.455					2260000
sp|P05026|AT1B1_HUMAN Sodium/potassium-transporting ATPase subunit beta-1 OS=Homo sapiens GN=ATP1B1 PE=1 SV=1	K.AYGENIGYSEkDR.F	Carbamyl/43.0058	K	288	2	772.852	255.528							791000
sp|P05026|AT1B1_HUMAN Sodium/potassium-transporting ATPase subunit beta-1 OS=Homo sapiens GN=ATP1B1 PE=1 SV=1	K.AYGENIGYSEkDR.F	Carbamyl/43.0058	K	288	2	772.852	434.992										1570000
sp|P05026|AT1B1_HUMAN Sodium/potassium-transporting ATPase subunit beta-1 OS=Homo sapiens GN=ATP1B1 PE=1 SV=1	K.AYGENIGYSEkDR.F	Carbamyl/43.0058	K	288	2	772.852	476.59						1500000
sp|P05026|AT1B1_HUMAN Sodium/potassium-transporting ATPase subunit beta-1 OS=Homo sapiens GN=ATP1B1 PE=1 SV=1	K.aYGENIGYSEKDR.F	Carbamyl/43.0058	NTerm	278	2	772.852	149.016										36600000
sp|P05026|AT1B1_HUMAN Sodium/potassium-transporting ATPase subunit beta-1 OS=Homo sapiens GN=ATP1B1 PE=1 SV=1	K.aYGENIGYSEKDR.F	Carbamyl/43.0058	NTerm	278	2	772.852	337.052								7120000
sp|P05026|AT1B1_HUMAN Sodium/potassium-transporting ATPase subunit beta-1 OS=Homo sapiens GN=ATP1B1 PE=1 SV=1	K.aYGENIGYSEKDR.F	Carbamyl/43.0058	NTerm	278	2	772.852	444.51 - 709.61							10400000
sp|P05026|AT1B1_HUMAN Sodium/potassium-transporting ATPase subunit beta-1 OS=Homo sapiens GN=ATP1B1 PE=1 SV=1	K.aYGENIGYSEKDR.F	Carbamyl/43.0058	NTerm	278	2	772.852	515.45 - 684.77	25200000
sp|P05026|AT1B1_HUMAN Sodium/potassium-transporting ATPase subunit beta-1 OS=Homo sapiens GN=ATP1B1 PE=1 SV=1	K.aYGENIGYSEKDR.F	Carbamyl/43.0058	NTerm	278	2	772.852	552.096					23300000
sp|P05026|AT1B1_HUMAN Sodium/potassium-transporting ATPase subunit beta-1 OS=Homo sapiens GN=ATP1B1 PE=1 SV=1	K.aYGENIGYSEKDR.F	Carbamyl/43.0058	NTerm	278	2	772.852	559.87 - 652.69		29900000
sp|P05026|AT1B1_HUMAN Sodium/potassium-transporting ATPase subunit beta-1 OS=Homo sapiens GN=ATP1B1 PE=1 SV=1	K.aYGENIGYSEKDR.F	Carbamyl/43.0058	NTerm	278	2	772.852	567.60 - 570.56															7100000
sp|P05026|AT1B1_HUMAN Sodium/potassium-transporting ATPase subunit beta-1 OS=Homo sapiens GN=ATP1B1 PE=1 SV=1	K.aYGENIGYSEKDR.F	Carbamyl/43.0058	NTerm	278	2	772.852	571.585				5580000
sp|P05026|AT1B1_HUMAN Sodium/potassium-transporting ATPase subunit beta-1 OS=Homo sapiens GN=ATP1B1 PE=1 SV=1	K.aYGENIGYSEKDR.F	Carbamyl/43.0058	NTerm	278	2	772.852	627.209																39600000
sp|P05026|AT1B1_HUMAN Sodium/potassium-transporting ATPase subunit beta-1 OS=Homo sapiens GN=ATP1B1 PE=1 SV=1	K.aYGENIGYSEKDR.F	Carbamyl/43.0058	NTerm	278	2	772.852	664.003									13300000
sp|P05026|AT1B1_HUMAN Sodium/potassium-transporting ATPase subunit beta-1 OS=Homo sapiens GN=ATP1B1 PE=1 SV=1	K.aYGENIGYSEKDR.F	Carbamyl/43.0058	NTerm	278	2	772.852	679.716						39800000
sp|P05026|AT1B1_HUMAN Sodium/potassium-transporting ATPase subunit beta-1 OS=Homo sapiens GN=ATP1B1 PE=1 SV=1	K.aYGENIGYSEKDR.F	Carbamyl/43.0058	NTerm	278	2	772.852	698.833												6990000
sp|P05026|AT1B1_HUMAN Sodium/potassium-transporting ATPase subunit beta-1 OS=Homo sapiens GN=ATP1B1 PE=1 SV=1	K.aYGENIGYSEKDR.F	Carbamyl/43.0058	NTerm	278	2	772.852	704.294			5620000
sp|P05026|AT1B1_HUMAN Sodium/potassium-transporting ATPase subunit beta-1 OS=Homo sapiens GN=ATP1B1 PE=1 SV=1	K.aYGENIGYSEKDR.F	Carbamyl/43.0058	NTerm	278	2	772.852	711.245														42600000
sp|P05026|AT1B1_HUMAN Sodium/potassium-transporting ATPase subunit beta-1 OS=Homo sapiens GN=ATP1B1 PE=1 SV=1	K.aYGENIGYSEKDR.F	Carbamyl/43.0058	NTerm	278	2	772.852	764.975											27800000
sp|P05026|AT1B1_HUMAN Sodium/potassium-transporting ATPase subunit beta-1 OS=Homo sapiens GN=ATP1B1 PE=1 SV=1	K.aYGENIGYSEKDR.F	Carbamyl/43.0058	NTerm	278	2	772.852	105.777																		358000
sp|P05026|AT1B1_HUMAN Sodium/potassium-transporting ATPase subunit beta-1 OS=Homo sapiens GN=ATP1B1 PE=1 SV=1	K.aYGENIGYSEKDR.F	Carbamyl/43.0058	NTerm	278	2	772.852	141.086																				719000
sp|P05026|AT1B1_HUMAN Sodium/potassium-transporting ATPase subunit beta-1 OS=Homo sapiens GN=ATP1B1 PE=1 SV=1	K.aYGENIGYSEKDR.F	Carbamyl/43.0058	NTerm	278	2	772.852	156.946																													229000
sp|P05026|AT1B1_HUMAN Sodium/potassium-transporting ATPase subunit beta-1 OS=Homo sapiens GN=ATP1B1 PE=1 SV=1	K.aYGENIGYSEKDR.F	Carbamyl/43.0058	NTerm	278	2	772.852	399.549																								434000
sp|P05026|AT1B1_HUMAN Sodium/potassium-transporting ATPase subunit beta-1 OS=Homo sapiens GN=ATP1B1 PE=1 SV=1	K.DSAQRDDMIFEDCGDVPSEPK.E				3	804.342	207.525			986000
sp|P05026|AT1B1_HUMAN Sodium/potassium-transporting ATPase subunit beta-1 OS=Homo sapiens GN=ATP1B1 PE=1 SV=1	K.DSAQRDDMIFEDCGDVPSEPK.E				3	804.342	407.854									5530000
sp|P05026|AT1B1_HUMAN Sodium/potassium-transporting ATPase subunit beta-1 OS=Homo sapiens GN=ATP1B1 PE=1 SV=1	K.LEWLGnCSGLNDETYGYK.E	NGlycan/1549.5652	N	158	3	1223.51	214.953														1770000
sp|P05026|AT1B1_HUMAN Sodium/potassium-transporting ATPase subunit beta-1 OS=Homo sapiens GN=ATP1B1 PE=1 SV=1	K.LEWLGnCSGLNDETYGYK.E	NGlycan/1711.6181	N	158	3	1277.53	275.936																	30200
sp|P05026|AT1B1_HUMAN Sodium/potassium-transporting ATPase subunit beta-1 OS=Homo sapiens GN=ATP1B1 PE=1 SV=1	K.LEWLGnCSGLNDETYGYK.E	NGlycan/1913.6770	N	158	3	1344.88	318.459														553000
sp|P05026|AT1B1_HUMAN Sodium/potassium-transporting ATPase subunit beta-1 OS=Homo sapiens GN=ATP1B1 PE=1 SV=1	K.LEWLGnCSGLNDETYGYK.E	NGlycan/1954.7036	N	158	3	1358.55	144.2																								376000
sp|P05026|AT1B1_HUMAN Sodium/potassium-transporting ATPase subunit beta-1 OS=Homo sapiens GN=ATP1B1 PE=1 SV=1	K.LEWLGnCSGLNDETYGYK.E	NGlycan/1954.7036	N	158	3	1358.55	385.943																												692000
sp|P05026|AT1B1_HUMAN Sodium/potassium-transporting ATPase subunit beta-1 OS=Homo sapiens GN=ATP1B1 PE=1 SV=1	K.LEWLGnCSGLNDETYGYK.E	NGlycan/1955.7240	N	158	3	1358.89	313.16 - 575.77									12900000
sp|P05026|AT1B1_HUMAN Sodium/potassium-transporting ATPase subunit beta-1 OS=Homo sapiens GN=ATP1B1 PE=1 SV=1	K.LEWLGnCSGLNDETYGYK.E	NGlycan/1955.7240	N	158	3	1358.89	374.53 - 470.40			4360000
sp|P05026|AT1B1_HUMAN Sodium/potassium-transporting ATPase subunit beta-1 OS=Homo sapiens GN=ATP1B1 PE=1 SV=1	K.LEWLGnCSGLNDETYGYK.E	NGlycan/1955.7240	N	158	3	1358.89	400.31 - 527.68										6830000
sp|P05026|AT1B1_HUMAN Sodium/potassium-transporting ATPase subunit beta-1 OS=Homo sapiens GN=ATP1B1 PE=1 SV=1	K.LEWLGnCSGLNDETYGYK.E	NGlycan/1955.7240	N	158	3	1358.89	404.181						3280000
sp|P05026|AT1B1_HUMAN Sodium/potassium-transporting ATPase subunit beta-1 OS=Homo sapiens GN=ATP1B1 PE=1 SV=1	K.LEWLGnCSGLNDETYGYK.E	NGlycan/1955.7240	N	158	3	1358.89	412.23 - 444.95					1890000
sp|P05026|AT1B1_HUMAN Sodium/potassium-transporting ATPase subunit beta-1 OS=Homo sapiens GN=ATP1B1 PE=1 SV=1	K.LEWLGnCSGLNDETYGYK.E	NGlycan/1955.7240	N	158	3	1358.89	454.98 - 667.28											13400000
sp|P05026|AT1B1_HUMAN Sodium/potassium-transporting ATPase subunit beta-1 OS=Homo sapiens GN=ATP1B1 PE=1 SV=1	K.LEWLGnCSGLNDETYGYK.E	NGlycan/1955.7240	N	158	3	1358.89	464.99													9280000
sp|P05026|AT1B1_HUMAN Sodium/potassium-transporting ATPase subunit beta-1 OS=Homo sapiens GN=ATP1B1 PE=1 SV=1	K.LEWLGnCSGLNDETYGYK.E	NGlycan/1955.7240	N	158	3	1358.89	521.938	15400000
sp|P05026|AT1B1_HUMAN Sodium/potassium-transporting ATPase subunit beta-1 OS=Homo sapiens GN=ATP1B1 PE=1 SV=1	K.LEWLGnCSGLNDETYGYK.E	NGlycan/1955.7240	N	158	3	1358.89	527.43 - 598.49												4980000
sp|P05026|AT1B1_HUMAN Sodium/potassium-transporting ATPase subunit beta-1 OS=Homo sapiens GN=ATP1B1 PE=1 SV=1	K.LEWLGnCSGLNDETYGYK.E	NGlycan/1955.7240	N	158	3	1358.89	640.922		4030000
sp|P05026|AT1B1_HUMAN Sodium/potassium-transporting ATPase subunit beta-1 OS=Homo sapiens GN=ATP1B1 PE=1 SV=1	K.LEWLGnCSGLNDETYGYK.E	NGlycan/1955.7240	N	158	3	1358.89	644.04 - 644.63														16500000
sp|P05026|AT1B1_HUMAN Sodium/potassium-transporting ATPase subunit beta-1 OS=Homo sapiens GN=ATP1B1 PE=1 SV=1	K.LEWLGnCSGLNDETYGYK.E	NGlycan/1955.7240	N	158	3	1358.89	650.97 - 729.18																14400000
sp|P05026|AT1B1_HUMAN Sodium/potassium-transporting ATPase subunit beta-1 OS=Homo sapiens GN=ATP1B1 PE=1 SV=1	K.LEWLGnCSGLNDETYGYK.E	NGlycan/1955.7240	N	158	3	1358.89	659.868															7110000
sp|P05026|AT1B1_HUMAN Sodium/potassium-transporting ATPase subunit beta-1 OS=Homo sapiens GN=ATP1B1 PE=1 SV=1	K.LEWLGnCSGLNDETYGYK.E	NGlycan/1955.7240	N	158	4	1019.42	180.718																5620000
sp|P05026|AT1B1_HUMAN Sodium/potassium-transporting ATPase subunit beta-1 OS=Homo sapiens GN=ATP1B1 PE=1 SV=1	K.LEWLGnCSGLNDETYGYK.E	NGlycan/2012.7454	N	158	3	1377.9	178.604														985000
sp|P05026|AT1B1_HUMAN Sodium/potassium-transporting ATPase subunit beta-1 OS=Homo sapiens GN=ATP1B1 PE=1 SV=1	K.LEWLGnCSGLNDETYGYK.E	NGlycan/2059.7349	N	158	3	1393.56	407.456												680000
sp|P05026|AT1B1_HUMAN Sodium/potassium-transporting ATPase subunit beta-1 OS=Homo sapiens GN=ATP1B1 PE=1 SV=1	K.LEWLGnCSGLNDETYGYK.E	NGlycan/2059.7349	N	158	3	1393.56	514.251														1420000
sp|P05026|AT1B1_HUMAN Sodium/potassium-transporting ATPase subunit beta-1 OS=Homo sapiens GN=ATP1B1 PE=1 SV=1	K.LEWLGnCSGLNDETYGYK.E	NGlycan/2060.7553	N	158	3	1393.9	210.026													3130000
sp|P05026|AT1B1_HUMAN Sodium/potassium-transporting ATPase subunit beta-1 OS=Homo sapiens GN=ATP1B1 PE=1 SV=1	K.LEWLGnCSGLNDETYGYK.E	NGlycan/2060.7553	N	158	3	1393.9	218.799											2210000
sp|P05026|AT1B1_HUMAN Sodium/potassium-transporting ATPase subunit beta-1 OS=Homo sapiens GN=ATP1B1 PE=1 SV=1	K.LEWLGnCSGLNDETYGYK.E	NGlycan/2060.7553	N	158	3	1393.9	363.274									5340000
sp|P05026|AT1B1_HUMAN Sodium/potassium-transporting ATPase subunit beta-1 OS=Homo sapiens GN=ATP1B1 PE=1 SV=1	K.LEWLGnCSGLNDETYGYK.E	NGlycan/2060.7553	N	158	3	1393.9	581.359														2190000
sp|P05026|AT1B1_HUMAN Sodium/potassium-transporting ATPase subunit beta-1 OS=Homo sapiens GN=ATP1B1 PE=1 SV=1	K.LEWLGnCSGLNDETYGYK.E	NGlycan/2100.7615	N	158	3	1407.24	223.89															666000
sp|P05026|AT1B1_HUMAN Sodium/potassium-transporting ATPase subunit beta-1 OS=Homo sapiens GN=ATP1B1 PE=1 SV=1	K.LEWLGnCSGLNDETYGYK.E	NGlycan/2100.7615	N	158	3	1407.24	423.83 - 570.29														3890000
sp|P05026|AT1B1_HUMAN Sodium/potassium-transporting ATPase subunit beta-1 OS=Homo sapiens GN=ATP1B1 PE=1 SV=1	K.LEWLGnCSGLNDETYGYK.E	NGlycan/2116.7564	N	158	3	1412.57	153.906																								221000
sp|P05026|AT1B1_HUMAN Sodium/potassium-transporting ATPase subunit beta-1 OS=Homo sapiens GN=ATP1B1 PE=1 SV=1	K.LEWLGnCSGLNDETYGYK.E	NGlycan/2116.7564	N	158	3	1412.57	199.947																												170000
sp|P05026|AT1B1_HUMAN Sodium/potassium-transporting ATPase subunit beta-1 OS=Homo sapiens GN=ATP1B1 PE=1 SV=1	K.LEWLGnCSGLNDETYGYK.E	NGlycan/2117.7768	N	158	3	1412.91	271.671											299000
sp|P05026|AT1B1_HUMAN Sodium/potassium-transporting ATPase subunit beta-1 OS=Homo sapiens GN=ATP1B1 PE=1 SV=1	K.LEWLGnCSGLNDETYGYK.E	NGlycan/2117.7768	N	158	3	1412.91	388.032															669000
sp|P05026|AT1B1_HUMAN Sodium/potassium-transporting ATPase subunit beta-1 OS=Homo sapiens GN=ATP1B1 PE=1 SV=1	K.LEWLGnCSGLNDETYGYK.E	NGlycan/2117.7768	N	158	3	1412.91	471.66 - 478.39												3460000
sp|P05026|AT1B1_HUMAN Sodium/potassium-transporting ATPase subunit beta-1 OS=Homo sapiens GN=ATP1B1 PE=1 SV=1	K.LEWLGnCSGLNDETYGYK.E	NGlycan/2117.7768	N	158	3	1412.91	491.404													4750000
sp|P05026|AT1B1_HUMAN Sodium/potassium-transporting ATPase subunit beta-1 OS=Homo sapiens GN=ATP1B1 PE=1 SV=1	K.LEWLGnCSGLNDETYGYK.E	NGlycan/2158.8033	N	158	3	1426.59	353.382											1210000
sp|P05026|AT1B1_HUMAN Sodium/potassium-transporting ATPase subunit beta-1 OS=Homo sapiens GN=ATP1B1 PE=1 SV=1	K.LEWLGnCSGLNDETYGYK.E	NGlycan/2158.8033	N	158	3	1426.59	460.404															622000
sp|P05026|AT1B1_HUMAN Sodium/potassium-transporting ATPase subunit beta-1 OS=Homo sapiens GN=ATP1B1 PE=1 SV=1	K.LEWLGnCSGLNDETYGYK.E	NGlycan/2158.8033	N	158	3	1426.59	493.692														1630000
sp|P05026|AT1B1_HUMAN Sodium/potassium-transporting ATPase subunit beta-1 OS=Homo sapiens GN=ATP1B1 PE=1 SV=1	K.LEWLGnCSGLNDETYGYK.E	NGlycan/2158.8033	N	158	3	1426.59	556.108										2220000
sp|P05026|AT1B1_HUMAN Sodium/potassium-transporting ATPase subunit beta-1 OS=Homo sapiens GN=ATP1B1 PE=1 SV=1	K.LEWLGnCSGLNDETYGYK.E	NGlycan/2262.8143	N	158	3	1461.26	180.45 - 644.04														2560000
sp|P05026|AT1B1_HUMAN Sodium/potassium-transporting ATPase subunit beta-1 OS=Homo sapiens GN=ATP1B1 PE=1 SV=1	K.LEWLGnCSGLNDETYGYK.E	NGlycan/2262.8143	N	158	3	1461.26	201.37															707000
sp|P05026|AT1B1_HUMAN Sodium/potassium-transporting ATPase subunit beta-1 OS=Homo sapiens GN=ATP1B1 PE=1 SV=1	K.LEWLGnCSGLNDETYGYK.E	NGlycan/2262.8143	N	158	3	1461.26	234.67 - 630.59												10700000
sp|P05026|AT1B1_HUMAN Sodium/potassium-transporting ATPase subunit beta-1 OS=Homo sapiens GN=ATP1B1 PE=1 SV=1	K.LEWLGnCSGLNDETYGYK.E	NGlycan/2262.8143	N	158	3	1461.26	560.026								15600000
sp|P05026|AT1B1_HUMAN Sodium/potassium-transporting ATPase subunit beta-1 OS=Homo sapiens GN=ATP1B1 PE=1 SV=1	K.LEWLGnCSGLNDETYGYK.E	NGlycan/2262.8143	N	158	3	1461.26	562.70 - 567.55					4330000
sp|P05026|AT1B1_HUMAN Sodium/potassium-transporting ATPase subunit beta-1 OS=Homo sapiens GN=ATP1B1 PE=1 SV=1	K.LEWLGnCSGLNDETYGYK.E	NGlycan/2262.8143	N	158	3	1461.26	603.09 - 607.28			6890000
sp|P05026|AT1B1_HUMAN Sodium/potassium-transporting ATPase subunit beta-1 OS=Homo sapiens GN=ATP1B1 PE=1 SV=1	K.LEWLGnCSGLNDETYGYK.E	NGlycan/2262.8143	N	158	3	1461.26	609.253									26000000
sp|P05026|AT1B1_HUMAN Sodium/potassium-transporting ATPase subunit beta-1 OS=Homo sapiens GN=ATP1B1 PE=1 SV=1	K.LEWLGnCSGLNDETYGYK.E	NGlycan/2262.8143	N	158	3	1461.26	634.59																23400000
sp|P05026|AT1B1_HUMAN Sodium/potassium-transporting ATPase subunit beta-1 OS=Homo sapiens GN=ATP1B1 PE=1 SV=1	K.LEWLGnCSGLNDETYGYK.E	NGlycan/2262.8143	N	158	3	1461.26	643.373						4780000
sp|P05026|AT1B1_HUMAN Sodium/potassium-transporting ATPase subunit beta-1 OS=Homo sapiens GN=ATP1B1 PE=1 SV=1	K.LEWLGnCSGLNDETYGYK.E	NGlycan/2262.8143	N	158	3	1461.26	646.193											11200000
sp|P05026|AT1B1_HUMAN Sodium/potassium-transporting ATPase subunit beta-1 OS=Homo sapiens GN=ATP1B1 PE=1 SV=1	K.LEWLGnCSGLNDETYGYK.E	NGlycan/2262.8143	N	158	3	1461.26	659.205													10600000
sp|P05026|AT1B1_HUMAN Sodium/potassium-transporting ATPase subunit beta-1 OS=Homo sapiens GN=ATP1B1 PE=1 SV=1	K.LEWLGnCSGLNDETYGYK.E	NGlycan/2262.8143	N	158	3	1461.26	182.239																													406000
sp|P05026|AT1B1_HUMAN Sodium/potassium-transporting ATPase subunit beta-1 OS=Homo sapiens GN=ATP1B1 PE=1 SV=1	K.LEWLGnCSGLNDETYGYK.E	NGlycan/2262.8143	N	158	3	1461.26	214.992																												288000
sp|P05026|AT1B1_HUMAN Sodium/potassium-transporting ATPase subunit beta-1 OS=Homo sapiens GN=ATP1B1 PE=1 SV=1	K.LEWLGnCSGLNDETYGYK.E	NGlycan/2262.8143	N	158	3	1461.26	355.89 - 475.19																								654000
sp|P05026|AT1B1_HUMAN Sodium/potassium-transporting ATPase subunit beta-1 OS=Homo sapiens GN=ATP1B1 PE=1 SV=1	K.LEWLGnCSGLNDETYGYK.E	NGlycan/2262.8143	N	158	3	1461.26	363.34																		167000
sp|P05026|AT1B1_HUMAN Sodium/potassium-transporting ATPase subunit beta-1 OS=Homo sapiens GN=ATP1B1 PE=1 SV=1	K.LEWLGnCSGLNDETYGYK.E	NGlycan/2262.8143	N	158	3	1461.26	438.658																									836000
sp|P05026|AT1B1_HUMAN Sodium/potassium-transporting ATPase subunit beta-1 OS=Homo sapiens GN=ATP1B1 PE=1 SV=1	K.LEWLGnCSGLNDETYGYK.E	NGlycan/2262.8143	N	158	3	1461.26	476.601																					795000
sp|P05026|AT1B1_HUMAN Sodium/potassium-transporting ATPase subunit beta-1 OS=Homo sapiens GN=ATP1B1 PE=1 SV=1	K.LEWLGnCSGLNDETYGYK.E	NGlycan/2262.8143	N	158	3	1461.26	588.316																	751000
sp|P05026|AT1B1_HUMAN Sodium/potassium-transporting ATPase subunit beta-1 OS=Homo sapiens GN=ATP1B1 PE=1 SV=1	K.LEWLGnCSGLNDETYGYK.E	NGlycan/2262.8143	N	158	4	1096.19	110.541										6220000
sp|P05026|AT1B1_HUMAN Sodium/potassium-transporting ATPase subunit beta-1 OS=Homo sapiens GN=ATP1B1 PE=1 SV=1	K.LEWLGnCSGLNDETYGYK.E	NGlycan/2262.8143	N	158	4	1096.19	248.53 - 287.45			3390000
sp|P05026|AT1B1_HUMAN Sodium/potassium-transporting ATPase subunit beta-1 OS=Homo sapiens GN=ATP1B1 PE=1 SV=1	K.LEWLGnCSGLNDETYGYK.E	NGlycan/2262.8143	N	158	4	1096.19	253.63 - 267.56								10800000
sp|P05026|AT1B1_HUMAN Sodium/potassium-transporting ATPase subunit beta-1 OS=Homo sapiens GN=ATP1B1 PE=1 SV=1	K.LEWLGnCSGLNDETYGYK.E	NGlycan/2262.8143	N	158	4	1096.19	257.214												6270000
sp|P05026|AT1B1_HUMAN Sodium/potassium-transporting ATPase subunit beta-1 OS=Homo sapiens GN=ATP1B1 PE=1 SV=1	K.LEWLGnCSGLNDETYGYK.E	NGlycan/2262.8143	N	158	4	1096.19	278.721									15700000
sp|P05026|AT1B1_HUMAN Sodium/potassium-transporting ATPase subunit beta-1 OS=Homo sapiens GN=ATP1B1 PE=1 SV=1	K.LEWLGnCSGLNDETYGYK.E	NGlycan/2262.8143	N	158	4	1096.19	425.547													7210000
sp|P05026|AT1B1_HUMAN Sodium/potassium-transporting ATPase subunit beta-1 OS=Homo sapiens GN=ATP1B1 PE=1 SV=1	K.LEWLGnCSGLNDETYGYK.E	NGlycan/2263.8347	N	158	3	1461.6	451.93 - 583.08															7930000
sp|P05026|AT1B1_HUMAN Sodium/potassium-transporting ATPase subunit beta-1 OS=Homo sapiens GN=ATP1B1 PE=1 SV=1	K.LEWLGnCSGLNDETYGYK.E	NGlycan/2263.8347	N	158	3	1461.6	600.91 - 664.80																23000000
sp|P05026|AT1B1_HUMAN Sodium/potassium-transporting ATPase subunit beta-1 OS=Homo sapiens GN=ATP1B1 PE=1 SV=1	K.LEWLGnCSGLNDETYGYK.E	NGlycan/2263.8347	N	158	3	1461.6	612.459											21500000
sp|P05026|AT1B1_HUMAN Sodium/potassium-transporting ATPase subunit beta-1 OS=Homo sapiens GN=ATP1B1 PE=1 SV=1	K.LEWLGnCSGLNDETYGYK.E	NGlycan/2263.8347	N	158	3	1461.6	622.81 - 663.52										14700000
sp|P05026|AT1B1_HUMAN Sodium/potassium-transporting ATPase subunit beta-1 OS=Homo sapiens GN=ATP1B1 PE=1 SV=1	K.LEWLGnCSGLNDETYGYK.E	NGlycan/2263.8347	N	158	3	1461.6	637.027													12200000
sp|P05026|AT1B1_HUMAN Sodium/potassium-transporting ATPase subunit beta-1 OS=Homo sapiens GN=ATP1B1 PE=1 SV=1	K.LEWLGnCSGLNDETYGYK.E	NGlycan/2263.8347	N	158	3	1461.6	231.474																												386000
sp|P05026|AT1B1_HUMAN Sodium/potassium-transporting ATPase subunit beta-1 OS=Homo sapiens GN=ATP1B1 PE=1 SV=1	K.LEWLGnCSGLNDETYGYK.E	NGlycan/2263.8347	N	158	3	1461.6	387.51																				621000
sp|P05026|AT1B1_HUMAN Sodium/potassium-transporting ATPase subunit beta-1 OS=Homo sapiens GN=ATP1B1 PE=1 SV=1	K.LEWLGnCSGLNDETYGYK.E	NGlycan/2263.8347	N	158	4	1096.45	201.807											12700000
sp|P05026|AT1B1_HUMAN Sodium/potassium-transporting ATPase subunit beta-1 OS=Homo sapiens GN=ATP1B1 PE=1 SV=1	K.LEWLGnCSGLNDETYGYK.E	NGlycan/2263.8347	N	158	4	1096.45	213.83															6490000
sp|P05026|AT1B1_HUMAN Sodium/potassium-transporting ATPase subunit beta-1 OS=Homo sapiens GN=ATP1B1 PE=1 SV=1	K.LEWLGnCSGLNDETYGYK.E	NGlycan/2263.8347	N	158	4	1096.45	359.064																18600000
sp|P05026|AT1B1_HUMAN Sodium/potassium-transporting ATPase subunit beta-1 OS=Homo sapiens GN=ATP1B1 PE=1 SV=1	K.LEWLGnCSGLNDETYGYK.E	NGlycan/2263.8347	N	158	4	1096.45	276.541																					302000
sp|P05026|AT1B1_HUMAN Sodium/potassium-transporting ATPase subunit beta-1 OS=Homo sapiens GN=ATP1B1 PE=1 SV=1	K.LEWLGnCSGLNDETYGYK.E	NGlycan/2263.8347	N	158	4	1096.45	356.873																								268000
sp|P05026|AT1B1_HUMAN Sodium/potassium-transporting ATPase subunit beta-1 OS=Homo sapiens GN=ATP1B1 PE=1 SV=1	K.LEWLGnCSGLNDETYGYK.E	NGlycan/2278.8092	N	158	3	1466.59	379.355																1170000
sp|P05026|AT1B1_HUMAN Sodium/potassium-transporting ATPase subunit beta-1 OS=Homo sapiens GN=ATP1B1 PE=1 SV=1	K.LEWLGnCSGLNDETYGYK.E	NGlycan/2279.8296	N	158	3	1466.93	516.381		6750000
sp|P05026|AT1B1_HUMAN Sodium/potassium-transporting ATPase subunit beta-1 OS=Homo sapiens GN=ATP1B1 PE=1 SV=1	K.LEWLGnCSGLNDETYGYK.E	NGlycan/2279.8296	N	158	3	1466.93	121.28 - 309.17																					347000
sp|P05026|AT1B1_HUMAN Sodium/potassium-transporting ATPase subunit beta-1 OS=Homo sapiens GN=ATP1B1 PE=1 SV=1	K.LEWLGnCSGLNDETYGYK.E	NGlycan/2279.8296	N	158	3	1466.93	124.831																												385000
sp|P05026|AT1B1_HUMAN Sodium/potassium-transporting ATPase subunit beta-1 OS=Homo sapiens GN=ATP1B1 PE=1 SV=1	K.LEWLGnCSGLNDETYGYK.E	NGlycan/2279.8296	N	158	3	1466.93	149.269																				382000
sp|P05026|AT1B1_HUMAN Sodium/potassium-transporting ATPase subunit beta-1 OS=Homo sapiens GN=ATP1B1 PE=1 SV=1	K.LEWLGnCSGLNDETYGYK.E	NGlycan/2279.8296	N	158	3	1466.93	191.005																								1100000
sp|P05026|AT1B1_HUMAN Sodium/potassium-transporting ATPase subunit beta-1 OS=Homo sapiens GN=ATP1B1 PE=1 SV=1	K.LEWLGnCSGLNDETYGYK.E	NGlycan/2279.8296	N	158	3	1466.93	261.019																													579000
sp|P05026|AT1B1_HUMAN Sodium/potassium-transporting ATPase subunit beta-1 OS=Homo sapiens GN=ATP1B1 PE=1 SV=1	K.LEWLGnCSGLNDETYGYK.E	NGlycan/2303.8409	N	158	3	1474.93	246.512								634000
sp|P05026|AT1B1_HUMAN Sodium/potassium-transporting ATPase subunit beta-1 OS=Homo sapiens GN=ATP1B1 PE=1 SV=1	K.LEWLGnCSGLNDETYGYK.E	NGlycan/2303.8409	N	158	3	1474.93	289.198														2340000
sp|P05026|AT1B1_HUMAN Sodium/potassium-transporting ATPase subunit beta-1 OS=Homo sapiens GN=ATP1B1 PE=1 SV=1	K.LEWLGnCSGLNDETYGYK.E	NGlycan/2303.8409	N	158	3	1474.93	377.22						613000
sp|P05026|AT1B1_HUMAN Sodium/potassium-transporting ATPase subunit beta-1 OS=Homo sapiens GN=ATP1B1 PE=1 SV=1	K.LEWLGnCSGLNDETYGYK.E	NGlycan/2304.8613	N	158	3	1475.27	230.536								372000
sp|P05026|AT1B1_HUMAN Sodium/potassium-transporting ATPase subunit beta-1 OS=Homo sapiens GN=ATP1B1 PE=1 SV=1	K.LEWLGnCSGLNDETYGYK.E	NGlycan/2304.8613	N	158	3	1475.27	309.193			561000
sp|P05026|AT1B1_HUMAN Sodium/potassium-transporting ATPase subunit beta-1 OS=Homo sapiens GN=ATP1B1 PE=1 SV=1	K.LEWLGnCSGLNDETYGYK.E	NGlycan/2319.8358	N	158	3	1480.26	189.032																									174000
sp|P05026|AT1B1_HUMAN Sodium/potassium-transporting ATPase subunit beta-1 OS=Homo sapiens GN=ATP1B1 PE=1 SV=1	K.LEWLGnCSGLNDETYGYK.E	NGlycan/2319.8358	N	158	3	1480.26	299.63																				220000
sp|P05026|AT1B1_HUMAN Sodium/potassium-transporting ATPase subunit beta-1 OS=Homo sapiens GN=ATP1B1 PE=1 SV=1	K.LEWLGnCSGLNDETYGYK.E	NGlycan/2320.8562	N	158	3	1480.6	292.632													1930000
sp|P05026|AT1B1_HUMAN Sodium/potassium-transporting ATPase subunit beta-1 OS=Homo sapiens GN=ATP1B1 PE=1 SV=1	K.LEWLGnCSGLNDETYGYK.E	NGlycan/2320.8562	N	158	3	1480.6	294.55 - 443.54								1750000
sp|P05026|AT1B1_HUMAN Sodium/potassium-transporting ATPase subunit beta-1 OS=Homo sapiens GN=ATP1B1 PE=1 SV=1	K.LEWLGnCSGLNDETYGYK.E	NGlycan/2320.8562	N	158	3	1480.6	320.04										916000
sp|P05026|AT1B1_HUMAN Sodium/potassium-transporting ATPase subunit beta-1 OS=Homo sapiens GN=ATP1B1 PE=1 SV=1	K.LEWLGnCSGLNDETYGYK.E	NGlycan/2320.8562	N	158	3	1480.6	320.27 - 547.54									7940000
sp|P05026|AT1B1_HUMAN Sodium/potassium-transporting ATPase subunit beta-1 OS=Homo sapiens GN=ATP1B1 PE=1 SV=1	K.LEWLGnCSGLNDETYGYK.E	NGlycan/2320.8562	N	158	4	1110.71	264.61 - 429.89									5890000
sp|P05026|AT1B1_HUMAN Sodium/potassium-transporting ATPase subunit beta-1 OS=Homo sapiens GN=ATP1B1 PE=1 SV=1	K.LEWLGnCSGLNDETYGYK.E	NGlycan/2407.8518	N	158	3	1509.6	227.035			4180000
sp|P05026|AT1B1_HUMAN Sodium/potassium-transporting ATPase subunit beta-1 OS=Homo sapiens GN=ATP1B1 PE=1 SV=1	K.LEWLGnCSGLNDETYGYK.E	NGlycan/2407.8518	N	158	3	1509.6	135.835																												151000
sp|P05026|AT1B1_HUMAN Sodium/potassium-transporting ATPase subunit beta-1 OS=Homo sapiens GN=ATP1B1 PE=1 SV=1	K.LEWLGnCSGLNDETYGYK.E	NGlycan/2408.8722	N	158	3	1509.94	200.54 - 518.89					3970000
sp|P05026|AT1B1_HUMAN Sodium/potassium-transporting ATPase subunit beta-1 OS=Homo sapiens GN=ATP1B1 PE=1 SV=1	K.LEWLGnCSGLNDETYGYK.E	NGlycan/2408.8722	N	158	3	1509.94	233.09 - 485.67			6920000
sp|P05026|AT1B1_HUMAN Sodium/potassium-transporting ATPase subunit beta-1 OS=Homo sapiens GN=ATP1B1 PE=1 SV=1	K.LEWLGnCSGLNDETYGYK.E	NGlycan/2408.8722	N	158	3	1509.94	238.05 - 642.37									15200000
sp|P05026|AT1B1_HUMAN Sodium/potassium-transporting ATPase subunit beta-1 OS=Homo sapiens GN=ATP1B1 PE=1 SV=1	K.LEWLGnCSGLNDETYGYK.E	NGlycan/2408.8722	N	158	3	1509.94	283.13 - 551.74												6810000
sp|P05026|AT1B1_HUMAN Sodium/potassium-transporting ATPase subunit beta-1 OS=Homo sapiens GN=ATP1B1 PE=1 SV=1	K.LEWLGnCSGLNDETYGYK.E	NGlycan/2408.8722	N	158	3	1509.94	346.31 - 392.44													9590000
sp|P05026|AT1B1_HUMAN Sodium/potassium-transporting ATPase subunit beta-1 OS=Homo sapiens GN=ATP1B1 PE=1 SV=1	K.LEWLGnCSGLNDETYGYK.E	NGlycan/2408.8722	N	158	3	1509.94	416.014						2680000
sp|P05026|AT1B1_HUMAN Sodium/potassium-transporting ATPase subunit beta-1 OS=Homo sapiens GN=ATP1B1 PE=1 SV=1	K.LEWLGnCSGLNDETYGYK.E	NGlycan/2408.8722	N	158	3	1509.94	417.25 - 512.24										6290000
sp|P05026|AT1B1_HUMAN Sodium/potassium-transporting ATPase subunit beta-1 OS=Homo sapiens GN=ATP1B1 PE=1 SV=1	K.LEWLGnCSGLNDETYGYK.E	NGlycan/2408.8722	N	158	3	1509.94	437.43 - 457.10								14400000
sp|P05026|AT1B1_HUMAN Sodium/potassium-transporting ATPase subunit beta-1 OS=Homo sapiens GN=ATP1B1 PE=1 SV=1	K.LEWLGnCSGLNDETYGYK.E	NGlycan/2408.8722	N	158	3	1509.94	471.505	14100000
sp|P05026|AT1B1_HUMAN Sodium/potassium-transporting ATPase subunit beta-1 OS=Homo sapiens GN=ATP1B1 PE=1 SV=1	K.LEWLGnCSGLNDETYGYK.E	NGlycan/2408.8722	N	158	3	1509.94	547.60 - 556.16															3270000
sp|P05026|AT1B1_HUMAN Sodium/potassium-transporting ATPase subunit beta-1 OS=Homo sapiens GN=ATP1B1 PE=1 SV=1	K.LEWLGnCSGLNDETYGYK.E	NGlycan/2408.8722	N	158	3	1509.94	161.85 - 212.78																					485000
sp|P05026|AT1B1_HUMAN Sodium/potassium-transporting ATPase subunit beta-1 OS=Homo sapiens GN=ATP1B1 PE=1 SV=1	K.LEWLGnCSGLNDETYGYK.E	NGlycan/2408.8722	N	158	3	1509.94	172.011																											465000
sp|P05026|AT1B1_HUMAN Sodium/potassium-transporting ATPase subunit beta-1 OS=Homo sapiens GN=ATP1B1 PE=1 SV=1	K.LEWLGnCSGLNDETYGYK.E	NGlycan/2408.8722	N	158	3	1509.94	240.077																		241000
sp|P05026|AT1B1_HUMAN Sodium/potassium-transporting ATPase subunit beta-1 OS=Homo sapiens GN=ATP1B1 PE=1 SV=1	K.LEWLGnCSGLNDETYGYK.E	NGlycan/2408.8722	N	158	3	1509.94	313.612																									669000
sp|P05026|AT1B1_HUMAN Sodium/potassium-transporting ATPase subunit beta-1 OS=Homo sapiens GN=ATP1B1 PE=1 SV=1	K.LEWLGnCSGLNDETYGYK.E	NGlycan/2408.8722	N	158	3	1509.94	338.736																				514000
sp|P05026|AT1B1_HUMAN Sodium/potassium-transporting ATPase subunit beta-1 OS=Homo sapiens GN=ATP1B1 PE=1 SV=1	K.LEWLGnCSGLNDETYGYK.E	NGlycan/2408.8722	N	158	3	1509.94	409.768																	752000
sp|P05026|AT1B1_HUMAN Sodium/potassium-transporting ATPase subunit beta-1 OS=Homo sapiens GN=ATP1B1 PE=1 SV=1	K.LEWLGnCSGLNDETYGYK.E	NGlycan/2408.8722	N	158	4	1132.71	148.086															6670000
sp|P05026|AT1B1_HUMAN Sodium/potassium-transporting ATPase subunit beta-1 OS=Homo sapiens GN=ATP1B1 PE=1 SV=1	K.LEWLGnCSGLNDETYGYK.E	NGlycan/2408.8722	N	158	4	1132.71	155.241													10500000
sp|P05026|AT1B1_HUMAN Sodium/potassium-transporting ATPase subunit beta-1 OS=Homo sapiens GN=ATP1B1 PE=1 SV=1	K.LEWLGnCSGLNDETYGYK.E	NGlycan/2408.8722	N	158	4	1132.71	158.73											9820000
sp|P05026|AT1B1_HUMAN Sodium/potassium-transporting ATPase subunit beta-1 OS=Homo sapiens GN=ATP1B1 PE=1 SV=1	K.LEWLGnCSGLNDETYGYK.E	NGlycan/2408.8722	N	158	4	1132.71	186.15 - 255.32																13200000
sp|P05026|AT1B1_HUMAN Sodium/potassium-transporting ATPase subunit beta-1 OS=Homo sapiens GN=ATP1B1 PE=1 SV=1	K.LEWLGnCSGLNDETYGYK.E	NGlycan/2408.8722	N	158	4	1132.71	194.29 - 417.64									20400000
sp|P05026|AT1B1_HUMAN Sodium/potassium-transporting ATPase subunit beta-1 OS=Homo sapiens GN=ATP1B1 PE=1 SV=1	K.LEWLGnCSGLNDETYGYK.E	NGlycan/2408.8722	N	158	4	1132.71	272.983			6170000
sp|P05026|AT1B1_HUMAN Sodium/potassium-transporting ATPase subunit beta-1 OS=Homo sapiens GN=ATP1B1 PE=1 SV=1	K.LEWLGnCSGLNDETYGYK.E	NGlycan/2408.8722	N	158	4	1132.71	300.115					3770000
sp|P05026|AT1B1_HUMAN Sodium/potassium-transporting ATPase subunit beta-1 OS=Homo sapiens GN=ATP1B1 PE=1 SV=1	K.LEWLGnCSGLNDETYGYK.E	NGlycan/2424.8671	N	158	3	1515.28	186.60 - 335.95	15900000
sp|P05026|AT1B1_HUMAN Sodium/potassium-transporting ATPase subunit beta-1 OS=Homo sapiens GN=ATP1B1 PE=1 SV=1	K.LEWLGnCSGLNDETYGYK.E	NGlycan/2424.8671	N	158	3	1515.28	265.631					2170000
sp|P05026|AT1B1_HUMAN Sodium/potassium-transporting ATPase subunit beta-1 OS=Homo sapiens GN=ATP1B1 PE=1 SV=1	K.LEWLGnCSGLNDETYGYK.E	NGlycan/2424.8671	N	158	3	1515.28	363.591			746000
sp|P05026|AT1B1_HUMAN Sodium/potassium-transporting ATPase subunit beta-1 OS=Homo sapiens GN=ATP1B1 PE=1 SV=1	K.LEWLGnCSGLNDETYGYK.E	NGlycan/2424.8671	N	158	3	1515.28	374.036									586000
sp|P05026|AT1B1_HUMAN Sodium/potassium-transporting ATPase subunit beta-1 OS=Homo sapiens GN=ATP1B1 PE=1 SV=1	K.LEWLGnCSGLNDETYGYK.E	NGlycan/2424.8671	N	158	3	1515.28	129.503																								334000
sp|P05026|AT1B1_HUMAN Sodium/potassium-transporting ATPase subunit beta-1 OS=Homo sapiens GN=ATP1B1 PE=1 SV=1	K.LEWLGnCSGLNDETYGYK.E	NGlycan/2424.8671	N	158	4	1136.71	121.199													1230000
sp|P05026|AT1B1_HUMAN Sodium/potassium-transporting ATPase subunit beta-1 OS=Homo sapiens GN=ATP1B1 PE=1 SV=1	K.LEWLGnCSGLNDETYGYK.E	NGlycan/2425.8875	N	158	3	1515.62	173.833		2550000
sp|P05026|AT1B1_HUMAN Sodium/potassium-transporting ATPase subunit beta-1 OS=Homo sapiens GN=ATP1B1 PE=1 SV=1	K.LEWLGnCSGLNDETYGYK.E	NGlycan/2425.8875	N	158	3	1515.62	227.556												644000
sp|P05026|AT1B1_HUMAN Sodium/potassium-transporting ATPase subunit beta-1 OS=Homo sapiens GN=ATP1B1 PE=1 SV=1	K.LEWLGnCSGLNDETYGYK.E	NGlycan/2425.8875	N	158	3	1515.62	260.66													1140000
sp|P05026|AT1B1_HUMAN Sodium/potassium-transporting ATPase subunit beta-1 OS=Homo sapiens GN=ATP1B1 PE=1 SV=1	K.LEWLGnCSGLNDETYGYK.E	NGlycan/2465.8937	N	158	3	1528.95	179.48 - 480.46					3430000
sp|P05026|AT1B1_HUMAN Sodium/potassium-transporting ATPase subunit beta-1 OS=Homo sapiens GN=ATP1B1 PE=1 SV=1	K.LEWLGnCSGLNDETYGYK.E	NGlycan/2465.8937	N	158	3	1528.95	308.69 - 499.61													8500000
sp|P05026|AT1B1_HUMAN Sodium/potassium-transporting ATPase subunit beta-1 OS=Homo sapiens GN=ATP1B1 PE=1 SV=1	K.LEWLGnCSGLNDETYGYK.E	NGlycan/2465.8937	N	158	3	1528.95	440.479											3570000
sp|P05026|AT1B1_HUMAN Sodium/potassium-transporting ATPase subunit beta-1 OS=Homo sapiens GN=ATP1B1 PE=1 SV=1	K.LEWLGnCSGLNDETYGYK.E	NGlycan/2465.8937	N	158	3	1528.95	507.89 - 624.92									18400000
sp|P05026|AT1B1_HUMAN Sodium/potassium-transporting ATPase subunit beta-1 OS=Homo sapiens GN=ATP1B1 PE=1 SV=1	K.LEWLGnCSGLNDETYGYK.E	NGlycan/2465.8937	N	158	3	1528.95	591.159			5770000
sp|P05026|AT1B1_HUMAN Sodium/potassium-transporting ATPase subunit beta-1 OS=Homo sapiens GN=ATP1B1 PE=1 SV=1	K.LEWLGnCSGLNDETYGYK.E	NGlycan/2465.8937	N	158	3	1528.95	606.63 - 617.33								10300000
sp|P05026|AT1B1_HUMAN Sodium/potassium-transporting ATPase subunit beta-1 OS=Homo sapiens GN=ATP1B1 PE=1 SV=1	K.LEWLGnCSGLNDETYGYK.E	NGlycan/2465.8937	N	158	3	1528.95	619.98 - 720.57												5950000
sp|P05026|AT1B1_HUMAN Sodium/potassium-transporting ATPase subunit beta-1 OS=Homo sapiens GN=ATP1B1 PE=1 SV=1	K.LEWLGnCSGLNDETYGYK.E	NGlycan/2465.8937	N	158	3	1528.95	620.95	21900000
sp|P05026|AT1B1_HUMAN Sodium/potassium-transporting ATPase subunit beta-1 OS=Homo sapiens GN=ATP1B1 PE=1 SV=1	K.LEWLGnCSGLNDETYGYK.E	NGlycan/2465.8937	N	158	3	1528.95	646.003		4220000
sp|P05026|AT1B1_HUMAN Sodium/potassium-transporting ATPase subunit beta-1 OS=Homo sapiens GN=ATP1B1 PE=1 SV=1	K.LEWLGnCSGLNDETYGYK.E	NGlycan/2465.8937	N	158	3	1528.95	106.57 - 494.18																									737000
sp|P05026|AT1B1_HUMAN Sodium/potassium-transporting ATPase subunit beta-1 OS=Homo sapiens GN=ATP1B1 PE=1 SV=1	K.LEWLGnCSGLNDETYGYK.E	NGlycan/2465.8937	N	158	3	1528.95	151.33 - 405.82																													545000
sp|P05026|AT1B1_HUMAN Sodium/potassium-transporting ATPase subunit beta-1 OS=Homo sapiens GN=ATP1B1 PE=1 SV=1	K.LEWLGnCSGLNDETYGYK.E	NGlycan/2465.8937	N	158	3	1528.95	178.26 - 303.20																												334000
sp|P05026|AT1B1_HUMAN Sodium/potassium-transporting ATPase subunit beta-1 OS=Homo sapiens GN=ATP1B1 PE=1 SV=1	K.LEWLGnCSGLNDETYGYK.E	NGlycan/2465.8937	N	158	3	1528.95	230.826																				370000
sp|P05026|AT1B1_HUMAN Sodium/potassium-transporting ATPase subunit beta-1 OS=Homo sapiens GN=ATP1B1 PE=1 SV=1	K.LEWLGnCSGLNDETYGYK.E	NGlycan/2465.8937	N	158	3	1528.95	237.179																		697000
sp|P05026|AT1B1_HUMAN Sodium/potassium-transporting ATPase subunit beta-1 OS=Homo sapiens GN=ATP1B1 PE=1 SV=1	K.LEWLGnCSGLNDETYGYK.E	NGlycan/2465.8937	N	158	3	1528.95	326.235																								846000
sp|P05026|AT1B1_HUMAN Sodium/potassium-transporting ATPase subunit beta-1 OS=Homo sapiens GN=ATP1B1 PE=1 SV=1	K.LEWLGnCSGLNDETYGYK.E	NGlycan/2465.8937	N	158	3	1528.95	838.743																	967000
sp|P05026|AT1B1_HUMAN Sodium/potassium-transporting ATPase subunit beta-1 OS=Homo sapiens GN=ATP1B1 PE=1 SV=1	K.LEWLGnCSGLNDETYGYK.E	NGlycan/2465.8937	N	158	4	1146.96	172.186												8590000
sp|P05026|AT1B1_HUMAN Sodium/potassium-transporting ATPase subunit beta-1 OS=Homo sapiens GN=ATP1B1 PE=1 SV=1	K.LEWLGnCSGLNDETYGYK.E	NGlycan/2465.8937	N	158	4	1146.96	215.33 - 323.42													13200000
sp|P05026|AT1B1_HUMAN Sodium/potassium-transporting ATPase subunit beta-1 OS=Homo sapiens GN=ATP1B1 PE=1 SV=1	K.LEWLGnCSGLNDETYGYK.E	NGlycan/2465.8937	N	158	4	1146.96	226.29 - 385.62									23500000
sp|P05026|AT1B1_HUMAN Sodium/potassium-transporting ATPase subunit beta-1 OS=Homo sapiens GN=ATP1B1 PE=1 SV=1	K.LEWLGnCSGLNDETYGYK.E	NGlycan/2465.8937	N	158	4	1146.96	228.87 - 501.14					3330000
sp|P05026|AT1B1_HUMAN Sodium/potassium-transporting ATPase subunit beta-1 OS=Homo sapiens GN=ATP1B1 PE=1 SV=1	K.LEWLGnCSGLNDETYGYK.E	NGlycan/2465.8937	N	158	4	1146.96	376.439										6830000
sp|P05026|AT1B1_HUMAN Sodium/potassium-transporting ATPase subunit beta-1 OS=Homo sapiens GN=ATP1B1 PE=1 SV=1	K.LEWLGnCSGLNDETYGYK.E	NGlycan/2465.8937	N	158	4	1146.96	418.037			5860000
sp|P05026|AT1B1_HUMAN Sodium/potassium-transporting ATPase subunit beta-1 OS=Homo sapiens GN=ATP1B1 PE=1 SV=1	K.LEWLGnCSGLNDETYGYK.E	NGlycan/2465.8937	N	158	4	1146.96	450.36															5730000
sp|P05026|AT1B1_HUMAN Sodium/potassium-transporting ATPase subunit beta-1 OS=Homo sapiens GN=ATP1B1 PE=1 SV=1	K.LEWLGnCSGLNDETYGYK.E	NGlycan/2465.8937	N	158	4	1146.96	451.402								15100000
sp|P05026|AT1B1_HUMAN Sodium/potassium-transporting ATPase subunit beta-1 OS=Homo sapiens GN=ATP1B1 PE=1 SV=1	K.LEWLGnCSGLNDETYGYK.E	NGlycan/2465.8937	N	158	4	1146.96	517.94 - 660.83	27700000
sp|P05026|AT1B1_HUMAN Sodium/potassium-transporting ATPase subunit beta-1 OS=Homo sapiens GN=ATP1B1 PE=1 SV=1	K.LEWLGnCSGLNDETYGYK.E	NGlycan/2465.8937	N	158	4	1146.96	169.021																									588000
sp|P05026|AT1B1_HUMAN Sodium/potassium-transporting ATPase subunit beta-1 OS=Homo sapiens GN=ATP1B1 PE=1 SV=1	K.LEWLGnCSGLNDETYGYK.E	NGlycan/2465.8937	N	158	4	1146.96	290.373																				605000
sp|P05026|AT1B1_HUMAN Sodium/potassium-transporting ATPase subunit beta-1 OS=Homo sapiens GN=ATP1B1 PE=1 SV=1	K.LEWLGnCSGLNDETYGYK.E	NGlycan/2465.8937	N	158	4	1146.96	335.408																					474000
sp|P05026|AT1B1_HUMAN Sodium/potassium-transporting ATPase subunit beta-1 OS=Homo sapiens GN=ATP1B1 PE=1 SV=1	K.LEWLGnCSGLNDETYGYK.E	NGlycan/2465.8937	N	158	4	1146.96	365.94 - 440.01																												246000
sp|P05026|AT1B1_HUMAN Sodium/potassium-transporting ATPase subunit beta-1 OS=Homo sapiens GN=ATP1B1 PE=1 SV=1	K.LEWLGnCSGLNDETYGYK.E	NGlycan/2465.8937	N	158	4	1146.96	587.07 - 632.70																								418000
sp|P05026|AT1B1_HUMAN Sodium/potassium-transporting ATPase subunit beta-1 OS=Homo sapiens GN=ATP1B1 PE=1 SV=1	K.LEWLGnCSGLNDETYGYK.E	NGlycan/2466.9141	N	158	3	1529.29	244.992			398000
sp|P05026|AT1B1_HUMAN Sodium/potassium-transporting ATPase subunit beta-1 OS=Homo sapiens GN=ATP1B1 PE=1 SV=1	K.LEWLGnCSGLNDETYGYK.E	NGlycan/2466.9141	N	158	3	1529.29	601.88 - 634.66										7270000
sp|P05026|AT1B1_HUMAN Sodium/potassium-transporting ATPase subunit beta-1 OS=Homo sapiens GN=ATP1B1 PE=1 SV=1	K.LEWLGnCSGLNDETYGYK.E	NGlycan/2466.9141	N	158	3	1529.29	602.794											3390000
sp|P05026|AT1B1_HUMAN Sodium/potassium-transporting ATPase subunit beta-1 OS=Homo sapiens GN=ATP1B1 PE=1 SV=1	K.LEWLGnCSGLNDETYGYK.E	NGlycan/2466.9141	N	158	3	1529.29	635.992																5780000
sp|P05026|AT1B1_HUMAN Sodium/potassium-transporting ATPase subunit beta-1 OS=Homo sapiens GN=ATP1B1 PE=1 SV=1	K.LEWLGnCSGLNDETYGYK.E	NGlycan/2466.9141	N	158	3	1529.29	651.663															3950000
sp|P05026|AT1B1_HUMAN Sodium/potassium-transporting ATPase subunit beta-1 OS=Homo sapiens GN=ATP1B1 PE=1 SV=1	K.LEWLGnCSGLNDETYGYK.E	NGlycan/2466.9141	N	158	3	1529.29	652.899		4680000
sp|P05026|AT1B1_HUMAN Sodium/potassium-transporting ATPase subunit beta-1 OS=Homo sapiens GN=ATP1B1 PE=1 SV=1	K.LEWLGnCSGLNDETYGYK.E	NGlycan/2466.9141	N	158	3	1529.29	666.49								10200000
sp|P05026|AT1B1_HUMAN Sodium/potassium-transporting ATPase subunit beta-1 OS=Homo sapiens GN=ATP1B1 PE=1 SV=1	K.LEWLGnCSGLNDETYGYK.E	NGlycan/2466.9141	N	158	3	1529.29	211.005																											530000
sp|P05026|AT1B1_HUMAN Sodium/potassium-transporting ATPase subunit beta-1 OS=Homo sapiens GN=ATP1B1 PE=1 SV=1	K.LEWLGnCSGLNDETYGYK.E	NGlycan/2466.9141	N	158	3	1529.29	458.86 - 539.27																				763000
sp|P05026|AT1B1_HUMAN Sodium/potassium-transporting ATPase subunit beta-1 OS=Homo sapiens GN=ATP1B1 PE=1 SV=1	K.LEWLGnCSGLNDETYGYK.E	NGlycan/2466.9141	N	158	3	1529.29	548.582																		856000
sp|P05026|AT1B1_HUMAN Sodium/potassium-transporting ATPase subunit beta-1 OS=Homo sapiens GN=ATP1B1 PE=1 SV=1	K.LEWLGnCSGLNDETYGYK.E	NGlycan/2466.9141	N	158	4	1147.22	341.995											7670000
sp|P05026|AT1B1_HUMAN Sodium/potassium-transporting ATPase subunit beta-1 OS=Homo sapiens GN=ATP1B1 PE=1 SV=1	K.LEWLGnCSGLNDETYGYK.E	NGlycan/2466.9141	N	158	4	1147.22	306.395																		262000
sp|P05026|AT1B1_HUMAN Sodium/potassium-transporting ATPase subunit beta-1 OS=Homo sapiens GN=ATP1B1 PE=1 SV=1	K.LEWLGnCSGLNDETYGYK.E	NGlycan/2481.8886	N	158	3	1534.28	224.074																													140000
sp|P05026|AT1B1_HUMAN Sodium/potassium-transporting ATPase subunit beta-1 OS=Homo sapiens GN=ATP1B1 PE=1 SV=1	K.LEWLGnCSGLNDETYGYK.E	NGlycan/2482.9090	N	158	3	1534.62	203.679																													297000
sp|P05026|AT1B1_HUMAN Sodium/potassium-transporting ATPase subunit beta-1 OS=Homo sapiens GN=ATP1B1 PE=1 SV=1	K.LEWLGnCSGLNDETYGYK.E	NGlycan/2482.9090	N	158	3	1534.62	343.316																								846000
sp|P05026|AT1B1_HUMAN Sodium/potassium-transporting ATPase subunit beta-1 OS=Homo sapiens GN=ATP1B1 PE=1 SV=1	K.LEWLGnCSGLNDETYGYK.E	NGlycan/2482.9090	N	158	4	1151.22	51.07 - 170.64																								298000
sp|P05026|AT1B1_HUMAN Sodium/potassium-transporting ATPase subunit beta-1 OS=Homo sapiens GN=ATP1B1 PE=1 SV=1	K.LEWLGnCSGLNDETYGYK.E	NGlycan/2496.8883	N	158	3	1539.28	131.293		417000
sp|P05026|AT1B1_HUMAN Sodium/potassium-transporting ATPase subunit beta-1 OS=Homo sapiens GN=ATP1B1 PE=1 SV=1	K.LEWLGnCSGLNDETYGYK.E	NGlycan/2512.8832	N	158	4	1158.71	127.08									1150000
sp|P05026|AT1B1_HUMAN Sodium/potassium-transporting ATPase subunit beta-1 OS=Homo sapiens GN=ATP1B1 PE=1 SV=1	K.LEWLGnCSGLNDETYGYK.E	NGlycan/2512.8832	N	158	4	1158.71	149.907					345000
sp|P05026|AT1B1_HUMAN Sodium/potassium-transporting ATPase subunit beta-1 OS=Homo sapiens GN=ATP1B1 PE=1 SV=1	K.LEWLGnCSGLNDETYGYK.E	NGlycan/2523.9355	N	158	3	1548.3	280.619								246000
sp|P05026|AT1B1_HUMAN Sodium/potassium-transporting ATPase subunit beta-1 OS=Homo sapiens GN=ATP1B1 PE=1 SV=1	K.LEWLGnCSGLNDETYGYK.E	NGlycan/2553.9097	N	158	3	1558.29	197.63 - 543.82									1100000
sp|P05026|AT1B1_HUMAN Sodium/potassium-transporting ATPase subunit beta-1 OS=Homo sapiens GN=ATP1B1 PE=1 SV=1	K.LEWLGnCSGLNDETYGYK.E	NGlycan/2553.9097	N	158	3	1558.29	376.014										409000
sp|P05026|AT1B1_HUMAN Sodium/potassium-transporting ATPase subunit beta-1 OS=Homo sapiens GN=ATP1B1 PE=1 SV=1	K.LEWLGnCSGLNDETYGYK.E	NGlycan/2553.9097	N	158	3	1558.29	390.205			817000
sp|P05026|AT1B1_HUMAN Sodium/potassium-transporting ATPase subunit beta-1 OS=Homo sapiens GN=ATP1B1 PE=1 SV=1	K.LEWLGnCSGLNDETYGYK.E	NGlycan/2553.9097	N	158	4	1168.97	250.051												2940000
sp|P05026|AT1B1_HUMAN Sodium/potassium-transporting ATPase subunit beta-1 OS=Homo sapiens GN=ATP1B1 PE=1 SV=1	K.LEWLGnCSGLNDETYGYK.E	NGlycan/2553.9097	N	158	4	1168.97	321.163									6850000
sp|P05026|AT1B1_HUMAN Sodium/potassium-transporting ATPase subunit beta-1 OS=Homo sapiens GN=ATP1B1 PE=1 SV=1	K.LEWLGnCSGLNDETYGYK.E	NGlycan/2553.9097	N	158	4	1168.97	352.698													4110000
sp|P05026|AT1B1_HUMAN Sodium/potassium-transporting ATPase subunit beta-1 OS=Homo sapiens GN=ATP1B1 PE=1 SV=1	K.LEWLGnCSGLNDETYGYK.E	NGlycan/2554.9301	N	158	3	1558.63	355.28 - 400.26											563000
sp|P05026|AT1B1_HUMAN Sodium/potassium-transporting ATPase subunit beta-1 OS=Homo sapiens GN=ATP1B1 PE=1 SV=1	K.LEWLGnCSGLNDETYGYK.E	NGlycan/2554.9301	N	158	3	1558.63	375.147			950000
sp|P05026|AT1B1_HUMAN Sodium/potassium-transporting ATPase subunit beta-1 OS=Homo sapiens GN=ATP1B1 PE=1 SV=1	K.LEWLGnCSGLNDETYGYK.E	NGlycan/2554.9301	N	158	3	1558.63	384.369										331000
sp|P05026|AT1B1_HUMAN Sodium/potassium-transporting ATPase subunit beta-1 OS=Homo sapiens GN=ATP1B1 PE=1 SV=1	K.LEWLGnCSGLNDETYGYK.E	NGlycan/2554.9301	N	158	3	1558.63	422.682												355000
sp|P05026|AT1B1_HUMAN Sodium/potassium-transporting ATPase subunit beta-1 OS=Homo sapiens GN=ATP1B1 PE=1 SV=1	K.LEWLGnCSGLNDETYGYK.E	NGlycan/2554.9301	N	158	3	1558.63	543.736									1270000
sp|P05026|AT1B1_HUMAN Sodium/potassium-transporting ATPase subunit beta-1 OS=Homo sapiens GN=ATP1B1 PE=1 SV=1	K.LEWLGnCSGLNDETYGYK.E	NGlycan/2554.9301	N	158	4	1169.22	335.954												3370000
sp|P05026|AT1B1_HUMAN Sodium/potassium-transporting ATPase subunit beta-1 OS=Homo sapiens GN=ATP1B1 PE=1 SV=1	K.LEWLGnCSGLNDETYGYK.E	NGlycan/2570.9250	N	158	3	1563.96	134.615			1770000
sp|P05026|AT1B1_HUMAN Sodium/potassium-transporting ATPase subunit beta-1 OS=Homo sapiens GN=ATP1B1 PE=1 SV=1	K.LEWLGnCSGLNDETYGYK.E	NGlycan/2570.9250	N	158	3	1563.96	258.69 - 286.58	1350000
sp|P05026|AT1B1_HUMAN Sodium/potassium-transporting ATPase subunit beta-1 OS=Homo sapiens GN=ATP1B1 PE=1 SV=1	K.LEWLGnCSGLNDETYGYK.E	NGlycan/2570.9250	N	158	4	1173.22	146.48 - 200.94									2670000
sp|P05026|AT1B1_HUMAN Sodium/potassium-transporting ATPase subunit beta-1 OS=Homo sapiens GN=ATP1B1 PE=1 SV=1	K.LEWLGnCSGLNDETYGYK.E	NGlycan/2570.9250	N	158	4	1173.22	171.029			4490000
sp|P05026|AT1B1_HUMAN Sodium/potassium-transporting ATPase subunit beta-1 OS=Homo sapiens GN=ATP1B1 PE=1 SV=1	K.LEWLGnCSGLNDETYGYK.E	NGlycan/2570.9250	N	158	4	1173.22	173.217													1020000
sp|P05026|AT1B1_HUMAN Sodium/potassium-transporting ATPase subunit beta-1 OS=Homo sapiens GN=ATP1B1 PE=1 SV=1	K.LEWLGnCSGLNDETYGYK.E	NGlycan/2571.9454	N	158	3	1564.3	202.672												1050000
sp|P05026|AT1B1_HUMAN Sodium/potassium-transporting ATPase subunit beta-1 OS=Homo sapiens GN=ATP1B1 PE=1 SV=1	K.LEWLGnCSGLNDETYGYK.E	NGlycan/2571.9454	N	158	3	1564.3	207.48 - 373.12													977000
sp|P05026|AT1B1_HUMAN Sodium/potassium-transporting ATPase subunit beta-1 OS=Homo sapiens GN=ATP1B1 PE=1 SV=1	K.LEWLGnCSGLNDETYGYK.E	NGlycan/2596.9771	N	158	4	1179.74	270.754																													454000
sp|P05026|AT1B1_HUMAN Sodium/potassium-transporting ATPase subunit beta-1 OS=Homo sapiens GN=ATP1B1 PE=1 SV=1	K.LEWLGnCSGLNDETYGYK.E	NGlycan/2610.9312	N	158	4	1183.22	234.767																					226000
sp|P05026|AT1B1_HUMAN Sodium/potassium-transporting ATPase subunit beta-1 OS=Homo sapiens GN=ATP1B1 PE=1 SV=1	K.LEWLGnCSGLNDETYGYK.E	NGlycan/2610.9312	N	158	4	1183.22	564.911																		128000
sp|P05026|AT1B1_HUMAN Sodium/potassium-transporting ATPase subunit beta-1 OS=Homo sapiens GN=ATP1B1 PE=1 SV=1	K.LEWLGnCSGLNDETYGYK.E	NGlycan/2611.9516	N	158	3	1577.64	371.04 - 506.59											2120000
sp|P05026|AT1B1_HUMAN Sodium/potassium-transporting ATPase subunit beta-1 OS=Homo sapiens GN=ATP1B1 PE=1 SV=1	K.LEWLGnCSGLNDETYGYK.E	NGlycan/2611.9516	N	158	3	1577.64	375.088																1380000
sp|P05026|AT1B1_HUMAN Sodium/potassium-transporting ATPase subunit beta-1 OS=Homo sapiens GN=ATP1B1 PE=1 SV=1	K.LEWLGnCSGLNDETYGYK.E	NGlycan/2611.9516	N	158	3	1577.64	401.415						2650000
sp|P05026|AT1B1_HUMAN Sodium/potassium-transporting ATPase subunit beta-1 OS=Homo sapiens GN=ATP1B1 PE=1 SV=1	K.LEWLGnCSGLNDETYGYK.E	NGlycan/2611.9516	N	158	3	1577.64	488.79 - 577.56													6370000
sp|P05026|AT1B1_HUMAN Sodium/potassium-transporting ATPase subunit beta-1 OS=Homo sapiens GN=ATP1B1 PE=1 SV=1	K.LEWLGnCSGLNDETYGYK.E	NGlycan/2611.9516	N	158	3	1577.64	504.58 - 568.12					4030000
sp|P05026|AT1B1_HUMAN Sodium/potassium-transporting ATPase subunit beta-1 OS=Homo sapiens GN=ATP1B1 PE=1 SV=1	K.LEWLGnCSGLNDETYGYK.E	NGlycan/2611.9516	N	158	3	1577.64	549.05			4980000
sp|P05026|AT1B1_HUMAN Sodium/potassium-transporting ATPase subunit beta-1 OS=Homo sapiens GN=ATP1B1 PE=1 SV=1	K.LEWLGnCSGLNDETYGYK.E	NGlycan/2611.9516	N	158	3	1577.64	555.20 - 662.50									11400000
sp|P05026|AT1B1_HUMAN Sodium/potassium-transporting ATPase subunit beta-1 OS=Homo sapiens GN=ATP1B1 PE=1 SV=1	K.LEWLGnCSGLNDETYGYK.E	NGlycan/2611.9516	N	158	3	1577.64	592.788								9320000
sp|P05026|AT1B1_HUMAN Sodium/potassium-transporting ATPase subunit beta-1 OS=Homo sapiens GN=ATP1B1 PE=1 SV=1	K.LEWLGnCSGLNDETYGYK.E	NGlycan/2611.9516	N	158	3	1577.64	624.815	9880000
sp|P05026|AT1B1_HUMAN Sodium/potassium-transporting ATPase subunit beta-1 OS=Homo sapiens GN=ATP1B1 PE=1 SV=1	K.LEWLGnCSGLNDETYGYK.E	NGlycan/2611.9516	N	158	3	1577.64	664.86										3340000
sp|P05026|AT1B1_HUMAN Sodium/potassium-transporting ATPase subunit beta-1 OS=Homo sapiens GN=ATP1B1 PE=1 SV=1	K.LEWLGnCSGLNDETYGYK.E	NGlycan/2611.9516	N	158	3	1577.64	130.01																													251000
sp|P05026|AT1B1_HUMAN Sodium/potassium-transporting ATPase subunit beta-1 OS=Homo sapiens GN=ATP1B1 PE=1 SV=1	K.LEWLGnCSGLNDETYGYK.E	NGlycan/2611.9516	N	158	3	1577.64	178.706																								535000
sp|P05026|AT1B1_HUMAN Sodium/potassium-transporting ATPase subunit beta-1 OS=Homo sapiens GN=ATP1B1 PE=1 SV=1	K.LEWLGnCSGLNDETYGYK.E	NGlycan/2611.9516	N	158	3	1577.64	202.692																												200000
sp|P05026|AT1B1_HUMAN Sodium/potassium-transporting ATPase subunit beta-1 OS=Homo sapiens GN=ATP1B1 PE=1 SV=1	K.LEWLGnCSGLNDETYGYK.E	NGlycan/2611.9516	N	158	3	1577.64	238.172																				725000
sp|P05026|AT1B1_HUMAN Sodium/potassium-transporting ATPase subunit beta-1 OS=Homo sapiens GN=ATP1B1 PE=1 SV=1	K.LEWLGnCSGLNDETYGYK.E	NGlycan/2611.9516	N	158	3	1577.64	255.13 - 502.40																									519000
sp|P05026|AT1B1_HUMAN Sodium/potassium-transporting ATPase subunit beta-1 OS=Homo sapiens GN=ATP1B1 PE=1 SV=1	K.LEWLGnCSGLNDETYGYK.E	NGlycan/2611.9516	N	158	3	1577.64	283.661																					346000
sp|P05026|AT1B1_HUMAN Sodium/potassium-transporting ATPase subunit beta-1 OS=Homo sapiens GN=ATP1B1 PE=1 SV=1	K.LEWLGnCSGLNDETYGYK.E	NGlycan/2611.9516	N	158	3	1577.64	509.769																	669000
sp|P05026|AT1B1_HUMAN Sodium/potassium-transporting ATPase subunit beta-1 OS=Homo sapiens GN=ATP1B1 PE=1 SV=1	K.LEWLGnCSGLNDETYGYK.E	NGlycan/2611.9516	N	158	4	1183.48	128.71 - 182.72				1290000
sp|P05026|AT1B1_HUMAN Sodium/potassium-transporting ATPase subunit beta-1 OS=Homo sapiens GN=ATP1B1 PE=1 SV=1	K.LEWLGnCSGLNDETYGYK.E	NGlycan/2611.9516	N	158	4	1183.48	164.81 - 619.75						4970000
sp|P05026|AT1B1_HUMAN Sodium/potassium-transporting ATPase subunit beta-1 OS=Homo sapiens GN=ATP1B1 PE=1 SV=1	K.LEWLGnCSGLNDETYGYK.E	NGlycan/2611.9516	N	158	4	1183.48	186.183																7420000
sp|P05026|AT1B1_HUMAN Sodium/potassium-transporting ATPase subunit beta-1 OS=Homo sapiens GN=ATP1B1 PE=1 SV=1	K.LEWLGnCSGLNDETYGYK.E	NGlycan/2611.9516	N	158	4	1183.48	187.60 - 569.57			11000000
sp|P05026|AT1B1_HUMAN Sodium/potassium-transporting ATPase subunit beta-1 OS=Homo sapiens GN=ATP1B1 PE=1 SV=1	K.LEWLGnCSGLNDETYGYK.E	NGlycan/2611.9516	N	158	4	1183.48	197.59 - 593.77					7020000
sp|P05026|AT1B1_HUMAN Sodium/potassium-transporting ATPase subunit beta-1 OS=Homo sapiens GN=ATP1B1 PE=1 SV=1	K.LEWLGnCSGLNDETYGYK.E	NGlycan/2611.9516	N	158	4	1183.48	274.25 - 366.98												16600000
sp|P05026|AT1B1_HUMAN Sodium/potassium-transporting ATPase subunit beta-1 OS=Homo sapiens GN=ATP1B1 PE=1 SV=1	K.LEWLGnCSGLNDETYGYK.E	NGlycan/2611.9516	N	158	4	1183.48	275.056													21500000
sp|P05026|AT1B1_HUMAN Sodium/potassium-transporting ATPase subunit beta-1 OS=Homo sapiens GN=ATP1B1 PE=1 SV=1	K.LEWLGnCSGLNDETYGYK.E	NGlycan/2611.9516	N	158	4	1183.48	324.57 - 469.00								23200000
sp|P05026|AT1B1_HUMAN Sodium/potassium-transporting ATPase subunit beta-1 OS=Homo sapiens GN=ATP1B1 PE=1 SV=1	K.LEWLGnCSGLNDETYGYK.E	NGlycan/2611.9516	N	158	4	1183.48	343.243											12000000
sp|P05026|AT1B1_HUMAN Sodium/potassium-transporting ATPase subunit beta-1 OS=Homo sapiens GN=ATP1B1 PE=1 SV=1	K.LEWLGnCSGLNDETYGYK.E	NGlycan/2611.9516	N	158	4	1183.48	380.61 - 670.66									31900000
sp|P05026|AT1B1_HUMAN Sodium/potassium-transporting ATPase subunit beta-1 OS=Homo sapiens GN=ATP1B1 PE=1 SV=1	K.LEWLGnCSGLNDETYGYK.E	NGlycan/2611.9516	N	158	4	1183.48	507.151										11400000
sp|P05026|AT1B1_HUMAN Sodium/potassium-transporting ATPase subunit beta-1 OS=Homo sapiens GN=ATP1B1 PE=1 SV=1	K.LEWLGnCSGLNDETYGYK.E	NGlycan/2611.9516	N	158	4	1183.48	151.56 - 268.18																				673000
sp|P05026|AT1B1_HUMAN Sodium/potassium-transporting ATPase subunit beta-1 OS=Homo sapiens GN=ATP1B1 PE=1 SV=1	K.LEWLGnCSGLNDETYGYK.E	NGlycan/2611.9516	N	158	4	1183.48	252.851																									505000
sp|P05026|AT1B1_HUMAN Sodium/potassium-transporting ATPase subunit beta-1 OS=Homo sapiens GN=ATP1B1 PE=1 SV=1	K.LEWLGnCSGLNDETYGYK.E	NGlycan/2611.9516	N	158	4	1183.48	560.544																							656000
sp|P05026|AT1B1_HUMAN Sodium/potassium-transporting ATPase subunit beta-1 OS=Homo sapiens GN=ATP1B1 PE=1 SV=1	K.LEWLGnCSGLNDETYGYK.E	NGlycan/2611.9516	N	158	4	1183.48	571.77 - 590.54																												264000
sp|P05026|AT1B1_HUMAN Sodium/potassium-transporting ATPase subunit beta-1 OS=Homo sapiens GN=ATP1B1 PE=1 SV=1	K.LEWLGnCSGLNDETYGYK.E	NGlycan/2612.9720	N	158	3	1577.98	365.197																1150000
sp|P05026|AT1B1_HUMAN Sodium/potassium-transporting ATPase subunit beta-1 OS=Homo sapiens GN=ATP1B1 PE=1 SV=1	K.LEWLGnCSGLNDETYGYK.E	NGlycan/2612.9720	N	158	4	1183.73	96.15 - 234.51												12600000
sp|P05026|AT1B1_HUMAN Sodium/potassium-transporting ATPase subunit beta-1 OS=Homo sapiens GN=ATP1B1 PE=1 SV=1	K.LEWLGnCSGLNDETYGYK.E	NGlycan/2612.9720	N	158	4	1183.73	135.942										14600000
sp|P05026|AT1B1_HUMAN Sodium/potassium-transporting ATPase subunit beta-1 OS=Homo sapiens GN=ATP1B1 PE=1 SV=1	K.LEWLGnCSGLNDETYGYK.E	NGlycan/2627.9465	N	158	3	1582.97	237.117																				469000
sp|P05026|AT1B1_HUMAN Sodium/potassium-transporting ATPase subunit beta-1 OS=Homo sapiens GN=ATP1B1 PE=1 SV=1	K.LEWLGnCSGLNDETYGYK.E	NGlycan/2627.9465	N	158	3	1582.97	370.107																								485000
sp|P05026|AT1B1_HUMAN Sodium/potassium-transporting ATPase subunit beta-1 OS=Homo sapiens GN=ATP1B1 PE=1 SV=1	K.LEWLGnCSGLNDETYGYK.E	NGlycan/2627.9465	N	158	4	1187.48	249.66			4390000
sp|P05026|AT1B1_HUMAN Sodium/potassium-transporting ATPase subunit beta-1 OS=Homo sapiens GN=ATP1B1 PE=1 SV=1	K.LEWLGnCSGLNDETYGYK.E	NGlycan/2627.9465	N	158	4	1187.48	268.701																								398000
sp|P05026|AT1B1_HUMAN Sodium/potassium-transporting ATPase subunit beta-1 OS=Homo sapiens GN=ATP1B1 PE=1 SV=1	K.LEWLGnCSGLNDETYGYK.E	NGlycan/2628.9669	N	158	3	1583.31	131.07															438000
sp|P05026|AT1B1_HUMAN Sodium/potassium-transporting ATPase subunit beta-1 OS=Homo sapiens GN=ATP1B1 PE=1 SV=1	K.LEWLGnCSGLNDETYGYK.E	NGlycan/2628.9669	N	158	3	1583.31	139.44 - 196.82												1690000
sp|P05026|AT1B1_HUMAN Sodium/potassium-transporting ATPase subunit beta-1 OS=Homo sapiens GN=ATP1B1 PE=1 SV=1	K.LEWLGnCSGLNDETYGYK.E	NGlycan/2628.9669	N	158	3	1583.31	179.169								1500000
sp|P05026|AT1B1_HUMAN Sodium/potassium-transporting ATPase subunit beta-1 OS=Homo sapiens GN=ATP1B1 PE=1 SV=1	K.LEWLGnCSGLNDETYGYK.E	NGlycan/2628.9669	N	158	4	1187.73	159.42 - 221.96								6280000
sp|P05026|AT1B1_HUMAN Sodium/potassium-transporting ATPase subunit beta-1 OS=Homo sapiens GN=ATP1B1 PE=1 SV=1	K.LEWLGnCSGLNDETYGYK.E	NGlycan/2658.9411	N	158	4	1195.23	151.149																168000
sp|P05026|AT1B1_HUMAN Sodium/potassium-transporting ATPase subunit beta-1 OS=Homo sapiens GN=ATP1B1 PE=1 SV=1	K.LEWLGnCSGLNDETYGYK.E	NGlycan/2658.9411	N	158	4	1195.23	210.152													1580000
sp|P05026|AT1B1_HUMAN Sodium/potassium-transporting ATPase subunit beta-1 OS=Homo sapiens GN=ATP1B1 PE=1 SV=1	K.LEWLGnCSGLNDETYGYK.E	NGlycan/2658.9411	N	158	4	1195.23	220.436											207000
sp|P05026|AT1B1_HUMAN Sodium/potassium-transporting ATPase subunit beta-1 OS=Homo sapiens GN=ATP1B1 PE=1 SV=1	K.LEWLGnCSGLNDETYGYK.E	NGlycan/2668.9731	N	158	4	1197.73	156.00 - 157.35									7410000
sp|P05026|AT1B1_HUMAN Sodium/potassium-transporting ATPase subunit beta-1 OS=Homo sapiens GN=ATP1B1 PE=1 SV=1	K.LEWLGnCSGLNDETYGYK.E	NGlycan/2668.9731	N	158	4	1197.73	160.673													1800000
sp|P05026|AT1B1_HUMAN Sodium/potassium-transporting ATPase subunit beta-1 OS=Homo sapiens GN=ATP1B1 PE=1 SV=1	K.LEWLGnCSGLNDETYGYK.E	NGlycan/2668.9731	N	158	4	1197.73	303.67																		206000
sp|P05026|AT1B1_HUMAN Sodium/potassium-transporting ATPase subunit beta-1 OS=Homo sapiens GN=ATP1B1 PE=1 SV=1	K.LEWLGnCSGLNDETYGYK.E	NGlycan/2669.9935	N	158	3	1596.98	450.602																		415000
sp|P05026|AT1B1_HUMAN Sodium/potassium-transporting ATPase subunit beta-1 OS=Homo sapiens GN=ATP1B1 PE=1 SV=1	K.LEWLGnCSGLNDETYGYK.E	NGlycan/2685.9884	N	158	3	1602.32	199.924																		422000
sp|P05026|AT1B1_HUMAN Sodium/potassium-transporting ATPase subunit beta-1 OS=Homo sapiens GN=ATP1B1 PE=1 SV=1	K.LEWLGnCSGLNDETYGYK.E	NGlycan/2715.9625	N	158	3	1612.31	279.068													1050000
sp|P05026|AT1B1_HUMAN Sodium/potassium-transporting ATPase subunit beta-1 OS=Homo sapiens GN=ATP1B1 PE=1 SV=1	K.LEWLGnCSGLNDETYGYK.E	NGlycan/2715.9625	N	158	4	1209.48	100.329			7190000
sp|P05026|AT1B1_HUMAN Sodium/potassium-transporting ATPase subunit beta-1 OS=Homo sapiens GN=ATP1B1 PE=1 SV=1	K.LEWLGnCSGLNDETYGYK.E	NGlycan/2715.9625	N	158	4	1209.48	162.07 - 306.55													5340000
sp|P05026|AT1B1_HUMAN Sodium/potassium-transporting ATPase subunit beta-1 OS=Homo sapiens GN=ATP1B1 PE=1 SV=1	K.LEWLGnCSGLNDETYGYK.E	NGlycan/2715.9625	N	158	4	1209.48	548.904																								297000
sp|P05026|AT1B1_HUMAN Sodium/potassium-transporting ATPase subunit beta-1 OS=Homo sapiens GN=ATP1B1 PE=1 SV=1	K.LEWLGnCSGLNDETYGYK.E	NGlycan/2716.9829	N	158	3	1612.65	282.508												2630000
sp|P05026|AT1B1_HUMAN Sodium/potassium-transporting ATPase subunit beta-1 OS=Homo sapiens GN=ATP1B1 PE=1 SV=1	K.LEWLGnCSGLNDETYGYK.E	NGlycan/2716.9829	N	158	3	1612.65	312.52 - 508.74									4470000
sp|P05026|AT1B1_HUMAN Sodium/potassium-transporting ATPase subunit beta-1 OS=Homo sapiens GN=ATP1B1 PE=1 SV=1	K.LEWLGnCSGLNDETYGYK.E	NGlycan/2716.9829	N	158	3	1612.65	524.902			3370000
sp|P05026|AT1B1_HUMAN Sodium/potassium-transporting ATPase subunit beta-1 OS=Homo sapiens GN=ATP1B1 PE=1 SV=1	K.LEWLGnCSGLNDETYGYK.E	NGlycan/2716.9829	N	158	3	1612.65	585.91	4540000
sp|P05026|AT1B1_HUMAN Sodium/potassium-transporting ATPase subunit beta-1 OS=Homo sapiens GN=ATP1B1 PE=1 SV=1	K.LEWLGnCSGLNDETYGYK.E	NGlycan/2716.9829	N	158	3	1612.65	134.572																								404000
sp|P05026|AT1B1_HUMAN Sodium/potassium-transporting ATPase subunit beta-1 OS=Homo sapiens GN=ATP1B1 PE=1 SV=1	K.LEWLGnCSGLNDETYGYK.E	NGlycan/2716.9829	N	158	3	1612.65	156.522																					439000
sp|P05026|AT1B1_HUMAN Sodium/potassium-transporting ATPase subunit beta-1 OS=Homo sapiens GN=ATP1B1 PE=1 SV=1	K.LEWLGnCSGLNDETYGYK.E	NGlycan/2716.9829	N	158	3	1612.65	222.33 - 235.92																	487000
sp|P05026|AT1B1_HUMAN Sodium/potassium-transporting ATPase subunit beta-1 OS=Homo sapiens GN=ATP1B1 PE=1 SV=1	K.LEWLGnCSGLNDETYGYK.E	NGlycan/2716.9829	N	158	3	1612.65	232.13 - 252.70																									418000
sp|P05026|AT1B1_HUMAN Sodium/potassium-transporting ATPase subunit beta-1 OS=Homo sapiens GN=ATP1B1 PE=1 SV=1	K.LEWLGnCSGLNDETYGYK.E	NGlycan/2716.9829	N	158	4	1209.74	132.214				1200000
sp|P05026|AT1B1_HUMAN Sodium/potassium-transporting ATPase subunit beta-1 OS=Homo sapiens GN=ATP1B1 PE=1 SV=1	K.LEWLGnCSGLNDETYGYK.E	NGlycan/2716.9829	N	158	4	1209.74	141.96 - 413.96			9050000
sp|P05026|AT1B1_HUMAN Sodium/potassium-transporting ATPase subunit beta-1 OS=Homo sapiens GN=ATP1B1 PE=1 SV=1	K.LEWLGnCSGLNDETYGYK.E	NGlycan/2716.9829	N	158	4	1209.74	206.908												1000000
sp|P05026|AT1B1_HUMAN Sodium/potassium-transporting ATPase subunit beta-1 OS=Homo sapiens GN=ATP1B1 PE=1 SV=1	K.LEWLGnCSGLNDETYGYK.E	NGlycan/2716.9829	N	158	4	1209.74	261.97 - 323.01								16600000
sp|P05026|AT1B1_HUMAN Sodium/potassium-transporting ATPase subunit beta-1 OS=Homo sapiens GN=ATP1B1 PE=1 SV=1	K.LEWLGnCSGLNDETYGYK.E	NGlycan/2716.9829	N	158	4	1209.74	316.93 - 421.74	6850000
sp|P05026|AT1B1_HUMAN Sodium/potassium-transporting ATPase subunit beta-1 OS=Homo sapiens GN=ATP1B1 PE=1 SV=1	K.LEWLGnCSGLNDETYGYK.E	NGlycan/2716.9829	N	158	4	1209.74	351.49 - 470.71									16400000
sp|P05026|AT1B1_HUMAN Sodium/potassium-transporting ATPase subunit beta-1 OS=Homo sapiens GN=ATP1B1 PE=1 SV=1	K.LEWLGnCSGLNDETYGYK.E	NGlycan/2716.9829	N	158	4	1209.74	358.37 - 415.08					2610000
sp|P05026|AT1B1_HUMAN Sodium/potassium-transporting ATPase subunit beta-1 OS=Homo sapiens GN=ATP1B1 PE=1 SV=1	K.LEWLGnCSGLNDETYGYK.E	NGlycan/2716.9829	N	158	4	1209.74	142.85 - 306.67																									474000
sp|P05026|AT1B1_HUMAN Sodium/potassium-transporting ATPase subunit beta-1 OS=Homo sapiens GN=ATP1B1 PE=1 SV=1	K.LEWLGnCSGLNDETYGYK.E	NGlycan/2716.9829	N	158	4	1209.74	213.88 - 239.16																	472000
sp|P05026|AT1B1_HUMAN Sodium/potassium-transporting ATPase subunit beta-1 OS=Homo sapiens GN=ATP1B1 PE=1 SV=1	K.LEWLGnCSGLNDETYGYK.E	NGlycan/2716.9829	N	158	4	1209.74	502.58 - 531.10																					498000
sp|P05026|AT1B1_HUMAN Sodium/potassium-transporting ATPase subunit beta-1 OS=Homo sapiens GN=ATP1B1 PE=1 SV=1	K.LEWLGnCSGLNDETYGYK.E	NGlycan/2732.9779	N	158	4	1213.74	140.03 - 236.19																					195000
sp|P05026|AT1B1_HUMAN Sodium/potassium-transporting ATPase subunit beta-1 OS=Homo sapiens GN=ATP1B1 PE=1 SV=1	K.LEWLGnCSGLNDETYGYK.E	NGlycan/2732.9779	N	158	4	1213.74	352.665																								290000
sp|P05026|AT1B1_HUMAN Sodium/potassium-transporting ATPase subunit beta-1 OS=Homo sapiens GN=ATP1B1 PE=1 SV=1	K.LEWLGnCSGLNDETYGYK.E	NGlycan/2756.9891	N	158	3	1625.98	218.70 - 356.60			1020000
sp|P05026|AT1B1_HUMAN Sodium/potassium-transporting ATPase subunit beta-1 OS=Homo sapiens GN=ATP1B1 PE=1 SV=1	K.LEWLGnCSGLNDETYGYK.E	NGlycan/2756.9891	N	158	3	1625.98	340.86 - 382.82									2280000
sp|P05026|AT1B1_HUMAN Sodium/potassium-transporting ATPase subunit beta-1 OS=Homo sapiens GN=ATP1B1 PE=1 SV=1	K.LEWLGnCSGLNDETYGYK.E	NGlycan/2756.9891	N	158	4	1219.74	106.762																1240000
sp|P05026|AT1B1_HUMAN Sodium/potassium-transporting ATPase subunit beta-1 OS=Homo sapiens GN=ATP1B1 PE=1 SV=1	K.LEWLGnCSGLNDETYGYK.E	NGlycan/2756.9891	N	158	4	1219.74	209.542								4180000
sp|P05026|AT1B1_HUMAN Sodium/potassium-transporting ATPase subunit beta-1 OS=Homo sapiens GN=ATP1B1 PE=1 SV=1	K.LEWLGnCSGLNDETYGYK.E	NGlycan/2756.9891	N	158	4	1219.74	316.91 - 533.32									6770000
sp|P05026|AT1B1_HUMAN Sodium/potassium-transporting ATPase subunit beta-1 OS=Homo sapiens GN=ATP1B1 PE=1 SV=1	K.LEWLGnCSGLNDETYGYK.E	NGlycan/2756.9891	N	158	4	1219.74	362.131													2600000
sp|P05026|AT1B1_HUMAN Sodium/potassium-transporting ATPase subunit beta-1 OS=Homo sapiens GN=ATP1B1 PE=1 SV=1	K.LEWLGnCSGLNDETYGYK.E	NGlycan/2758.0095	N	158	4	1219.99	454.834	2720000
sp|P05026|AT1B1_HUMAN Sodium/potassium-transporting ATPase subunit beta-1 OS=Homo sapiens GN=ATP1B1 PE=1 SV=1	K.LEWLGnCSGLNDETYGYK.E	NGlycan/2774.0044	N	158	3	1631.65	438.159			1180000
sp|P05026|AT1B1_HUMAN Sodium/potassium-transporting ATPase subunit beta-1 OS=Homo sapiens GN=ATP1B1 PE=1 SV=1	K.LEWLGnCSGLNDETYGYK.E	NGlycan/2774.0044	N	158	3	1631.65	341.645																									140000
sp|P05026|AT1B1_HUMAN Sodium/potassium-transporting ATPase subunit beta-1 OS=Homo sapiens GN=ATP1B1 PE=1 SV=1	K.LEWLGnCSGLNDETYGYK.E	NGlycan/2774.0044	N	158	4	1223.99	109.58 - 166.09												5030000
sp|P05026|AT1B1_HUMAN Sodium/potassium-transporting ATPase subunit beta-1 OS=Homo sapiens GN=ATP1B1 PE=1 SV=1	K.LEWLGnCSGLNDETYGYK.E	NGlycan/2774.0044	N	158	4	1223.99	126.19 - 179.23					1060000
sp|P05026|AT1B1_HUMAN Sodium/potassium-transporting ATPase subunit beta-1 OS=Homo sapiens GN=ATP1B1 PE=1 SV=1	K.LEWLGnCSGLNDETYGYK.E	NGlycan/2774.0044	N	158	4	1223.99	133.16 - 142.11									3880000
sp|P05026|AT1B1_HUMAN Sodium/potassium-transporting ATPase subunit beta-1 OS=Homo sapiens GN=ATP1B1 PE=1 SV=1	K.LEWLGnCSGLNDETYGYK.E	NGlycan/2774.0044	N	158	4	1223.99	225.91 - 294.44			6340000
sp|P05026|AT1B1_HUMAN Sodium/potassium-transporting ATPase subunit beta-1 OS=Homo sapiens GN=ATP1B1 PE=1 SV=1	K.LEWLGnCSGLNDETYGYK.E	NGlycan/2774.0044	N	158	4	1223.99	357.73 - 382.98																					169000
sp|P05026|AT1B1_HUMAN Sodium/potassium-transporting ATPase subunit beta-1 OS=Homo sapiens GN=ATP1B1 PE=1 SV=1	K.LEWLGnCSGLNDETYGYK.E	NGlycan/2775.0248	N	158	3	1631.99	268.88												802000
sp|P05026|AT1B1_HUMAN Sodium/potassium-transporting ATPase subunit beta-1 OS=Homo sapiens GN=ATP1B1 PE=1 SV=1	K.LEWLGnCSGLNDETYGYK.E	NGlycan/2775.0248	N	158	3	1631.99	327.56													1580000
sp|P05026|AT1B1_HUMAN Sodium/potassium-transporting ATPase subunit beta-1 OS=Homo sapiens GN=ATP1B1 PE=1 SV=1	K.LEWLGnCSGLNDETYGYK.E	NGlycan/2775.0248	N	158	3	1631.99	448.364								1700000
sp|P05026|AT1B1_HUMAN Sodium/potassium-transporting ATPase subunit beta-1 OS=Homo sapiens GN=ATP1B1 PE=1 SV=1	K.LEWLGnCSGLNDETYGYK.E	NGlycan/2775.0248	N	158	4	1224.25	236.39												1900000
sp|P05026|AT1B1_HUMAN Sodium/potassium-transporting ATPase subunit beta-1 OS=Homo sapiens GN=ATP1B1 PE=1 SV=1	K.LEWLGnCSGLNDETYGYK.E	NGlycan/2789.9993	N	158	4	1227.99	174.78 - 191.76												2000000
sp|P05026|AT1B1_HUMAN Sodium/potassium-transporting ATPase subunit beta-1 OS=Homo sapiens GN=ATP1B1 PE=1 SV=1	K.LEWLGnCSGLNDETYGYK.E	NGlycan/2789.9993	N	158	4	1227.99	193.62 - 270.16													3370000
sp|P05026|AT1B1_HUMAN Sodium/potassium-transporting ATPase subunit beta-1 OS=Homo sapiens GN=ATP1B1 PE=1 SV=1	K.LEWLGnCSGLNDETYGYK.E	NGlycan/2800.0564	N	158	4	1230.51	269.904																									619000
sp|P05026|AT1B1_HUMAN Sodium/potassium-transporting ATPase subunit beta-1 OS=Homo sapiens GN=ATP1B1 PE=1 SV=1	K.LEWLGnCSGLNDETYGYK.E	NGlycan/2800.0564	N	158	4	1230.51	308.296																				514000
sp|P05026|AT1B1_HUMAN Sodium/potassium-transporting ATPase subunit beta-1 OS=Homo sapiens GN=ATP1B1 PE=1 SV=1	K.LEWLGnCSGLNDETYGYK.E	NGlycan/2815.0310	N	158	4	1234.25	215.299													4900000
sp|P05026|AT1B1_HUMAN Sodium/potassium-transporting ATPase subunit beta-1 OS=Homo sapiens GN=ATP1B1 PE=1 SV=1	K.LEWLGnCSGLNDETYGYK.E	NGlycan/2815.0310	N	158	4	1234.25	216.258												1200000
sp|P05026|AT1B1_HUMAN Sodium/potassium-transporting ATPase subunit beta-1 OS=Homo sapiens GN=ATP1B1 PE=1 SV=1	K.LEWLGnCSGLNDETYGYK.E	NGlycan/2815.0310	N	158	4	1234.25	362.841	2980000
sp|P05026|AT1B1_HUMAN Sodium/potassium-transporting ATPase subunit beta-1 OS=Homo sapiens GN=ATP1B1 PE=1 SV=1	K.LEWLGnCSGLNDETYGYK.E	NGlycan/2815.0310	N	158	4	1234.25	73.60 - 262.67																											413000
sp|P05026|AT1B1_HUMAN Sodium/potassium-transporting ATPase subunit beta-1 OS=Homo sapiens GN=ATP1B1 PE=1 SV=1	K.LEWLGnCSGLNDETYGYK.E	NGlycan/2861.0001	N	158	3	1660.65	424.509									388000
sp|P05026|AT1B1_HUMAN Sodium/potassium-transporting ATPase subunit beta-1 OS=Homo sapiens GN=ATP1B1 PE=1 SV=1	K.LEWLGnCSGLNDETYGYK.E	NGlycan/2862.0205	N	158	3	1660.99	149.25 - 226.28			1660000
sp|P05026|AT1B1_HUMAN Sodium/potassium-transporting ATPase subunit beta-1 OS=Homo sapiens GN=ATP1B1 PE=1 SV=1	K.LEWLGnCSGLNDETYGYK.E	NGlycan/2862.0205	N	158	3	1660.99	298.716													514000
sp|P05026|AT1B1_HUMAN Sodium/potassium-transporting ATPase subunit beta-1 OS=Homo sapiens GN=ATP1B1 PE=1 SV=1	K.LEWLGnCSGLNDETYGYK.E	NGlycan/2862.0205	N	158	4	1246	107.47				1950000
sp|P05026|AT1B1_HUMAN Sodium/potassium-transporting ATPase subunit beta-1 OS=Homo sapiens GN=ATP1B1 PE=1 SV=1	K.LEWLGnCSGLNDETYGYK.E	NGlycan/2862.0205	N	158	4	1246	137.10 - 142.60					2130000
sp|P05026|AT1B1_HUMAN Sodium/potassium-transporting ATPase subunit beta-1 OS=Homo sapiens GN=ATP1B1 PE=1 SV=1	K.LEWLGnCSGLNDETYGYK.E	NGlycan/2862.0205	N	158	4	1246	147.14 - 190.85								8950000
sp|P05026|AT1B1_HUMAN Sodium/potassium-transporting ATPase subunit beta-1 OS=Homo sapiens GN=ATP1B1 PE=1 SV=1	K.LEWLGnCSGLNDETYGYK.E	NGlycan/2862.0205	N	158	4	1246	165.299															1060000
sp|P05026|AT1B1_HUMAN Sodium/potassium-transporting ATPase subunit beta-1 OS=Homo sapiens GN=ATP1B1 PE=1 SV=1	K.LEWLGnCSGLNDETYGYK.E	NGlycan/2862.0205	N	158	4	1246	331.73 - 416.02									14400000
sp|P05026|AT1B1_HUMAN Sodium/potassium-transporting ATPase subunit beta-1 OS=Homo sapiens GN=ATP1B1 PE=1 SV=1	K.LEWLGnCSGLNDETYGYK.E	NGlycan/2862.0205	N	158	4	1246	361.942												6100000
sp|P05026|AT1B1_HUMAN Sodium/potassium-transporting ATPase subunit beta-1 OS=Homo sapiens GN=ATP1B1 PE=1 SV=1	K.LEWLGnCSGLNDETYGYK.E	NGlycan/2862.0205	N	158	4	1246	422.479	5320000
sp|P05026|AT1B1_HUMAN Sodium/potassium-transporting ATPase subunit beta-1 OS=Homo sapiens GN=ATP1B1 PE=1 SV=1	K.LEWLGnCSGLNDETYGYK.E	NGlycan/2863.0409	N	158	3	1661.33	152.655								302000
sp|P05026|AT1B1_HUMAN Sodium/potassium-transporting ATPase subunit beta-1 OS=Homo sapiens GN=ATP1B1 PE=1 SV=1	K.LEWLGnCSGLNDETYGYK.E	NGlycan/2863.0409	N	158	3	1661.33	163.288					484000
sp|P05026|AT1B1_HUMAN Sodium/potassium-transporting ATPase subunit beta-1 OS=Homo sapiens GN=ATP1B1 PE=1 SV=1	K.LEWLGnCSGLNDETYGYK.E	NGlycan/2863.0409	N	158	4	1246.25	241.351			6500000
sp|P05026|AT1B1_HUMAN Sodium/potassium-transporting ATPase subunit beta-1 OS=Homo sapiens GN=ATP1B1 PE=1 SV=1	K.LEWLGnCSGLNDETYGYK.E	NGlycan/2863.0409	N	158	4	1246.25	408.533													5500000
sp|P05026|AT1B1_HUMAN Sodium/potassium-transporting ATPase subunit beta-1 OS=Homo sapiens GN=ATP1B1 PE=1 SV=1	K.LEWLGnCSGLNDETYGYK.E	NGlycan/2903.0470	N	158	4	1256.25	144.263												691000
sp|P05026|AT1B1_HUMAN Sodium/potassium-transporting ATPase subunit beta-1 OS=Homo sapiens GN=ATP1B1 PE=1 SV=1	K.LEWLGnCSGLNDETYGYK.E	NGlycan/2903.0470	N	158	4	1256.25	296.828									8360000
sp|P05026|AT1B1_HUMAN Sodium/potassium-transporting ATPase subunit beta-1 OS=Homo sapiens GN=ATP1B1 PE=1 SV=1	K.LEWLGnCSGLNDETYGYK.E	NGlycan/2920.0623	N	158	4	1260.51	87.86 - 190.55												2180000
sp|P05026|AT1B1_HUMAN Sodium/potassium-transporting ATPase subunit beta-1 OS=Homo sapiens GN=ATP1B1 PE=1 SV=1	K.LEWLGnCSGLNDETYGYK.E	NGlycan/2920.0623	N	158	4	1260.51	203.09 - 267.44			6890000
sp|P05026|AT1B1_HUMAN Sodium/potassium-transporting ATPase subunit beta-1 OS=Homo sapiens GN=ATP1B1 PE=1 SV=1	K.LEWLGnCSGLNDETYGYK.E	NGlycan/2937.0776	N	158	4	1264.76	146.194													3860000
sp|P05026|AT1B1_HUMAN Sodium/potassium-transporting ATPase subunit beta-1 OS=Homo sapiens GN=ATP1B1 PE=1 SV=1	K.LEWLGnCSGLNDETYGYK.E	NGlycan/2937.0776	N	158	4	1264.76	149.65																								549000
sp|P05026|AT1B1_HUMAN Sodium/potassium-transporting ATPase subunit beta-1 OS=Homo sapiens GN=ATP1B1 PE=1 SV=1	K.LEWLGnCSGLNDETYGYK.E	NGlycan/2977.0838	N	158	3	1699.35	312.204			547000
sp|P05026|AT1B1_HUMAN Sodium/potassium-transporting ATPase subunit beta-1 OS=Homo sapiens GN=ATP1B1 PE=1 SV=1	K.LEWLGnCSGLNDETYGYK.E	NGlycan/2977.0838	N	158	4	1274.76	178.08 - 409.89					1760000
sp|P05026|AT1B1_HUMAN Sodium/potassium-transporting ATPase subunit beta-1 OS=Homo sapiens GN=ATP1B1 PE=1 SV=1	K.LEWLGnCSGLNDETYGYK.E	NGlycan/2977.0838	N	158	4	1274.76	233.02 - 363.39									5100000
sp|P05026|AT1B1_HUMAN Sodium/potassium-transporting ATPase subunit beta-1 OS=Homo sapiens GN=ATP1B1 PE=1 SV=1	K.LEWLGnCSGLNDETYGYK.E	NGlycan/2977.0838	N	158	4	1274.76	259.631								11000000
sp|P05026|AT1B1_HUMAN Sodium/potassium-transporting ATPase subunit beta-1 OS=Homo sapiens GN=ATP1B1 PE=1 SV=1	K.LEWLGnCSGLNDETYGYK.E	NGlycan/2977.0838	N	158	4	1274.76	338.785												2690000
sp|P05026|AT1B1_HUMAN Sodium/potassium-transporting ATPase subunit beta-1 OS=Homo sapiens GN=ATP1B1 PE=1 SV=1	K.LEWLGnCSGLNDETYGYK.E	NGlycan/2977.0838	N	158	4	1274.76	113.33																									489000
sp|P05026|AT1B1_HUMAN Sodium/potassium-transporting ATPase subunit beta-1 OS=Homo sapiens GN=ATP1B1 PE=1 SV=1	K.LEWLGnCSGLNDETYGYK.E	NGlycan/2977.0838	N	158	4	1274.76	448.41																					394000
sp|P05026|AT1B1_HUMAN Sodium/potassium-transporting ATPase subunit beta-1 OS=Homo sapiens GN=ATP1B1 PE=1 SV=1	K.LEWLGnCSGLNDETYGYK.E	NGlycan/2993.0787	N	158	4	1278.76	207.792										862000
sp|P05026|AT1B1_HUMAN Sodium/potassium-transporting ATPase subunit beta-1 OS=Homo sapiens GN=ATP1B1 PE=1 SV=1	K.LEWLGnCSGLNDETYGYK.E	NGlycan/3007.0580	N	158	4	1282.26	277.53			2720000
sp|P05026|AT1B1_HUMAN Sodium/potassium-transporting ATPase subunit beta-1 OS=Homo sapiens GN=ATP1B1 PE=1 SV=1	K.LEWLGnCSGLNDETYGYK.E	NGlycan/3007.0580	N	158	4	1282.26	298.767												1660000
sp|P05026|AT1B1_HUMAN Sodium/potassium-transporting ATPase subunit beta-1 OS=Homo sapiens GN=ATP1B1 PE=1 SV=1	K.LEWLGnCSGLNDETYGYK.E	NGlycan/3008.0784	N	158	4	1282.51	226.583			1880000
sp|P05026|AT1B1_HUMAN Sodium/potassium-transporting ATPase subunit beta-1 OS=Homo sapiens GN=ATP1B1 PE=1 SV=1	K.LEWLGnCSGLNDETYGYK.E	NGlycan/3008.0784	N	158	4	1282.51	322.962									2050000
sp|P05026|AT1B1_HUMAN Sodium/potassium-transporting ATPase subunit beta-1 OS=Homo sapiens GN=ATP1B1 PE=1 SV=1	K.LEWLGnCSGLNDETYGYK.E	NGlycan/3050.1253	N	158	4	1293.02	262.833																									449000
sp|P05026|AT1B1_HUMAN Sodium/potassium-transporting ATPase subunit beta-1 OS=Homo sapiens GN=ATP1B1 PE=1 SV=1	K.LEWLGnCSGLNDETYGYK.E	NGlycan/3065.0998	N	158	4	1296.77	122.244												2050000
sp|P05026|AT1B1_HUMAN Sodium/potassium-transporting ATPase subunit beta-1 OS=Homo sapiens GN=ATP1B1 PE=1 SV=1	K.LEWLGnCSGLNDETYGYK.E	NGlycan/3082.1151	N	158	4	1301.02	163.674			2320000
sp|P05026|AT1B1_HUMAN Sodium/potassium-transporting ATPase subunit beta-1 OS=Homo sapiens GN=ATP1B1 PE=1 SV=1	K.LEWLGnCSGLNDETYGYK.E	NGlycan/3122.1213	N	158	4	1311.02	162.324												3350000
sp|P05026|AT1B1_HUMAN Sodium/potassium-transporting ATPase subunit beta-1 OS=Homo sapiens GN=ATP1B1 PE=1 SV=1	K.LEWLGnCSGLNDETYGYK.E	NGlycan/3122.1213	N	158	4	1311.02	297.207									2530000
sp|P05026|AT1B1_HUMAN Sodium/potassium-transporting ATPase subunit beta-1 OS=Homo sapiens GN=ATP1B1 PE=1 SV=1	K.LEWLGnCSGLNDETYGYK.E	NGlycan/3123.1417	N	158	4	1311.28	128.576												1900000
sp|P05026|AT1B1_HUMAN Sodium/potassium-transporting ATPase subunit beta-1 OS=Homo sapiens GN=ATP1B1 PE=1 SV=1	K.LEWLGnCSGLNDETYGYK.E	NGlycan/3123.1417	N	158	4	1311.28	149.471													2370000
sp|P05026|AT1B1_HUMAN Sodium/potassium-transporting ATPase subunit beta-1 OS=Homo sapiens GN=ATP1B1 PE=1 SV=1	K.LEWLGnCSGLNDETYGYK.E	NGlycan/3123.1417	N	158	4	1311.28	196.96 - 226.35								9230000
sp|P05026|AT1B1_HUMAN Sodium/potassium-transporting ATPase subunit beta-1 OS=Homo sapiens GN=ATP1B1 PE=1 SV=1	K.LEWLGnCSGLNDETYGYK.E	NGlycan/3123.1417	N	158	4	1311.28	243.281					916000
sp|P05026|AT1B1_HUMAN Sodium/potassium-transporting ATPase subunit beta-1 OS=Homo sapiens GN=ATP1B1 PE=1 SV=1	K.LEWLGnCSGLNDETYGYK.E	NGlycan/3123.1417	N	158	4	1311.28	281.14 - 412.67									13400000
sp|P05026|AT1B1_HUMAN Sodium/potassium-transporting ATPase subunit beta-1 OS=Homo sapiens GN=ATP1B1 PE=1 SV=1	K.LEWLGnCSGLNDETYGYK.E	NGlycan/3228.1731	N	158	4	1337.53	117.484	70600
sp|P05026|AT1B1_HUMAN Sodium/potassium-transporting ATPase subunit beta-1 OS=Homo sapiens GN=ATP1B1 PE=1 SV=1	K.LEWLGnCSGLNDETYGYK.E	NGlycan/3268.1792	N	158	4	1347.54	125.85			1320000
sp|P05026|AT1B1_HUMAN Sodium/potassium-transporting ATPase subunit beta-1 OS=Homo sapiens GN=ATP1B1 PE=1 SV=1	K.LEWLGnCSGLNDETYGYK.E	NGlycan/3268.1792	N	158	4	1347.54	141.44 - 169.35									856000
sp|P05026|AT1B1_HUMAN Sodium/potassium-transporting ATPase subunit beta-1 OS=Homo sapiens GN=ATP1B1 PE=1 SV=1	K.LEWLGnCSGLNDETYGYK.E	NGlycan/3268.1792	N	158	4	1347.54	198.887	1310000
sp|P05026|AT1B1_HUMAN Sodium/potassium-transporting ATPase subunit beta-1 OS=Homo sapiens GN=ATP1B1 PE=1 SV=1	K.LEWLGnCSGLNDETYGYK.E	NGlycan/3373.2106	N	158	4	1373.79	199.847												1970000
sp|P05026|AT1B1_HUMAN Sodium/potassium-transporting ATPase subunit beta-1 OS=Homo sapiens GN=ATP1B1 PE=1 SV=1	K.LEWLGnCSGLNDETYGYK.E	NGlycan/3373.2106	N	158	4	1373.79	258.58 - 317.53													1870000
sp|P05026|AT1B1_HUMAN Sodium/potassium-transporting ATPase subunit beta-1 OS=Homo sapiens GN=ATP1B1 PE=1 SV=1	K.LEWLGnCSGLNDETYGYK.E	NGlycan/3374.2310	N	158	4	1374.05	158.836												1100000
sp|P05026|AT1B1_HUMAN Sodium/potassium-transporting ATPase subunit beta-1 OS=Homo sapiens GN=ATP1B1 PE=1 SV=1	K.LEWLGnCSGLNDETYGYKEGKPCIIIK.L	NGlycan/2262.8143	N	158	4	1355.84	355.948																2290000
sp|P05026|AT1B1_HUMAN Sodium/potassium-transporting ATPase subunit beta-1 OS=Homo sapiens GN=ATP1B1 PE=1 SV=1	K.LEWLGnCSGLNDETYGYKEGKPCIIIK.L	NGlycan/2465.8937	N	158	4	1406.61	126.529									1910000
sp|P05026|AT1B1_HUMAN Sodium/potassium-transporting ATPase subunit beta-1 OS=Homo sapiens GN=ATP1B1 PE=1 SV=1	K.LEWLGnCSGLNDETYGYKEGKPCIIIK.L	NGlycan/2611.9516	N	158	4	1443.13	137.537	1290000
sp|P05026|AT1B1_HUMAN Sodium/potassium-transporting ATPase subunit beta-1 OS=Homo sapiens GN=ATP1B1 PE=1 SV=1	K.LEWLGnCSGLNDETYGYKEGKPCIIIK.L	NGlycan/2611.9516	N	158	4	1443.13	216.208										320000
sp|P05026|AT1B1_HUMAN Sodium/potassium-transporting ATPase subunit beta-1 OS=Homo sapiens GN=ATP1B1 PE=1 SV=1	K.lLQPK.Y	Carbamyl/43.0058	NTerm	249	1	641.398	103.657																		481000
sp|P05026|AT1B1_HUMAN Sodium/potassium-transporting ATPase subunit beta-1 OS=Homo sapiens GN=ATP1B1 PE=1 SV=1	K.lLQPK.Y	Carbamyl/43.0058	NTerm	249	1	641.398	305.422																				918000
sp|P05026|AT1B1_HUMAN Sodium/potassium-transporting ATPase subunit beta-1 OS=Homo sapiens GN=ATP1B1 PE=1 SV=1	K.pCIIIK.L	Carbamyl/43.0058	NTerm	174	1	786.454	166.081						134000
sp|P05026|AT1B1_HUMAN Sodium/potassium-transporting ATPase subunit beta-1 OS=Homo sapiens GN=ATP1B1 PE=1 SV=1	K.PKPPKnESLETYPVMK.Y	NGlycan/3518.2481	N	193	4	1344.81	193.577	4560000
sp|P05026|AT1B1_HUMAN Sodium/potassium-transporting ATPase subunit beta-1 OS=Homo sapiens GN=ATP1B1 PE=1 SV=1	K.PPKnESLETYPVMK.Y	NGlycan/3372.1902	N	193	4	1252.01	139.577																												209000
sp|P05026|AT1B1_HUMAN Sodium/potassium-transporting ATPase subunit beta-1 OS=Homo sapiens GN=ATP1B1 PE=1 SV=1	K.SYEAYVLNIVR.F				2	663.856	267.55 - 584.57																												11800000
sp|P05026|AT1B1_HUMAN Sodium/potassium-transporting ATPase subunit beta-1 OS=Homo sapiens GN=ATP1B1 PE=1 SV=1	K.SYEAYVLNIVR.F				2	663.856	307.13 - 510.77																					2530000
sp|P05026|AT1B1_HUMAN Sodium/potassium-transporting ATPase subunit beta-1 OS=Homo sapiens GN=ATP1B1 PE=1 SV=1	K.SYEAYVLNIVR.F				2	663.856	419.61 - 489.52																											5630000
sp|P05026|AT1B1_HUMAN Sodium/potassium-transporting ATPase subunit beta-1 OS=Homo sapiens GN=ATP1B1 PE=1 SV=1	K.SYEAYVLNIVR.F				2	663.856	452.90 - 524.83																				6350000
sp|P05026|AT1B1_HUMAN Sodium/potassium-transporting ATPase subunit beta-1 OS=Homo sapiens GN=ATP1B1 PE=1 SV=1	K.SYEAYVLNIVR.F				2	663.856	454.193																	492000
sp|P05026|AT1B1_HUMAN Sodium/potassium-transporting ATPase subunit beta-1 OS=Homo sapiens GN=ATP1B1 PE=1 SV=1	K.SYEAYVLNIVR.F				2	663.856	454.656																			1960000
sp|P05026|AT1B1_HUMAN Sodium/potassium-transporting ATPase subunit beta-1 OS=Homo sapiens GN=ATP1B1 PE=1 SV=1	K.SYEAYVLNIVR.F				2	663.856	469.67 - 482.06																													1970000
sp|P05026|AT1B1_HUMAN Sodium/potassium-transporting ATPase subunit beta-1 OS=Homo sapiens GN=ATP1B1 PE=1 SV=1	K.SYEAYVLNIVR.F				2	663.856	488.68 - 547.94																		5130000
sp|P05026|AT1B1_HUMAN Sodium/potassium-transporting ATPase subunit beta-1 OS=Homo sapiens GN=ATP1B1 PE=1 SV=1	K.SYEAYVLNIVR.F				2	663.856	492.52																									1180000
sp|P05026|AT1B1_HUMAN Sodium/potassium-transporting ATPase subunit beta-1 OS=Homo sapiens GN=ATP1B1 PE=1 SV=1	K.SYEAYVLNIVR.F				2	663.856	503.24 - 582.35																								7400000
sp|P05026|AT1B1_HUMAN Sodium/potassium-transporting ATPase subunit beta-1 OS=Homo sapiens GN=ATP1B1 PE=1 SV=1	K.sYEAYVLNIVR.F	Carbamyl/43.0058	NTerm	97	2	685.359	304.062																			619000
sp|P05026|AT1B1_HUMAN Sodium/potassium-transporting ATPase subunit beta-1 OS=Homo sapiens GN=ATP1B1 PE=1 SV=1	K.sYEAYVLNIVR.F	Carbamyl/43.0058	NTerm	97	2	685.359	371.267																								1010000
sp|P05026|AT1B1_HUMAN Sodium/potassium-transporting ATPase subunit beta-1 OS=Homo sapiens GN=ATP1B1 PE=1 SV=1	K.sYEAYVLNIVR.F	Carbamyl/43.0058	NTerm	97	2	685.359	376.654																												1020000
sp|P05026|AT1B1_HUMAN Sodium/potassium-transporting ATPase subunit beta-1 OS=Homo sapiens GN=ATP1B1 PE=1 SV=1	K.sYEAYVLNIVR.F	Carbamyl/43.0058	NTerm	97	2	685.359	378.522																					349000
sp|P05026|AT1B1_HUMAN Sodium/potassium-transporting ATPase subunit beta-1 OS=Homo sapiens GN=ATP1B1 PE=1 SV=1	K.sYEAYVLNIVR.F	Carbamyl/43.0058	NTerm	97	2	685.359	388.529																		864000
sp|P05026|AT1B1_HUMAN Sodium/potassium-transporting ATPase subunit beta-1 OS=Homo sapiens GN=ATP1B1 PE=1 SV=1	K.sYEAYVLNIVR.F	Carbamyl/43.0058	NTerm	97	2	685.359	413.368																													407000
sp|P05026|AT1B1_HUMAN Sodium/potassium-transporting ATPase subunit beta-1 OS=Homo sapiens GN=ATP1B1 PE=1 SV=1	K.sYEAYVLNIVR.F	Carbamyl/43.0058	NTerm	97	2	685.359	419.92																				802000
sp|P05026|AT1B1_HUMAN Sodium/potassium-transporting ATPase subunit beta-1 OS=Homo sapiens GN=ATP1B1 PE=1 SV=1	K.sYEAYVLNIVR.F	Carbamyl/43.0058	NTerm	97	2	685.359	550.523																									239000
sp|P05026|AT1B1_HUMAN Sodium/potassium-transporting ATPase subunit beta-1 OS=Homo sapiens GN=ATP1B1 PE=1 SV=1	K.sYEAYVLNIVR.F	Carbamyl/43.0058	NTerm	97	2	685.359	564.095																											758000
sp|P05026|AT1B1_HUMAN Sodium/potassium-transporting ATPase subunit beta-1 OS=Homo sapiens GN=ATP1B1 PE=1 SV=1	K.TEISFRPNDPK.S				2	652.336	29.64 - 283.30																				3260000
sp|P05026|AT1B1_HUMAN Sodium/potassium-transporting ATPase subunit beta-1 OS=Homo sapiens GN=ATP1B1 PE=1 SV=1	K.TEISFRPNDPK.S				2	652.336	37.23 - 400.77																								5920000
sp|P05026|AT1B1_HUMAN Sodium/potassium-transporting ATPase subunit beta-1 OS=Homo sapiens GN=ATP1B1 PE=1 SV=1	K.TEISFRPNDPK.S				2	652.336	149.12 - 356.97																		5070000
sp|P05026|AT1B1_HUMAN Sodium/potassium-transporting ATPase subunit beta-1 OS=Homo sapiens GN=ATP1B1 PE=1 SV=1	K.TEISFRPNDPK.S				2	652.336	188.651																									417000
sp|P05026|AT1B1_HUMAN Sodium/potassium-transporting ATPase subunit beta-1 OS=Homo sapiens GN=ATP1B1 PE=1 SV=1	K.TEISFRPNDPK.S				2	652.336	215.883																											1980000
sp|P05026|AT1B1_HUMAN Sodium/potassium-transporting ATPase subunit beta-1 OS=Homo sapiens GN=ATP1B1 PE=1 SV=1	K.TEISFRPNDPK.S				2	652.336	254.82 - 481.60																												8210000
sp|P05026|AT1B1_HUMAN Sodium/potassium-transporting ATPase subunit beta-1 OS=Homo sapiens GN=ATP1B1 PE=1 SV=1	K.TEISFRPNDPK.S				2	652.336	298.302																													1290000
sp|P05026|AT1B1_HUMAN Sodium/potassium-transporting ATPase subunit beta-1 OS=Homo sapiens GN=ATP1B1 PE=1 SV=1	K.TEISFRPNDPK.S				2	652.336	309.662																	846000
sp|P05026|AT1B1_HUMAN Sodium/potassium-transporting ATPase subunit beta-1 OS=Homo sapiens GN=ATP1B1 PE=1 SV=1	K.tEISFRPNDPK.S	Carbamyl/43.0058	NTerm	86	2	673.839	127.027																				1670000
sp|P05026|AT1B1_HUMAN Sodium/potassium-transporting ATPase subunit beta-1 OS=Homo sapiens GN=ATP1B1 PE=1 SV=1	K.tEISFRPNDPK.S	Carbamyl/43.0058	NTerm	86	2	673.839	192.971																												1550000
sp|P05026|AT1B1_HUMAN Sodium/potassium-transporting ATPase subunit beta-1 OS=Homo sapiens GN=ATP1B1 PE=1 SV=1	K.VCRFKLEWLGnCSGLNDETYGYK.E	NGlycan/1702.5813	N	158	3	1504.63	109.144						1660000
sp|P05026|AT1B1_HUMAN Sodium/potassium-transporting ATPase subunit beta-1 OS=Homo sapiens GN=ATP1B1 PE=1 SV=1	K.VCRFKLEWLGnCSGLNDETYGYK.E	NGlycan/1702.5813	N	158	3	1504.63	126.03			1940000
sp|P05026|AT1B1_HUMAN Sodium/potassium-transporting ATPase subunit beta-1 OS=Homo sapiens GN=ATP1B1 PE=1 SV=1	K.VCRFKLEWLGnCSGLNDETYGYK.E	NGlycan/1702.5813	N	158	3	1504.63	178.57 - 325.22	18800000
sp|P05026|AT1B1_HUMAN Sodium/potassium-transporting ATPase subunit beta-1 OS=Homo sapiens GN=ATP1B1 PE=1 SV=1	K.VCRFKLEWLGnCSGLNDETYGYK.E	NGlycan/1702.5813	N	158	3	1504.63	230.16 - 310.95																12500000
sp|P05026|AT1B1_HUMAN Sodium/potassium-transporting ATPase subunit beta-1 OS=Homo sapiens GN=ATP1B1 PE=1 SV=1	K.VCRFKLEWLGnCSGLNDETYGYK.E	NGlycan/1702.5813	N	158	3	1504.63	263.39 - 346.39									18800000
sp|P05026|AT1B1_HUMAN Sodium/potassium-transporting ATPase subunit beta-1 OS=Homo sapiens GN=ATP1B1 PE=1 SV=1	K.VCRFKLEWLGnCSGLNDETYGYK.E	NGlycan/1702.5813	N	158	3	1504.63	284														1870000
sp|P05026|AT1B1_HUMAN Sodium/potassium-transporting ATPase subunit beta-1 OS=Homo sapiens GN=ATP1B1 PE=1 SV=1	K.VCRFKLEWLGnCSGLNDETYGYK.E	NGlycan/1702.5813	N	158	4	1128.73	165.99 - 288.27									26200000
sp|P05026|AT1B1_HUMAN Sodium/potassium-transporting ATPase subunit beta-1 OS=Homo sapiens GN=ATP1B1 PE=1 SV=1	K.VCRFKLEWLGnCSGLNDETYGYK.E	NGlycan/1702.5813	N	158	4	1128.73	213.86 - 217.79	18700000
sp|P05026|AT1B1_HUMAN Sodium/potassium-transporting ATPase subunit beta-1 OS=Homo sapiens GN=ATP1B1 PE=1 SV=1	K.VCRFKLEWLGnCSGLNDETYGYK.E	NGlycan/1736.6497	N	158	3	1515.99	218.167									592000
sp|P05026|AT1B1_HUMAN Sodium/potassium-transporting ATPase subunit beta-1 OS=Homo sapiens GN=ATP1B1 PE=1 SV=1	K.VCRFKLEWLGnCSGLNDETYGYK.E	NGlycan/1864.6342	N	158	3	1558.65	115.962									2200000
sp|P05026|AT1B1_HUMAN Sodium/potassium-transporting ATPase subunit beta-1 OS=Homo sapiens GN=ATP1B1 PE=1 SV=1	K.VCRFKLEWLGnCSGLNDETYGYK.E	NGlycan/1864.6342	N	158	3	1558.65	156.965	2500000
sp|P05026|AT1B1_HUMAN Sodium/potassium-transporting ATPase subunit beta-1 OS=Homo sapiens GN=ATP1B1 PE=1 SV=1	K.VCRFKLEWLGnCSGLNDETYGYK.E	NGlycan/1914.6974	N	158	4	1181.76	175.268	6090000
sp|P05026|AT1B1_HUMAN Sodium/potassium-transporting ATPase subunit beta-1 OS=Homo sapiens GN=ATP1B1 PE=1 SV=1	K.VCRFKLEWLGnCSGLNDETYGYK.E	NGlycan/2012.7454	N	158	4	1206.27	108.858								6550000
sp|P05026|AT1B1_HUMAN Sodium/potassium-transporting ATPase subunit beta-1 OS=Homo sapiens GN=ATP1B1 PE=1 SV=1	K.VCRFKLEWLGnCSGLNDETYGYK.E	NGlycan/2149.7666	N	158	4	1240.52	224.254													1350000
sp|P05026|AT1B1_HUMAN Sodium/potassium-transporting ATPase subunit beta-1 OS=Homo sapiens GN=ATP1B1 PE=1 SV=1	K.VCRFKLEWLGnCSGLNDETYGYK.E	NGlycan/2189.7979	N	158	4	1250.53	115.847													336000
sp|P05026|AT1B1_HUMAN Sodium/potassium-transporting ATPase subunit beta-1 OS=Homo sapiens GN=ATP1B1 PE=1 SV=1	K.VCRFKLEWLGnCSGLNDETYGYK.E	NGlycan/2204.7724	N	158	4	1254.28	112.058													358000
sp|P05026|AT1B1_HUMAN Sodium/potassium-transporting ATPase subunit beta-1 OS=Homo sapiens GN=ATP1B1 PE=1 SV=1	K.VCRFKLEWLGnCSGLNDETYGYK.E	NGlycan/2204.7724	N	158	4	1254.28	144.195			5920000
sp|P05026|AT1B1_HUMAN Sodium/potassium-transporting ATPase subunit beta-1 OS=Homo sapiens GN=ATP1B1 PE=1 SV=1	K.VCRFKLEWLGnCSGLNDETYGYK.E	NGlycan/2237.7827	N	158	4	1262.53	199.734																19900000
sp|P05026|AT1B1_HUMAN Sodium/potassium-transporting ATPase subunit beta-1 OS=Homo sapiens GN=ATP1B1 PE=1 SV=1	K.VCRFKLEWLGnCSGLNDETYGYK.E	NGlycan/2238.8031	N	158	3	1683.37	176.12 - 208.47			3080000
sp|P05026|AT1B1_HUMAN Sodium/potassium-transporting ATPase subunit beta-1 OS=Homo sapiens GN=ATP1B1 PE=1 SV=1	K.VCRFKLEWLGnCSGLNDETYGYK.E	NGlycan/2238.8031	N	158	3	1683.37	310.392													5330000
sp|P05026|AT1B1_HUMAN Sodium/potassium-transporting ATPase subunit beta-1 OS=Homo sapiens GN=ATP1B1 PE=1 SV=1	K.VCRFKLEWLGnCSGLNDETYGYK.E	NGlycan/2238.8031	N	158	4	1262.78	103.81 - 222.14													50400000
sp|P05026|AT1B1_HUMAN Sodium/potassium-transporting ATPase subunit beta-1 OS=Homo sapiens GN=ATP1B1 PE=1 SV=1	K.VCRFKLEWLGnCSGLNDETYGYK.E	NGlycan/2238.8031	N	158	4	1262.78	180.279			13300000
sp|P05026|AT1B1_HUMAN Sodium/potassium-transporting ATPase subunit beta-1 OS=Homo sapiens GN=ATP1B1 PE=1 SV=1	K.VCRFKLEWLGnCSGLNDETYGYK.E	NGlycan/2246.8194	N	158	4	1264.79	153.166													3660000
sp|P05026|AT1B1_HUMAN Sodium/potassium-transporting ATPase subunit beta-1 OS=Homo sapiens GN=ATP1B1 PE=1 SV=1	K.VCRFKLEWLGnCSGLNDETYGYK.E	NGlycan/2303.8409	N	158	3	1705.05	187.049									27200
sp|P05026|AT1B1_HUMAN Sodium/potassium-transporting ATPase subunit beta-1 OS=Homo sapiens GN=ATP1B1 PE=1 SV=1	K.VCRFKLEWLGnCSGLNDETYGYK.E	NGlycan/2303.8409	N	158	3	1705.05	196.348													974000
sp|P05026|AT1B1_HUMAN Sodium/potassium-transporting ATPase subunit beta-1 OS=Homo sapiens GN=ATP1B1 PE=1 SV=1	K.VCRFKLEWLGnCSGLNDETYGYK.E	NGlycan/2303.8409	N	158	3	1705.05	247.31 - 272.13	10900000
sp|P05026|AT1B1_HUMAN Sodium/potassium-transporting ATPase subunit beta-1 OS=Homo sapiens GN=ATP1B1 PE=1 SV=1	K.VCRFKLEWLGnCSGLNDETYGYK.E	NGlycan/2303.8409	N	158	4	1279.04	165.773			1360000
sp|P05026|AT1B1_HUMAN Sodium/potassium-transporting ATPase subunit beta-1 OS=Homo sapiens GN=ATP1B1 PE=1 SV=1	K.VCRFKLEWLGnCSGLNDETYGYK.E	NGlycan/2334.7977	N	158	4	1286.78	183.386																												190000
sp|P05026|AT1B1_HUMAN Sodium/potassium-transporting ATPase subunit beta-1 OS=Homo sapiens GN=ATP1B1 PE=1 SV=1	K.VCRFKLEWLGnCSGLNDETYGYK.E	NGlycan/2506.9202	N	158	4	1329.81	174.235													7970000
sp|P05026|AT1B1_HUMAN Sodium/potassium-transporting ATPase subunit beta-1 OS=Homo sapiens GN=ATP1B1 PE=1 SV=1	K.VCRFKLEWLGnCSGLNDETYGYK.E	NGlycan/2570.9250	N	158	4	1345.81	139.183	2840000
sp|P05026|AT1B1_HUMAN Sodium/potassium-transporting ATPase subunit beta-1 OS=Homo sapiens GN=ATP1B1 PE=1 SV=1	K.VGNVEYFGLGNSPGFPLQYYPYYGK.L				2	1415.18	572.06 - 604.77						902000
sp|P05026|AT1B1_HUMAN Sodium/potassium-transporting ATPase subunit beta-1 OS=Homo sapiens GN=ATP1B1 PE=1 SV=1	K.VGNVEYFGLGNSPGFPLQYYPYYGK.L				2	1415.18	602.87 - 898.82										5890000
sp|P05026|AT1B1_HUMAN Sodium/potassium-transporting ATPase subunit beta-1 OS=Homo sapiens GN=ATP1B1 PE=1 SV=1	K.VGNVEYFGLGNSPGFPLQYYPYYGK.L				2	1415.18	610.13 - 792.27									9090000
sp|P05026|AT1B1_HUMAN Sodium/potassium-transporting ATPase subunit beta-1 OS=Homo sapiens GN=ATP1B1 PE=1 SV=1	K.VGNVEYFGLGNSPGFPLQYYPYYGK.L				2	1415.18	705.742											2300000
sp|P05026|AT1B1_HUMAN Sodium/potassium-transporting ATPase subunit beta-1 OS=Homo sapiens GN=ATP1B1 PE=1 SV=1	K.VGNVEYFGLGNSPGFPLQYYPYYGK.L				2	1415.18	773.174														3680000
sp|P05026|AT1B1_HUMAN Sodium/potassium-transporting ATPase subunit beta-1 OS=Homo sapiens GN=ATP1B1 PE=1 SV=1	K.VGNVEYFGLGNSPGFPLQYYPYYGK.L				2	1415.18	906.336																1990000
sp|P05026|AT1B1_HUMAN Sodium/potassium-transporting ATPase subunit beta-1 OS=Homo sapiens GN=ATP1B1 PE=1 SV=1	K.VGNVEYFGLGNSPGFPLQYYPYYGK.L				3	943.79	35.18 - 1143.62																60200000
sp|P05026|AT1B1_HUMAN Sodium/potassium-transporting ATPase subunit beta-1 OS=Homo sapiens GN=ATP1B1 PE=1 SV=1	K.VGNVEYFGLGNSPGFPLQYYPYYGK.L				3	943.79	189.23 - 1153.04										85800000
sp|P05026|AT1B1_HUMAN Sodium/potassium-transporting ATPase subunit beta-1 OS=Homo sapiens GN=ATP1B1 PE=1 SV=1	K.VGNVEYFGLGNSPGFPLQYYPYYGK.L				3	943.79	325.55 - 809.15		5740000
sp|P05026|AT1B1_HUMAN Sodium/potassium-transporting ATPase subunit beta-1 OS=Homo sapiens GN=ATP1B1 PE=1 SV=1	K.VGNVEYFGLGNSPGFPLQYYPYYGK.L				3	943.79	363.79 - 1063.64											37700000
sp|P05026|AT1B1_HUMAN Sodium/potassium-transporting ATPase subunit beta-1 OS=Homo sapiens GN=ATP1B1 PE=1 SV=1	K.VGNVEYFGLGNSPGFPLQYYPYYGK.L				3	943.79	540.95 - 883.54												8660000
sp|P05026|AT1B1_HUMAN Sodium/potassium-transporting ATPase subunit beta-1 OS=Homo sapiens GN=ATP1B1 PE=1 SV=1	K.VGNVEYFGLGNSPGFPLQYYPYYGK.L				3	943.79	551.20 - 688.38													1960000
sp|P05026|AT1B1_HUMAN Sodium/potassium-transporting ATPase subunit beta-1 OS=Homo sapiens GN=ATP1B1 PE=1 SV=1	K.VGNVEYFGLGNSPGFPLQYYPYYGK.L				3	943.79	551.62 - 1017.74									138000000
sp|P05026|AT1B1_HUMAN Sodium/potassium-transporting ATPase subunit beta-1 OS=Homo sapiens GN=ATP1B1 PE=1 SV=1	K.VGNVEYFGLGNSPGFPLQYYPYYGK.L				3	943.79	555.43 - 667.44															4830000
sp|P05026|AT1B1_HUMAN Sodium/potassium-transporting ATPase subunit beta-1 OS=Homo sapiens GN=ATP1B1 PE=1 SV=1	K.VGNVEYFGLGNSPGFPLQYYPYYGK.L				3	943.79	564.04 - 1073.24														75100000
sp|P05026|AT1B1_HUMAN Sodium/potassium-transporting ATPase subunit beta-1 OS=Homo sapiens GN=ATP1B1 PE=1 SV=1	K.VGNVEYFGLGNSPGFPLQYYPYYGK.L				3	943.79	569.054			1810000
sp|P05026|AT1B1_HUMAN Sodium/potassium-transporting ATPase subunit beta-1 OS=Homo sapiens GN=ATP1B1 PE=1 SV=1	K.VGNVEYFGLGNSPGFPLQYYPYYGK.L				3	943.79	630.32 - 908.58						15600000
sp|P05026|AT1B1_HUMAN Sodium/potassium-transporting ATPase subunit beta-1 OS=Homo sapiens GN=ATP1B1 PE=1 SV=1	K.VGNVEYFGLGNSPGFPLQYYPYYGK.L				3	943.79	863.165								23800000
sp|P05026|AT1B1_HUMAN Sodium/potassium-transporting ATPase subunit beta-1 OS=Homo sapiens GN=ATP1B1 PE=1 SV=1	K.VGNVEYFGLGNSPGFPLQYYPYYGK.L				3	943.79	900.91 - 1025.63	30100000
sp|P05026|AT1B1_HUMAN Sodium/potassium-transporting ATPase subunit beta-1 OS=Homo sapiens GN=ATP1B1 PE=1 SV=1	K.VGNVEYFGLGNSPGFPLQYYPYYGK.L				3	943.79	91.85 - 240.19																					360000
sp|P05026|AT1B1_HUMAN Sodium/potassium-transporting ATPase subunit beta-1 OS=Homo sapiens GN=ATP1B1 PE=1 SV=1	K.VGNVEYFGLGNSPGFPLQYYPYYGK.L				3	943.79	170.88 - 258.61																												2370000
sp|P05026|AT1B1_HUMAN Sodium/potassium-transporting ATPase subunit beta-1 OS=Homo sapiens GN=ATP1B1 PE=1 SV=1	K.VGNVEYFGLGNSPGFPLQYYPYYGK.L				3	943.79	179.82 - 485.31																			794000
sp|P05026|AT1B1_HUMAN Sodium/potassium-transporting ATPase subunit beta-1 OS=Homo sapiens GN=ATP1B1 PE=1 SV=1	K.VGNVEYFGLGNSPGFPLQYYPYYGK.L				3	943.79	257.635																									233000
sp|P05026|AT1B1_HUMAN Sodium/potassium-transporting ATPase subunit beta-1 OS=Homo sapiens GN=ATP1B1 PE=1 SV=1	K.VGNVEYFGLGNSPGFPLQYYPYYGK.L				3	943.79	285.98 - 344.78																		1450000
sp|P05026|AT1B1_HUMAN Sodium/potassium-transporting ATPase subunit beta-1 OS=Homo sapiens GN=ATP1B1 PE=1 SV=1	K.VGNVEYFGLGNSPGFPLQYYPYYGK.L				3	943.79	325.296																													326000
sp|P05026|AT1B1_HUMAN Sodium/potassium-transporting ATPase subunit beta-1 OS=Homo sapiens GN=ATP1B1 PE=1 SV=1	K.VGNVEYFGLGNSPGFPLQYYPYYGK.L				3	943.79	336.39 - 526.71																								2310000
sp|P05026|AT1B1_HUMAN Sodium/potassium-transporting ATPase subunit beta-1 OS=Homo sapiens GN=ATP1B1 PE=1 SV=1	K.VGNVEYFGLGNSPGFPLQYYPYYGK.L				3	943.79	415.571																				325000
sp|P05026|AT1B1_HUMAN Sodium/potassium-transporting ATPase subunit beta-1 OS=Homo sapiens GN=ATP1B1 PE=1 SV=1	K.VGNVEYFGLGNSPGFPLQYYPYYGK.L				3	943.79	1087.26																						891000
sp|P05026|AT1B1_HUMAN Sodium/potassium-transporting ATPase subunit beta-1 OS=Homo sapiens GN=ATP1B1 PE=1 SV=1	K.VGNVEYFGLGNSPGFPLQYYPYYGK.L				3	943.79	1158.29																							2170000
sp|P05026|AT1B1_HUMAN Sodium/potassium-transporting ATPase subunit beta-1 OS=Homo sapiens GN=ATP1B1 PE=1 SV=1	K.VGNVEYFGLGNSPGFPLQYYPYYGk.L	Carbamyl/43.0058	K	248	3	958.125	154.34 - 317.65										1930000
sp|P05026|AT1B1_HUMAN Sodium/potassium-transporting ATPase subunit beta-1 OS=Homo sapiens GN=ATP1B1 PE=1 SV=1	K.vGNVEYFGLGNSPGFPLQYYPYYGK.L	Carbamyl/43.0058	NTerm	224	2	1436.68	732.167										614000
sp|P05026|AT1B1_HUMAN Sodium/potassium-transporting ATPase subunit beta-1 OS=Homo sapiens GN=ATP1B1 PE=1 SV=1	K.vGNVEYFGLGNSPGFPLQYYPYYGK.L	Carbamyl/43.0058	NTerm	224	3	958.125	277.283												338000
sp|P05026|AT1B1_HUMAN Sodium/potassium-transporting ATPase subunit beta-1 OS=Homo sapiens GN=ATP1B1 PE=1 SV=1	K.vGNVEYFGLGNSPGFPLQYYPYYGK.L	Carbamyl/43.0058	NTerm	224	3	958.125	497.7										9560000
sp|P05026|AT1B1_HUMAN Sodium/potassium-transporting ATPase subunit beta-1 OS=Homo sapiens GN=ATP1B1 PE=1 SV=1	K.vGNVEYFGLGNSPGFPLQYYPYYGK.L	Carbamyl/43.0058	NTerm	224	3	958.125	506.71 - 830.12						2740000
sp|P05026|AT1B1_HUMAN Sodium/potassium-transporting ATPase subunit beta-1 OS=Homo sapiens GN=ATP1B1 PE=1 SV=1	K.vGNVEYFGLGNSPGFPLQYYPYYGK.L	Carbamyl/43.0058	NTerm	224	3	958.125	512.38 - 622.15								2240000
sp|P05026|AT1B1_HUMAN Sodium/potassium-transporting ATPase subunit beta-1 OS=Homo sapiens GN=ATP1B1 PE=1 SV=1	K.vGNVEYFGLGNSPGFPLQYYPYYGK.L	Carbamyl/43.0058	NTerm	224	3	958.125	555.734																4810000
sp|P05026|AT1B1_HUMAN Sodium/potassium-transporting ATPase subunit beta-1 OS=Homo sapiens GN=ATP1B1 PE=1 SV=1	K.vGNVEYFGLGNSPGFPLQYYPYYGK.L	Carbamyl/43.0058	NTerm	224	3	958.125	579.00 - 981.36														3530000
sp|P05026|AT1B1_HUMAN Sodium/potassium-transporting ATPase subunit beta-1 OS=Homo sapiens GN=ATP1B1 PE=1 SV=1	K.vGNVEYFGLGNSPGFPLQYYPYYGK.L	Carbamyl/43.0058	NTerm	224	3	958.125	622.339											2190000
sp|P05026|AT1B1_HUMAN Sodium/potassium-transporting ATPase subunit beta-1 OS=Homo sapiens GN=ATP1B1 PE=1 SV=1	K.vGNVEYFGLGNSPGFPLQYYPYYGK.L	Carbamyl/43.0058	NTerm	224	3	958.125	763.798	1430000
sp|P05026|AT1B1_HUMAN Sodium/potassium-transporting ATPase subunit beta-1 OS=Homo sapiens GN=ATP1B1 PE=1 SV=1	K.vGNVEYFGLGNSPGFPLQYYPYYGK.L	Carbamyl/43.0058	NTerm	224	3	958.125	818.869									10500000
sp|P05026|AT1B1_HUMAN Sodium/potassium-transporting ATPase subunit beta-1 OS=Homo sapiens GN=ATP1B1 PE=1 SV=1	K.VGNVEYFGLGnSPGFPLQYYPYYGK.L	Deamidated/0.9840	N	234	3	944.118	234.52 - 809.64								4280000
sp|P05026|AT1B1_HUMAN Sodium/potassium-transporting ATPase subunit beta-1 OS=Homo sapiens GN=ATP1B1 PE=1 SV=1	K.VGNVEYFGLGnSPGFPLQYYPYYGK.L	Deamidated/0.9840	N	234	3	944.118	273.37 - 626.71																1260000
sp|P05026|AT1B1_HUMAN Sodium/potassium-transporting ATPase subunit beta-1 OS=Homo sapiens GN=ATP1B1 PE=1 SV=1	K.VGNVEYFGLGnSPGFPLQYYPYYGK.L	Deamidated/0.9840	N	234	3	944.118	286.449						319000
sp|P05026|AT1B1_HUMAN Sodium/potassium-transporting ATPase subunit beta-1 OS=Homo sapiens GN=ATP1B1 PE=1 SV=1	K.VGNVEYFGLGnSPGFPLQYYPYYGK.L	Deamidated/0.9840	N	234	3	944.118	574.497															809000
sp|P05026|AT1B1_HUMAN Sodium/potassium-transporting ATPase subunit beta-1 OS=Homo sapiens GN=ATP1B1 PE=1 SV=1	K.VGNVEYFGLGNSpGFPLQYYPYYGK.L	Oxidation/15.9949	P	236	3	949.122	196.907										9530000
sp|P05026|AT1B1_HUMAN Sodium/potassium-transporting ATPase subunit beta-1 OS=Homo sapiens GN=ATP1B1 PE=1 SV=1	K.VGNVEyFGLGNSPGFPLQYYPYYGK.L	Oxidation/15.9949	Y	229	3	949.122	335.851									9970000
sp|P05026|AT1B1_HUMAN Sodium/potassium-transporting ATPase subunit beta-1 OS=Homo sapiens GN=ATP1B1 PE=1 SV=1	K.VGNVEYFGLGNSPGFPLQYYPYYGkLLQPK.Y	Carbamyl/43.0058	K	248	3	1151.25	216.134										537000
sp|P05026|AT1B1_HUMAN Sodium/potassium-transporting ATPase subunit beta-1 OS=Homo sapiens GN=ATP1B1 PE=1 SV=1	K.YKDSAQRDDMIFEDCGDVPSEPK.E				3	901.395	479.83 - 675.18									3490000
sp|P05026|AT1B1_HUMAN Sodium/potassium-transporting ATPase subunit beta-1 OS=Homo sapiens GN=ATP1B1 PE=1 SV=1	K.YKDSAQRDDMIFEDCGDVPSEPK.E				3	901.395	508.56 - 605.06																1790000
sp|P05026|AT1B1_HUMAN Sodium/potassium-transporting ATPase subunit beta-1 OS=Homo sapiens GN=ATP1B1 PE=1 SV=1	K.YKDSAQRDDMIFEDCGDVPSEPK.E				3	901.395	613.676											2260000
sp|P05026|AT1B1_HUMAN Sodium/potassium-transporting ATPase subunit beta-1 OS=Homo sapiens GN=ATP1B1 PE=1 SV=1	K.YKDSAQRDDMIFEDCGDVPSEPK.E				4	676.298	148.864																												457000
sp|P05026|AT1B1_HUMAN Sodium/potassium-transporting ATPase subunit beta-1 OS=Homo sapiens GN=ATP1B1 PE=1 SV=1	K.YKDSAQRDDmIFEDCGDVPSEPK.E	Oxidation/15.9949	M	121	3	906.727	104.491																												267000
sp|P05026|AT1B1_HUMAN Sodium/potassium-transporting ATPase subunit beta-1 OS=Homo sapiens GN=ATP1B1 PE=1 SV=1	K.YLQPLLAVQFTnLTMDTEIR.I	NGlycan/2506.9202	N	265	4	1219.05	199.668																667000
sp|P05026|AT1B1_HUMAN Sodium/potassium-transporting ATPase subunit beta-1 OS=Homo sapiens GN=ATP1B1 PE=1 SV=1	K.YLQPLLAVQFTnLTMDTEIR.I	NGlycan/2814.0106	N	265	4	1295.82	143.494															1720000
sp|P05026|AT1B1_HUMAN Sodium/potassium-transporting ATPase subunit beta-1 OS=Homo sapiens GN=ATP1B1 PE=1 SV=1	K.YLQPLLAVQFTnLTMDTEIR.I	NGlycan/2815.0310	N	265	4	1296.07	90.63 - 399.64									1770000
sp|P05026|AT1B1_HUMAN Sodium/potassium-transporting ATPase subunit beta-1 OS=Homo sapiens GN=ATP1B1 PE=1 SV=1	K.YLQPLLAVQFTnLTMDTEIR.I	NGlycan/2815.0310	N	265	4	1296.07	118.20 - 192.78																4170000
sp|P05026|AT1B1_HUMAN Sodium/potassium-transporting ATPase subunit beta-1 OS=Homo sapiens GN=ATP1B1 PE=1 SV=1	K.YLQPLLAVQFTnLTMDTEIR.I	NGlycan/2815.0310	N	265	4	1296.07	170.22 - 175.76													2300000
sp|P05026|AT1B1_HUMAN Sodium/potassium-transporting ATPase subunit beta-1 OS=Homo sapiens GN=ATP1B1 PE=1 SV=1	K.YLQPLLAVQFTnLTMDTEIR.I	NGlycan/2815.0310	N	265	4	1296.07	193.939										2820000
sp|P05026|AT1B1_HUMAN Sodium/potassium-transporting ATPase subunit beta-1 OS=Homo sapiens GN=ATP1B1 PE=1 SV=1	K.YLQPLLAVQFTnLTMDTEIR.I	NGlycan/2831.0259	N	265	4	1300.07	332.168																		389000
sp|P05026|AT1B1_HUMAN Sodium/potassium-transporting ATPase subunit beta-1 OS=Homo sapiens GN=ATP1B1 PE=1 SV=1	K.YLQPLLAVQFTnLTMDTEIR.I	NGlycan/2919.0419	N	265	4	1322.08	108.133										740000
sp|P05026|AT1B1_HUMAN Sodium/potassium-transporting ATPase subunit beta-1 OS=Homo sapiens GN=ATP1B1 PE=1 SV=1	K.YLQPLLAVQFTnLTMDTEIR.I	NGlycan/2960.0685	N	265	4	1332.33	98.50 - 100.60			3080000
sp|P05026|AT1B1_HUMAN Sodium/potassium-transporting ATPase subunit beta-1 OS=Homo sapiens GN=ATP1B1 PE=1 SV=1	K.YLQPLLAVQFTnLTMDTEIR.I	NGlycan/2960.0685	N	265	4	1332.33	123.157												4910000
sp|P05026|AT1B1_HUMAN Sodium/potassium-transporting ATPase subunit beta-1 OS=Homo sapiens GN=ATP1B1 PE=1 SV=1	K.YLQPLLAVQFTnLTMDTEIR.I	NGlycan/2960.0685	N	265	4	1332.33	125.268														4260000
sp|P05026|AT1B1_HUMAN Sodium/potassium-transporting ATPase subunit beta-1 OS=Homo sapiens GN=ATP1B1 PE=1 SV=1	K.YLQPLLAVQFTnLTMDTEIR.I	NGlycan/2960.0685	N	265	4	1332.33	152.84 - 257.78									7340000
sp|P05026|AT1B1_HUMAN Sodium/potassium-transporting ATPase subunit beta-1 OS=Homo sapiens GN=ATP1B1 PE=1 SV=1	K.YLQPLLAVQFTnLTMDTEIR.I	NGlycan/2960.0685	N	265	4	1332.33	183.995	3160000
sp|P05026|AT1B1_HUMAN Sodium/potassium-transporting ATPase subunit beta-1 OS=Homo sapiens GN=ATP1B1 PE=1 SV=1	K.YLQPLLAVQFTnLTMDTEIR.I	NGlycan/2960.0685	N	265	4	1332.33	205.25 - 229.83													10500000
sp|P05026|AT1B1_HUMAN Sodium/potassium-transporting ATPase subunit beta-1 OS=Homo sapiens GN=ATP1B1 PE=1 SV=1	K.YLQPLLAVQFTnLTMDTEIR.I	NGlycan/2960.0685	N	265	4	1332.33	210.08 - 238.35																14700000
sp|P05026|AT1B1_HUMAN Sodium/potassium-transporting ATPase subunit beta-1 OS=Homo sapiens GN=ATP1B1 PE=1 SV=1	K.YLQPLLAVQFTnLTMDTEIR.I	NGlycan/2960.0685	N	265	4	1332.33	276.43																									478000
sp|P05026|AT1B1_HUMAN Sodium/potassium-transporting ATPase subunit beta-1 OS=Homo sapiens GN=ATP1B1 PE=1 SV=1	K.YLQPLLAVQFTnLTMDTEIR.I	NGlycan/2961.0889	N	265	4	1332.59	159.095		2170000
sp|P05026|AT1B1_HUMAN Sodium/potassium-transporting ATPase subunit beta-1 OS=Homo sapiens GN=ATP1B1 PE=1 SV=1	K.YLQPLLAVQFTnLTMDTEIR.I	NGlycan/2961.0889	N	265	4	1332.59	194.25 - 228.70											5470000
sp|P05026|AT1B1_HUMAN Sodium/potassium-transporting ATPase subunit beta-1 OS=Homo sapiens GN=ATP1B1 PE=1 SV=1	K.YLQPLLAVQFTnLTMDTEIR.I	NGlycan/2962.1093	N	265	4	1332.84	139.918										390000
sp|P05026|AT1B1_HUMAN Sodium/potassium-transporting ATPase subunit beta-1 OS=Homo sapiens GN=ATP1B1 PE=1 SV=1	K.YLQPLLAVQFTnLTMDTEIR.I	NGlycan/2992.0834	N	265	4	1340.34	176.931																									480000
sp|P05026|AT1B1_HUMAN Sodium/potassium-transporting ATPase subunit beta-1 OS=Homo sapiens GN=ATP1B1 PE=1 SV=1	K.YLQPLLAVQFTnLTMDTEIR.I	NGlycan/3049.1049	N	265	4	1354.59	89.83 - 250.80																1420000
sp|P05026|AT1B1_HUMAN Sodium/potassium-transporting ATPase subunit beta-1 OS=Homo sapiens GN=ATP1B1 PE=1 SV=1	K.YLQPLLAVQFTnLTMDTEIR.I	NGlycan/3049.1049	N	265	4	1354.59	305.555										580000
sp|P05026|AT1B1_HUMAN Sodium/potassium-transporting ATPase subunit beta-1 OS=Homo sapiens GN=ATP1B1 PE=1 SV=1	K.YLQPLLAVQFTnLTMDTEIR.I	NGlycan/3064.0794	N	265	4	1358.34	262.852																									101000
sp|P05026|AT1B1_HUMAN Sodium/potassium-transporting ATPase subunit beta-1 OS=Homo sapiens GN=ATP1B1 PE=1 SV=1	K.YLQPLLAVQFTnLTMDTEIR.I	NGlycan/3065.0998	N	265	4	1358.59	132.436			362000
sp|P05026|AT1B1_HUMAN Sodium/potassium-transporting ATPase subunit beta-1 OS=Homo sapiens GN=ATP1B1 PE=1 SV=1	K.YLQPLLAVQFTnLTMDTEIR.I	NGlycan/3082.1151	N	265	4	1362.84	176.619																1390000
sp|P05026|AT1B1_HUMAN Sodium/potassium-transporting ATPase subunit beta-1 OS=Homo sapiens GN=ATP1B1 PE=1 SV=1	K.YLQPLLAVQFTnLTMDTEIR.I	NGlycan/3106.1264	N	265	4	1368.85	93.26 - 247.79										15400000
sp|P05026|AT1B1_HUMAN Sodium/potassium-transporting ATPase subunit beta-1 OS=Homo sapiens GN=ATP1B1 PE=1 SV=1	K.YLQPLLAVQFTnLTMDTEIR.I	NGlycan/3106.1264	N	265	4	1368.85	133.98 - 224.82											7880000
sp|P05026|AT1B1_HUMAN Sodium/potassium-transporting ATPase subunit beta-1 OS=Homo sapiens GN=ATP1B1 PE=1 SV=1	K.YLQPLLAVQFTnLTMDTEIR.I	NGlycan/3106.1264	N	265	4	1368.85	205.881																				493000
sp|P05026|AT1B1_HUMAN Sodium/potassium-transporting ATPase subunit beta-1 OS=Homo sapiens GN=ATP1B1 PE=1 SV=1	K.YLQPLLAVQFTnLTMDTEIR.I	NGlycan/3122.1213	N	265	4	1372.85	20.70 - 119.40						2970000
sp|P05026|AT1B1_HUMAN Sodium/potassium-transporting ATPase subunit beta-1 OS=Homo sapiens GN=ATP1B1 PE=1 SV=1	K.YLQPLLAVQFTnLTMDTEIR.I	NGlycan/3122.1213	N	265	4	1372.85	76.30 - 128.80													8790000
sp|P05026|AT1B1_HUMAN Sodium/potassium-transporting ATPase subunit beta-1 OS=Homo sapiens GN=ATP1B1 PE=1 SV=1	K.YLQPLLAVQFTnLTMDTEIR.I	NGlycan/3122.1213	N	265	4	1372.85	91.00 - 107.85															3880000
sp|P05026|AT1B1_HUMAN Sodium/potassium-transporting ATPase subunit beta-1 OS=Homo sapiens GN=ATP1B1 PE=1 SV=1	K.YLQPLLAVQFTnLTMDTEIR.I	NGlycan/3122.1213	N	265	4	1372.85	173.066										6300000
sp|P05026|AT1B1_HUMAN Sodium/potassium-transporting ATPase subunit beta-1 OS=Homo sapiens GN=ATP1B1 PE=1 SV=1	K.YLQPLLAVQFTnLTMDTEIR.I	NGlycan/3122.1213	N	265	4	1372.85	173.195																4840000
sp|P05026|AT1B1_HUMAN Sodium/potassium-transporting ATPase subunit beta-1 OS=Homo sapiens GN=ATP1B1 PE=1 SV=1	K.YLQPLLAVQFTnLTMDTEIR.I	NGlycan/3122.1213	N	265	4	1372.85	207.001																		1170000
sp|P05026|AT1B1_HUMAN Sodium/potassium-transporting ATPase subunit beta-1 OS=Homo sapiens GN=ATP1B1 PE=1 SV=1	K.YLQPLLAVQFTnLTMDTEIR.I	NGlycan/3122.1213	N	265	4	1372.85	210.61 - 280.67																				893000
sp|P05026|AT1B1_HUMAN Sodium/potassium-transporting ATPase subunit beta-1 OS=Homo sapiens GN=ATP1B1 PE=1 SV=1	K.YLQPLLAVQFTnLTMDTEIR.I	NGlycan/3122.1213	N	265	4	1372.85	235.98 - 258.66																											962000
sp|P05026|AT1B1_HUMAN Sodium/potassium-transporting ATPase subunit beta-1 OS=Homo sapiens GN=ATP1B1 PE=1 SV=1	K.YLQPLLAVQFTnLTMDTEIR.I	NGlycan/3122.1213	N	265	4	1372.85	302.17																									1170000
sp|P05026|AT1B1_HUMAN Sodium/potassium-transporting ATPase subunit beta-1 OS=Homo sapiens GN=ATP1B1 PE=1 SV=1	K.YLQPLLAVQFTnLTMDTEIR.I	NGlycan/3123.1417	N	265	4	1373.1	68.00 - 114.68															4960000
sp|P05026|AT1B1_HUMAN Sodium/potassium-transporting ATPase subunit beta-1 OS=Homo sapiens GN=ATP1B1 PE=1 SV=1	K.YLQPLLAVQFTnLTMDTEIR.I	NGlycan/3123.1417	N	265	4	1373.1	101.24 - 128.20											4310000
sp|P05026|AT1B1_HUMAN Sodium/potassium-transporting ATPase subunit beta-1 OS=Homo sapiens GN=ATP1B1 PE=1 SV=1	K.YLQPLLAVQFTnLTMDTEIR.I	NGlycan/3123.1417	N	265	4	1373.1	101.49 - 154.48																3750000
sp|P05026|AT1B1_HUMAN Sodium/potassium-transporting ATPase subunit beta-1 OS=Homo sapiens GN=ATP1B1 PE=1 SV=1	K.YLQPLLAVQFTnLTMDTEIR.I	NGlycan/3123.1417	N	265	4	1373.1	120.05 - 173.22										5940000
sp|P05026|AT1B1_HUMAN Sodium/potassium-transporting ATPase subunit beta-1 OS=Homo sapiens GN=ATP1B1 PE=1 SV=1	K.YLQPLLAVQFTnLTMDTEIR.I	NGlycan/3123.1417	N	265	4	1373.1	167.653													8760000
sp|P05026|AT1B1_HUMAN Sodium/potassium-transporting ATPase subunit beta-1 OS=Homo sapiens GN=ATP1B1 PE=1 SV=1	K.YLQPLLAVQFTnLTMDTEIR.I	NGlycan/3123.1417	N	265	4	1373.1	219.81 - 316.29									1990000
sp|P05026|AT1B1_HUMAN Sodium/potassium-transporting ATPase subunit beta-1 OS=Homo sapiens GN=ATP1B1 PE=1 SV=1	K.YLQPLLAVQFTnLTMDTEIR.I	NGlycan/3123.1417	N	265	4	1373.1	136.35 - 175.45																		1050000
sp|P05026|AT1B1_HUMAN Sodium/potassium-transporting ATPase subunit beta-1 OS=Homo sapiens GN=ATP1B1 PE=1 SV=1	K.YLQPLLAVQFTnLTMDTEIR.I	NGlycan/3123.1417	N	265	4	1373.1	183.796																							770000
sp|P05026|AT1B1_HUMAN Sodium/potassium-transporting ATPase subunit beta-1 OS=Homo sapiens GN=ATP1B1 PE=1 SV=1	K.YLQPLLAVQFTnLTMDTEIR.I	NGlycan/3123.1417	N	265	4	1373.1	266.772																											514000
sp|P05026|AT1B1_HUMAN Sodium/potassium-transporting ATPase subunit beta-1 OS=Homo sapiens GN=ATP1B1 PE=1 SV=1	K.YLQPLLAVQFTnLTMDTEIR.I	NGlycan/3124.1621	N	265	4	1373.36	154.927																							898000
sp|P05026|AT1B1_HUMAN Sodium/potassium-transporting ATPase subunit beta-1 OS=Homo sapiens GN=ATP1B1 PE=1 SV=1	K.YLQPLLAVQFTnLTMDTEIR.I	NGlycan/3138.1162	N	265	4	1376.85	329.536																									1200000
sp|P05026|AT1B1_HUMAN Sodium/potassium-transporting ATPase subunit beta-1 OS=Homo sapiens GN=ATP1B1 PE=1 SV=1	K.YLQPLLAVQFTnLTMDTEIR.I	NGlycan/3139.1366	N	265	4	1377.1	121.221																	458000
sp|P05026|AT1B1_HUMAN Sodium/potassium-transporting ATPase subunit beta-1 OS=Homo sapiens GN=ATP1B1 PE=1 SV=1	K.YLQPLLAVQFTnLTMDTEIR.I	NGlycan/3139.1366	N	265	4	1377.1	266.244																									1020000
sp|P05026|AT1B1_HUMAN Sodium/potassium-transporting ATPase subunit beta-1 OS=Homo sapiens GN=ATP1B1 PE=1 SV=1	K.YLQPLLAVQFTnLTMDTEIR.I	NGlycan/3170.1312	N	265	4	1384.85	180.971															3290000
sp|P05026|AT1B1_HUMAN Sodium/potassium-transporting ATPase subunit beta-1 OS=Homo sapiens GN=ATP1B1 PE=1 SV=1	K.YLQPLLAVQFTnLTMDTEIR.I	NGlycan/3213.1734	N	265	4	1395.61	106.507																									325000
sp|P05026|AT1B1_HUMAN Sodium/potassium-transporting ATPase subunit beta-1 OS=Homo sapiens GN=ATP1B1 PE=1 SV=1	K.YLQPLLAVQFTnLTMDTEIR.I	NGlycan/3227.1527	N	265	4	1399.1	124.383									447000
sp|P05026|AT1B1_HUMAN Sodium/potassium-transporting ATPase subunit beta-1 OS=Homo sapiens GN=ATP1B1 PE=1 SV=1	K.YLQPLLAVQFTnLTMDTEIR.I	NGlycan/3252.1843	N	265	4	1405.36	139.641																									371000
sp|P05026|AT1B1_HUMAN Sodium/potassium-transporting ATPase subunit beta-1 OS=Homo sapiens GN=ATP1B1 PE=1 SV=1	K.YLQPLLAVQFTnLTMDTEIR.I	NGlycan/3253.2047	N	265	4	1405.62	357.216										369000
sp|P05026|AT1B1_HUMAN Sodium/potassium-transporting ATPase subunit beta-1 OS=Homo sapiens GN=ATP1B1 PE=1 SV=1	K.YLQPLLAVQFTnLTMDTEIR.I	NGlycan/3267.1588	N	265	4	1409.11	54.44 - 193.04																4440000
sp|P05026|AT1B1_HUMAN Sodium/potassium-transporting ATPase subunit beta-1 OS=Homo sapiens GN=ATP1B1 PE=1 SV=1	K.YLQPLLAVQFTnLTMDTEIR.I	NGlycan/3267.1588	N	265	4	1409.11	95.21 - 175.67											2040000
sp|P05026|AT1B1_HUMAN Sodium/potassium-transporting ATPase subunit beta-1 OS=Homo sapiens GN=ATP1B1 PE=1 SV=1	K.YLQPLLAVQFTnLTMDTEIR.I	NGlycan/3267.1588	N	265	4	1409.11	99.91 - 239.54																			616000
sp|P05026|AT1B1_HUMAN Sodium/potassium-transporting ATPase subunit beta-1 OS=Homo sapiens GN=ATP1B1 PE=1 SV=1	K.YLQPLLAVQFTnLTMDTEIR.I	NGlycan/3267.1588	N	265	4	1409.11	169.178																												387000
sp|P05026|AT1B1_HUMAN Sodium/potassium-transporting ATPase subunit beta-1 OS=Homo sapiens GN=ATP1B1 PE=1 SV=1	K.YLQPLLAVQFTnLTMDTEIR.I	NGlycan/3267.1588	N	265	4	1409.11	240.87 - 282.61																				1110000
sp|P05026|AT1B1_HUMAN Sodium/potassium-transporting ATPase subunit beta-1 OS=Homo sapiens GN=ATP1B1 PE=1 SV=1	K.YLQPLLAVQFTnLTMDTEIR.I	NGlycan/3267.1588	N	265	4	1409.11	242.75 - 254.70																											1600000
sp|P05026|AT1B1_HUMAN Sodium/potassium-transporting ATPase subunit beta-1 OS=Homo sapiens GN=ATP1B1 PE=1 SV=1	K.YLQPLLAVQFTnLTMDTEIR.I	NGlycan/3267.1588	N	265	4	1409.11	316.997																									691000
sp|P05026|AT1B1_HUMAN Sodium/potassium-transporting ATPase subunit beta-1 OS=Homo sapiens GN=ATP1B1 PE=1 SV=1	K.YLQPLLAVQFTnLTMDTEIR.I	NGlycan/3268.1792	N	265	4	1409.36	38.82 - 130.63															3710000
sp|P05026|AT1B1_HUMAN Sodium/potassium-transporting ATPase subunit beta-1 OS=Homo sapiens GN=ATP1B1 PE=1 SV=1	K.YLQPLLAVQFTnLTMDTEIR.I	NGlycan/3268.1792	N	265	4	1409.36	83.47 - 210.10													10600000
sp|P05026|AT1B1_HUMAN Sodium/potassium-transporting ATPase subunit beta-1 OS=Homo sapiens GN=ATP1B1 PE=1 SV=1	K.YLQPLLAVQFTnLTMDTEIR.I	NGlycan/3268.1792	N	265	4	1409.36	83.79 - 222.20									13500000
sp|P05026|AT1B1_HUMAN Sodium/potassium-transporting ATPase subunit beta-1 OS=Homo sapiens GN=ATP1B1 PE=1 SV=1	K.YLQPLLAVQFTnLTMDTEIR.I	NGlycan/3268.1792	N	265	4	1409.36	93.42 - 169.89												6320000
sp|P05026|AT1B1_HUMAN Sodium/potassium-transporting ATPase subunit beta-1 OS=Homo sapiens GN=ATP1B1 PE=1 SV=1	K.YLQPLLAVQFTnLTMDTEIR.I	NGlycan/3268.1792	N	265	4	1409.36	93.69 - 123.94											4420000
sp|P05026|AT1B1_HUMAN Sodium/potassium-transporting ATPase subunit beta-1 OS=Homo sapiens GN=ATP1B1 PE=1 SV=1	K.YLQPLLAVQFTnLTMDTEIR.I	NGlycan/3268.1792	N	265	4	1409.36	111.174						921000
sp|P05026|AT1B1_HUMAN Sodium/potassium-transporting ATPase subunit beta-1 OS=Homo sapiens GN=ATP1B1 PE=1 SV=1	K.YLQPLLAVQFTnLTMDTEIR.I	NGlycan/3268.1792	N	265	4	1409.36	113.30 - 197.54			5250000
sp|P05026|AT1B1_HUMAN Sodium/potassium-transporting ATPase subunit beta-1 OS=Homo sapiens GN=ATP1B1 PE=1 SV=1	K.YLQPLLAVQFTnLTMDTEIR.I	NGlycan/3268.1792	N	265	4	1409.36	118.40 - 166.92										2780000
sp|P05026|AT1B1_HUMAN Sodium/potassium-transporting ATPase subunit beta-1 OS=Homo sapiens GN=ATP1B1 PE=1 SV=1	K.YLQPLLAVQFTnLTMDTEIR.I	NGlycan/3268.1792	N	265	4	1409.36	173.01 - 202.34								7200000
sp|P05026|AT1B1_HUMAN Sodium/potassium-transporting ATPase subunit beta-1 OS=Homo sapiens GN=ATP1B1 PE=1 SV=1	K.YLQPLLAVQFTnLTMDTEIR.I	NGlycan/3268.1792	N	265	4	1409.36	24.19 - 183.11																				1190000
sp|P05026|AT1B1_HUMAN Sodium/potassium-transporting ATPase subunit beta-1 OS=Homo sapiens GN=ATP1B1 PE=1 SV=1	K.YLQPLLAVQFTnLTMDTEIR.I	NGlycan/3268.1792	N	265	4	1409.36	233.915																									1010000
sp|P05026|AT1B1_HUMAN Sodium/potassium-transporting ATPase subunit beta-1 OS=Homo sapiens GN=ATP1B1 PE=1 SV=1	K.YLQPLLAVQFTnLTMDTEIR.I	NGlycan/3269.1996	N	265	4	1409.62	126.82 - 195.33													16800000
sp|P05026|AT1B1_HUMAN Sodium/potassium-transporting ATPase subunit beta-1 OS=Homo sapiens GN=ATP1B1 PE=1 SV=1	K.YLQPLLAVQFTnLTMDTEIR.I	NGlycan/3269.1996	N	265	4	1409.62	160.737																									823000
sp|P05026|AT1B1_HUMAN Sodium/potassium-transporting ATPase subunit beta-1 OS=Homo sapiens GN=ATP1B1 PE=1 SV=1	K.YLQPLLAVQFTnLTMDTEIR.I	NGlycan/3284.1741	N	265	4	1413.36	220.724																											561000
sp|P05026|AT1B1_HUMAN Sodium/potassium-transporting ATPase subunit beta-1 OS=Homo sapiens GN=ATP1B1 PE=1 SV=1	K.YLQPLLAVQFTnLTMDTEIR.I	NGlycan/3285.1945	N	265	4	1413.61	142.984													10600000
sp|P05026|AT1B1_HUMAN Sodium/potassium-transporting ATPase subunit beta-1 OS=Homo sapiens GN=ATP1B1 PE=1 SV=1	K.YLQPLLAVQFTnLTMDTEIR.I	NGlycan/3285.1945	N	265	4	1413.61	94.30 - 239.89																									898000
sp|P05026|AT1B1_HUMAN Sodium/potassium-transporting ATPase subunit beta-1 OS=Homo sapiens GN=ATP1B1 PE=1 SV=1	K.YLQPLLAVQFTnLTMDTEIR.I	NGlycan/3285.1945	N	265	4	1413.61	176.047																				803000
sp|P05026|AT1B1_HUMAN Sodium/potassium-transporting ATPase subunit beta-1 OS=Homo sapiens GN=ATP1B1 PE=1 SV=1	K.YLQPLLAVQFTnLTMDTEIR.I	NGlycan/3285.1945	N	265	4	1413.61	185.162																		472000
sp|P05026|AT1B1_HUMAN Sodium/potassium-transporting ATPase subunit beta-1 OS=Homo sapiens GN=ATP1B1 PE=1 SV=1	K.YLQPLLAVQFTnLTMDTEIR.I	NGlycan/3301.1894	N	265	4	1417.61	192.154																		342000
sp|P05026|AT1B1_HUMAN Sodium/potassium-transporting ATPase subunit beta-1 OS=Homo sapiens GN=ATP1B1 PE=1 SV=1	K.YLQPLLAVQFTnLTMDTEIR.I	NGlycan/3356.1952	N	265	4	1431.36	53.34 - 206.83																1070000
sp|P05026|AT1B1_HUMAN Sodium/potassium-transporting ATPase subunit beta-1 OS=Homo sapiens GN=ATP1B1 PE=1 SV=1	K.YLQPLLAVQFTnLTMDTEIR.I	NGlycan/3356.1952	N	265	4	1431.36	348.258									4390000
sp|P05026|AT1B1_HUMAN Sodium/potassium-transporting ATPase subunit beta-1 OS=Homo sapiens GN=ATP1B1 PE=1 SV=1	K.YLQPLLAVQFTnLTMDTEIR.I	NGlycan/3359.2313	N	265	4	1432.12	168.868																				469000
sp|P05026|AT1B1_HUMAN Sodium/potassium-transporting ATPase subunit beta-1 OS=Homo sapiens GN=ATP1B1 PE=1 SV=1	K.YLQPLLAVQFTnLTMDTEIR.I	NGlycan/3373.2106	N	265	4	1435.62	190.797	3400000
sp|P05026|AT1B1_HUMAN Sodium/potassium-transporting ATPase subunit beta-1 OS=Homo sapiens GN=ATP1B1 PE=1 SV=1	K.YLQPLLAVQFTnLTMDTEIR.I	NGlycan/3373.2106	N	265	4	1435.62	221.273									2720000
sp|P05026|AT1B1_HUMAN Sodium/potassium-transporting ATPase subunit beta-1 OS=Homo sapiens GN=ATP1B1 PE=1 SV=1	K.YLQPLLAVQFTnLTMDTEIR.I	NGlycan/3374.2310	N	265	4	1435.87	164.81 - 265.09									1980000
sp|P05026|AT1B1_HUMAN Sodium/potassium-transporting ATPase subunit beta-1 OS=Homo sapiens GN=ATP1B1 PE=1 SV=1	K.YLQPLLAVQFTnLTMDTEIR.I	NGlycan/3374.2310	N	265	4	1435.87	207.782	2960000
sp|P05026|AT1B1_HUMAN Sodium/potassium-transporting ATPase subunit beta-1 OS=Homo sapiens GN=ATP1B1 PE=1 SV=1	K.YLQPLLAVQFTnLTMDTEIR.I	NGlycan/3375.2262	N	265	4	1436.12	144.625																								404000
sp|P05026|AT1B1_HUMAN Sodium/potassium-transporting ATPase subunit beta-1 OS=Homo sapiens GN=ATP1B1 PE=1 SV=1	K.YLQPLLAVQFTnLTMDTEIR.I	NGlycan/3413.2167	N	265	4	1445.62	32.69 - 204.60			17400000
sp|P05026|AT1B1_HUMAN Sodium/potassium-transporting ATPase subunit beta-1 OS=Homo sapiens GN=ATP1B1 PE=1 SV=1	K.YLQPLLAVQFTnLTMDTEIR.I	NGlycan/3413.2167	N	265	4	1445.62	86.97 - 256.26													42100000
sp|P05026|AT1B1_HUMAN Sodium/potassium-transporting ATPase subunit beta-1 OS=Homo sapiens GN=ATP1B1 PE=1 SV=1	K.YLQPLLAVQFTnLTMDTEIR.I	NGlycan/3413.2167	N	265	4	1445.62	94.51 - 471.31									29800000
sp|P05026|AT1B1_HUMAN Sodium/potassium-transporting ATPase subunit beta-1 OS=Homo sapiens GN=ATP1B1 PE=1 SV=1	K.YLQPLLAVQFTnLTMDTEIR.I	NGlycan/3413.2167	N	265	4	1445.62	112.98 - 242.04												15700000
sp|P05026|AT1B1_HUMAN Sodium/potassium-transporting ATPase subunit beta-1 OS=Homo sapiens GN=ATP1B1 PE=1 SV=1	K.YLQPLLAVQFTnLTMDTEIR.I	NGlycan/3413.2167	N	265	4	1445.62	128.54 - 161.53											9320000
sp|P05026|AT1B1_HUMAN Sodium/potassium-transporting ATPase subunit beta-1 OS=Homo sapiens GN=ATP1B1 PE=1 SV=1	K.YLQPLLAVQFTnLTMDTEIR.I	NGlycan/3413.2167	N	265	4	1445.62	158.52 - 238.43															9610000
sp|P05026|AT1B1_HUMAN Sodium/potassium-transporting ATPase subunit beta-1 OS=Homo sapiens GN=ATP1B1 PE=1 SV=1	K.YLQPLLAVQFTnLTMDTEIR.I	NGlycan/3413.2167	N	265	4	1445.62	182.707										8600000
sp|P05026|AT1B1_HUMAN Sodium/potassium-transporting ATPase subunit beta-1 OS=Homo sapiens GN=ATP1B1 PE=1 SV=1	K.YLQPLLAVQFTnLTMDTEIR.I	NGlycan/3413.2167	N	265	4	1445.62	183.61 - 265.97								26200000
sp|P05026|AT1B1_HUMAN Sodium/potassium-transporting ATPase subunit beta-1 OS=Homo sapiens GN=ATP1B1 PE=1 SV=1	K.YLQPLLAVQFTnLTMDTEIR.I	NGlycan/3413.2167	N	265	4	1445.62	201.32 - 274.19																11300000
sp|P05026|AT1B1_HUMAN Sodium/potassium-transporting ATPase subunit beta-1 OS=Homo sapiens GN=ATP1B1 PE=1 SV=1	K.YLQPLLAVQFTnLTMDTEIR.I	NGlycan/3413.2167	N	265	4	1445.62	81.83 - 243.66																			569000
sp|P05026|AT1B1_HUMAN Sodium/potassium-transporting ATPase subunit beta-1 OS=Homo sapiens GN=ATP1B1 PE=1 SV=1	K.YLQPLLAVQFTnLTMDTEIR.I	NGlycan/3413.2167	N	265	4	1445.62	134.052																	566000
sp|P05026|AT1B1_HUMAN Sodium/potassium-transporting ATPase subunit beta-1 OS=Homo sapiens GN=ATP1B1 PE=1 SV=1	K.YLQPLLAVQFTnLTMDTEIR.I	NGlycan/3413.2167	N	265	4	1445.62	232.02 - 355.25																									2270000
sp|P05026|AT1B1_HUMAN Sodium/potassium-transporting ATPase subunit beta-1 OS=Homo sapiens GN=ATP1B1 PE=1 SV=1	K.YLQPLLAVQFTnLTMDTEIR.I	NGlycan/3413.2167	N	265	4	1445.62	268.817																				1300000
sp|P05026|AT1B1_HUMAN Sodium/potassium-transporting ATPase subunit beta-1 OS=Homo sapiens GN=ATP1B1 PE=1 SV=1	K.YLQPLLAVQFTnLTMDTEIR.I	NGlycan/3413.2167	N	265	4	1445.62	321.461																											1700000
sp|P05026|AT1B1_HUMAN Sodium/potassium-transporting ATPase subunit beta-1 OS=Homo sapiens GN=ATP1B1 PE=1 SV=1	K.YLQPLLAVQFTnLTMDTEIR.I	NGlycan/3413.2167	N	265	4	1445.62	333.518																													1080000
sp|P05026|AT1B1_HUMAN Sodium/potassium-transporting ATPase subunit beta-1 OS=Homo sapiens GN=ATP1B1 PE=1 SV=1	K.YLQPLLAVQFTnLTMDTEIR.I	NGlycan/3414.2371	N	265	4	1445.88	23.84 - 220.15	15100000
sp|P05026|AT1B1_HUMAN Sodium/potassium-transporting ATPase subunit beta-1 OS=Homo sapiens GN=ATP1B1 PE=1 SV=1	K.YLQPLLAVQFTnLTMDTEIR.I	NGlycan/3414.2371	N	265	4	1445.88	61.93 - 189.69												15300000
sp|P05026|AT1B1_HUMAN Sodium/potassium-transporting ATPase subunit beta-1 OS=Homo sapiens GN=ATP1B1 PE=1 SV=1	K.YLQPLLAVQFTnLTMDTEIR.I	NGlycan/3414.2371	N	265	4	1445.88	79.32 - 217.55										8460000
sp|P05026|AT1B1_HUMAN Sodium/potassium-transporting ATPase subunit beta-1 OS=Homo sapiens GN=ATP1B1 PE=1 SV=1	K.YLQPLLAVQFTnLTMDTEIR.I	NGlycan/3414.2371	N	265	4	1445.88	82.39 - 192.05													11200000
sp|P05026|AT1B1_HUMAN Sodium/potassium-transporting ATPase subunit beta-1 OS=Homo sapiens GN=ATP1B1 PE=1 SV=1	K.YLQPLLAVQFTnLTMDTEIR.I	NGlycan/3414.2371	N	265	4	1445.88	149.42 - 173.84											6620000
sp|P05026|AT1B1_HUMAN Sodium/potassium-transporting ATPase subunit beta-1 OS=Homo sapiens GN=ATP1B1 PE=1 SV=1	K.YLQPLLAVQFTnLTMDTEIR.I	NGlycan/3414.2371	N	265	4	1445.88	167.532								21700000
sp|P05026|AT1B1_HUMAN Sodium/potassium-transporting ATPase subunit beta-1 OS=Homo sapiens GN=ATP1B1 PE=1 SV=1	K.YLQPLLAVQFTnLTMDTEIR.I	NGlycan/3414.2371	N	265	4	1445.88	175.11 - 223.92																12200000
sp|P05026|AT1B1_HUMAN Sodium/potassium-transporting ATPase subunit beta-1 OS=Homo sapiens GN=ATP1B1 PE=1 SV=1	K.YLQPLLAVQFTnLTMDTEIR.I	NGlycan/3414.2371	N	265	4	1445.88	186.00 - 203.03															7730000
sp|P05026|AT1B1_HUMAN Sodium/potassium-transporting ATPase subunit beta-1 OS=Homo sapiens GN=ATP1B1 PE=1 SV=1	K.YLQPLLAVQFTnLTMDTEIR.I	NGlycan/3414.2371	N	265	4	1445.88	84.88 - 250.75																					981000
sp|P05026|AT1B1_HUMAN Sodium/potassium-transporting ATPase subunit beta-1 OS=Homo sapiens GN=ATP1B1 PE=1 SV=1	K.YLQPLLAVQFTnLTMDTEIR.I	NGlycan/3414.2371	N	265	4	1445.88	170.41 - 184.36																								830000
sp|P05026|AT1B1_HUMAN Sodium/potassium-transporting ATPase subunit beta-1 OS=Homo sapiens GN=ATP1B1 PE=1 SV=1	K.YLQPLLAVQFTnLTMDTEIR.I	NGlycan/3414.2371	N	265	4	1445.88	240.179																											1420000
sp|P05026|AT1B1_HUMAN Sodium/potassium-transporting ATPase subunit beta-1 OS=Homo sapiens GN=ATP1B1 PE=1 SV=1	K.YLQPLLAVQFTnLTMDTEIR.I	NGlycan/3414.2371	N	265	4	1445.88	343.69 - 352.51																									1730000
sp|P05026|AT1B1_HUMAN Sodium/potassium-transporting ATPase subunit beta-1 OS=Homo sapiens GN=ATP1B1 PE=1 SV=1	K.YLQPLLAVQFTnLTMDTEIR.I	NGlycan/3429.2116	N	265	4	1449.62	230.451																									1960000
sp|P05026|AT1B1_HUMAN Sodium/potassium-transporting ATPase subunit beta-1 OS=Homo sapiens GN=ATP1B1 PE=1 SV=1	K.YLQPLLAVQFTnLTMDTEIR.I	NGlycan/3429.2116	N	265	4	1449.62	276.525																											1040000
sp|P05026|AT1B1_HUMAN Sodium/potassium-transporting ATPase subunit beta-1 OS=Homo sapiens GN=ATP1B1 PE=1 SV=1	K.YLQPLLAVQFTnLTMDTEIR.I	NGlycan/3430.2320	N	265	4	1449.87	72.79 - 196.18													20500000
sp|P05026|AT1B1_HUMAN Sodium/potassium-transporting ATPase subunit beta-1 OS=Homo sapiens GN=ATP1B1 PE=1 SV=1	K.YLQPLLAVQFTnLTMDTEIR.I	NGlycan/3430.2320	N	265	4	1449.87	134.79 - 170.51												1940000
sp|P05026|AT1B1_HUMAN Sodium/potassium-transporting ATPase subunit beta-1 OS=Homo sapiens GN=ATP1B1 PE=1 SV=1	K.YLQPLLAVQFTnLTMDTEIR.I	NGlycan/3430.2320	N	265	4	1449.87	183.954																2600000
sp|P05026|AT1B1_HUMAN Sodium/potassium-transporting ATPase subunit beta-1 OS=Homo sapiens GN=ATP1B1 PE=1 SV=1	K.YLQPLLAVQFTnLTMDTEIR.I	NGlycan/3430.2320	N	265	4	1449.87	120.568																											898000
sp|P05026|AT1B1_HUMAN Sodium/potassium-transporting ATPase subunit beta-1 OS=Homo sapiens GN=ATP1B1 PE=1 SV=1	K.YLQPLLAVQFTnLTMDTEIR.I	NGlycan/3430.2320	N	265	4	1449.87	184.859																			619000
sp|P05026|AT1B1_HUMAN Sodium/potassium-transporting ATPase subunit beta-1 OS=Homo sapiens GN=ATP1B1 PE=1 SV=1	K.YLQPLLAVQFTnLTMDTEIR.I	NGlycan/3430.2320	N	265	4	1449.87	187.554																		1120000
sp|P05026|AT1B1_HUMAN Sodium/potassium-transporting ATPase subunit beta-1 OS=Homo sapiens GN=ATP1B1 PE=1 SV=1	K.YLQPLLAVQFTnLTMDTEIR.I	NGlycan/3430.2320	N	265	4	1449.87	234.97 - 249.72																									3470000
sp|P05026|AT1B1_HUMAN Sodium/potassium-transporting ATPase subunit beta-1 OS=Homo sapiens GN=ATP1B1 PE=1 SV=1	K.YLQPLLAVQFTnLTMDTEIR.I	NGlycan/3431.2524	N	265	4	1450.13	94.26 - 218.46	1270000
sp|P05026|AT1B1_HUMAN Sodium/potassium-transporting ATPase subunit beta-1 OS=Homo sapiens GN=ATP1B1 PE=1 SV=1	K.YLQPLLAVQFTnLTMDTEIR.I	NGlycan/3431.2524	N	265	4	1450.13	102.78 - 155.29									8690000
sp|P05026|AT1B1_HUMAN Sodium/potassium-transporting ATPase subunit beta-1 OS=Homo sapiens GN=ATP1B1 PE=1 SV=1	K.YLQPLLAVQFTnLTMDTEIR.I	NGlycan/3431.2524	N	265	4	1450.13	120.78								6610000
sp|P05026|AT1B1_HUMAN Sodium/potassium-transporting ATPase subunit beta-1 OS=Homo sapiens GN=ATP1B1 PE=1 SV=1	K.YLQPLLAVQFTnLTMDTEIR.I	NGlycan/3431.2524	N	265	4	1450.13	132.458										3060000
sp|P05026|AT1B1_HUMAN Sodium/potassium-transporting ATPase subunit beta-1 OS=Homo sapiens GN=ATP1B1 PE=1 SV=1	K.YLQPLLAVQFTnLTMDTEIR.I	NGlycan/3431.2524	N	265	4	1450.13	144.485															2770000
sp|P05026|AT1B1_HUMAN Sodium/potassium-transporting ATPase subunit beta-1 OS=Homo sapiens GN=ATP1B1 PE=1 SV=1	K.YLQPLLAVQFTnLTMDTEIR.I	NGlycan/3431.2524	N	265	4	1450.13	150.789												5300000
sp|P05026|AT1B1_HUMAN Sodium/potassium-transporting ATPase subunit beta-1 OS=Homo sapiens GN=ATP1B1 PE=1 SV=1	K.YLQPLLAVQFTnLTMDTEIR.I	NGlycan/3431.2524	N	265	4	1450.13	204.784																								846000
sp|P05026|AT1B1_HUMAN Sodium/potassium-transporting ATPase subunit beta-1 OS=Homo sapiens GN=ATP1B1 PE=1 SV=1	K.YLQPLLAVQFTnLTMDTEIR.I	NGlycan/3431.2524	N	265	4	1450.13	231.04 - 249.09																	551000
sp|P05026|AT1B1_HUMAN Sodium/potassium-transporting ATPase subunit beta-1 OS=Homo sapiens GN=ATP1B1 PE=1 SV=1	K.YLQPLLAVQFTnLTMDTEIR.I	NGlycan/3431.2524	N	265	4	1450.13	232.09 - 232.67																									1560000
sp|P05026|AT1B1_HUMAN Sodium/potassium-transporting ATPase subunit beta-1 OS=Homo sapiens GN=ATP1B1 PE=1 SV=1	K.YLQPLLAVQFTnLTMDTEIR.I	NGlycan/3431.2524	N	265	4	1450.13	284.882																													923000
sp|P05026|AT1B1_HUMAN Sodium/potassium-transporting ATPase subunit beta-1 OS=Homo sapiens GN=ATP1B1 PE=1 SV=1	K.YLQPLLAVQFTnLTMDTEIR.I	NGlycan/3431.2524	N	265	4	1450.13	321.378																				736000
sp|P05026|AT1B1_HUMAN Sodium/potassium-transporting ATPase subunit beta-1 OS=Homo sapiens GN=ATP1B1 PE=1 SV=1	K.YLQPLLAVQFTnLTMDTEIR.I	NGlycan/3447.2473	N	265	4	1454.13	109.637																		977000
sp|P05026|AT1B1_HUMAN Sodium/potassium-transporting ATPase subunit beta-1 OS=Homo sapiens GN=ATP1B1 PE=1 SV=1	K.YLQPLLAVQFTnLTMDTEIR.I	NGlycan/3502.2532	N	265	4	1467.88	151.856																333000
sp|P05026|AT1B1_HUMAN Sodium/potassium-transporting ATPase subunit beta-1 OS=Homo sapiens GN=ATP1B1 PE=1 SV=1	K.YLQPLLAVQFTnLTMDTEIR.I	NGlycan/3502.2532	N	265	4	1467.88	305.62 - 540.74									7010000
sp|P05026|AT1B1_HUMAN Sodium/potassium-transporting ATPase subunit beta-1 OS=Homo sapiens GN=ATP1B1 PE=1 SV=1	K.YLQPLLAVQFTnLTMDTEIR.I	NGlycan/3502.2532	N	265	4	1467.88	23.25 - 244.28																			498000
sp|P05026|AT1B1_HUMAN Sodium/potassium-transporting ATPase subunit beta-1 OS=Homo sapiens GN=ATP1B1 PE=1 SV=1	K.YLQPLLAVQFTnLTMDTEIR.I	NGlycan/3518.2481	N	265	4	1471.88	138.158													435000
sp|P05026|AT1B1_HUMAN Sodium/potassium-transporting ATPase subunit beta-1 OS=Homo sapiens GN=ATP1B1 PE=1 SV=1	K.YLQPLLAVQFTnLTMDTEIR.I	NGlycan/3518.2481	N	265	4	1471.88	151.28									691000
sp|P05026|AT1B1_HUMAN Sodium/potassium-transporting ATPase subunit beta-1 OS=Homo sapiens GN=ATP1B1 PE=1 SV=1	K.YLQPLLAVQFTnLTMDTEIR.I	NGlycan/3518.2481	N	265	4	1471.88	232.531	1670000
sp|P05026|AT1B1_HUMAN Sodium/potassium-transporting ATPase subunit beta-1 OS=Homo sapiens GN=ATP1B1 PE=1 SV=1	K.YLQPLLAVQFTnLTMDTEIR.I	NGlycan/3519.2685	N	265	4	1472.13	186.56 - 220.79	1660000
sp|P05026|AT1B1_HUMAN Sodium/potassium-transporting ATPase subunit beta-1 OS=Homo sapiens GN=ATP1B1 PE=1 SV=1	K.YLQPLLAVQFTnLTMDTEIR.I	NGlycan/3519.2685	N	265	4	1472.13	246.37 - 473.60									2270000
sp|P05026|AT1B1_HUMAN Sodium/potassium-transporting ATPase subunit beta-1 OS=Homo sapiens GN=ATP1B1 PE=1 SV=1	K.YLQPLLAVQFTnLTMDTEIR.I	NGlycan/3520.2637	N	265	4	1472.38	110.586																			551000
sp|P05026|AT1B1_HUMAN Sodium/potassium-transporting ATPase subunit beta-1 OS=Homo sapiens GN=ATP1B1 PE=1 SV=1	K.YLQPLLAVQFTnLTMDTEIR.I	NGlycan/3559.2746	N	265	4	1482.13	17.63 - 238.09		1880000
sp|P05026|AT1B1_HUMAN Sodium/potassium-transporting ATPase subunit beta-1 OS=Homo sapiens GN=ATP1B1 PE=1 SV=1	K.YLQPLLAVQFTnLTMDTEIR.I	NGlycan/3559.2746	N	265	4	1482.13	73.13 - 209.68															7290000
sp|P05026|AT1B1_HUMAN Sodium/potassium-transporting ATPase subunit beta-1 OS=Homo sapiens GN=ATP1B1 PE=1 SV=1	K.YLQPLLAVQFTnLTMDTEIR.I	NGlycan/3559.2746	N	265	4	1482.13	77.28 - 222.80			10500000
sp|P05026|AT1B1_HUMAN Sodium/potassium-transporting ATPase subunit beta-1 OS=Homo sapiens GN=ATP1B1 PE=1 SV=1	K.YLQPLLAVQFTnLTMDTEIR.I	NGlycan/3559.2746	N	265	4	1482.13	91.27 - 237.13								11700000
sp|P05026|AT1B1_HUMAN Sodium/potassium-transporting ATPase subunit beta-1 OS=Homo sapiens GN=ATP1B1 PE=1 SV=1	K.YLQPLLAVQFTnLTMDTEIR.I	NGlycan/3559.2746	N	265	4	1482.13	97.77 - 227.07												9090000
sp|P05026|AT1B1_HUMAN Sodium/potassium-transporting ATPase subunit beta-1 OS=Homo sapiens GN=ATP1B1 PE=1 SV=1	K.YLQPLLAVQFTnLTMDTEIR.I	NGlycan/3559.2746	N	265	4	1482.13	111.08 - 241.34	9870000
sp|P05026|AT1B1_HUMAN Sodium/potassium-transporting ATPase subunit beta-1 OS=Homo sapiens GN=ATP1B1 PE=1 SV=1	K.YLQPLLAVQFTnLTMDTEIR.I	NGlycan/3559.2746	N	265	4	1482.13	121.40 - 219.00													19300000
sp|P05026|AT1B1_HUMAN Sodium/potassium-transporting ATPase subunit beta-1 OS=Homo sapiens GN=ATP1B1 PE=1 SV=1	K.YLQPLLAVQFTnLTMDTEIR.I	NGlycan/3559.2746	N	265	4	1482.13	122.79 - 548.74									23500000
sp|P05026|AT1B1_HUMAN Sodium/potassium-transporting ATPase subunit beta-1 OS=Homo sapiens GN=ATP1B1 PE=1 SV=1	K.YLQPLLAVQFTnLTMDTEIR.I	NGlycan/3559.2746	N	265	4	1482.13	133.35 - 181.08																8260000
sp|P05026|AT1B1_HUMAN Sodium/potassium-transporting ATPase subunit beta-1 OS=Homo sapiens GN=ATP1B1 PE=1 SV=1	K.YLQPLLAVQFTnLTMDTEIR.I	NGlycan/3559.2746	N	265	4	1482.13	141.15 - 235.38											3510000
sp|P05026|AT1B1_HUMAN Sodium/potassium-transporting ATPase subunit beta-1 OS=Homo sapiens GN=ATP1B1 PE=1 SV=1	K.YLQPLLAVQFTnLTMDTEIR.I	NGlycan/3559.2746	N	265	4	1482.13	173.13 - 201.86										7040000
sp|P05026|AT1B1_HUMAN Sodium/potassium-transporting ATPase subunit beta-1 OS=Homo sapiens GN=ATP1B1 PE=1 SV=1	K.YLQPLLAVQFTnLTMDTEIR.I	NGlycan/3559.2746	N	265	4	1482.13	191.304																					585000
sp|P05026|AT1B1_HUMAN Sodium/potassium-transporting ATPase subunit beta-1 OS=Homo sapiens GN=ATP1B1 PE=1 SV=1	K.YLQPLLAVQFTnLTMDTEIR.I	NGlycan/3559.2746	N	265	4	1482.13	289.64 - 322.13																											1630000
sp|P05026|AT1B1_HUMAN Sodium/potassium-transporting ATPase subunit beta-1 OS=Homo sapiens GN=ATP1B1 PE=1 SV=1	K.YLQPLLAVQFTnLTMDTEIR.I	NGlycan/3559.2746	N	265	4	1482.13	300.422																			552000
sp|P05026|AT1B1_HUMAN Sodium/potassium-transporting ATPase subunit beta-1 OS=Homo sapiens GN=ATP1B1 PE=1 SV=1	K.YLQPLLAVQFTnLTMDTEIR.I	NGlycan/3559.2746	N	265	4	1482.13	323.92 - 347.69																									1020000
sp|P05026|AT1B1_HUMAN Sodium/potassium-transporting ATPase subunit beta-1 OS=Homo sapiens GN=ATP1B1 PE=1 SV=1	K.YLQPLLAVQFTnLTMDTEIR.I	NGlycan/3559.2746	N	265	5	1185.91	112.64																5110000
sp|P05026|AT1B1_HUMAN Sodium/potassium-transporting ATPase subunit beta-1 OS=Homo sapiens GN=ATP1B1 PE=1 SV=1	K.YLQPLLAVQFTnLTMDTEIR.I	NGlycan/3575.2695	N	265	4	1486.13	68.54 - 285.16																								620000
sp|P05026|AT1B1_HUMAN Sodium/potassium-transporting ATPase subunit beta-1 OS=Homo sapiens GN=ATP1B1 PE=1 SV=1	K.YLQPLLAVQFTnLTMDTEIR.I	NGlycan/3575.2695	N	265	4	1486.13	302.826																				594000
sp|P05026|AT1B1_HUMAN Sodium/potassium-transporting ATPase subunit beta-1 OS=Homo sapiens GN=ATP1B1 PE=1 SV=1	K.YLQPLLAVQFTnLTMDTEIR.I	NGlycan/3575.2695	N	265	4	1486.13	302.95 - 315.70																											903000
sp|P05026|AT1B1_HUMAN Sodium/potassium-transporting ATPase subunit beta-1 OS=Homo sapiens GN=ATP1B1 PE=1 SV=1	K.YLQPLLAVQFTnLTMDTEIR.I	NGlycan/3576.2899	N	265	4	1486.39	0.93 - 204.46													6520000
sp|P05026|AT1B1_HUMAN Sodium/potassium-transporting ATPase subunit beta-1 OS=Homo sapiens GN=ATP1B1 PE=1 SV=1	K.YLQPLLAVQFTnLTMDTEIR.I	NGlycan/3576.2899	N	265	4	1486.39	22.74 - 241.99			6040000
sp|P05026|AT1B1_HUMAN Sodium/potassium-transporting ATPase subunit beta-1 OS=Homo sapiens GN=ATP1B1 PE=1 SV=1	K.YLQPLLAVQFTnLTMDTEIR.I	NGlycan/3576.2899	N	265	4	1486.39	107.39 - 217.23	21800000
sp|P05026|AT1B1_HUMAN Sodium/potassium-transporting ATPase subunit beta-1 OS=Homo sapiens GN=ATP1B1 PE=1 SV=1	K.YLQPLLAVQFTnLTMDTEIR.I	NGlycan/3576.2899	N	265	4	1486.39	117.49 - 120.01												3020000
sp|P05026|AT1B1_HUMAN Sodium/potassium-transporting ATPase subunit beta-1 OS=Homo sapiens GN=ATP1B1 PE=1 SV=1	K.YLQPLLAVQFTnLTMDTEIR.I	NGlycan/3576.2899	N	265	4	1486.39	129.49 - 199.91									10100000
sp|P05026|AT1B1_HUMAN Sodium/potassium-transporting ATPase subunit beta-1 OS=Homo sapiens GN=ATP1B1 PE=1 SV=1	K.YLQPLLAVQFTnLTMDTEIR.I	NGlycan/3576.2899	N	265	4	1486.39	140.93 - 205.84								5780000
sp|P05026|AT1B1_HUMAN Sodium/potassium-transporting ATPase subunit beta-1 OS=Homo sapiens GN=ATP1B1 PE=1 SV=1	K.YLQPLLAVQFTnLTMDTEIR.I	NGlycan/3576.2899	N	265	4	1486.39	134.37 - 277.98																								557000
sp|P05026|AT1B1_HUMAN Sodium/potassium-transporting ATPase subunit beta-1 OS=Homo sapiens GN=ATP1B1 PE=1 SV=1	K.YLQPLLAVQFTnLTMDTEIR.I	NGlycan/3576.2899	N	265	4	1486.39	230.714																											767000
sp|P05026|AT1B1_HUMAN Sodium/potassium-transporting ATPase subunit beta-1 OS=Homo sapiens GN=ATP1B1 PE=1 SV=1	K.YLQPLLAVQFTnLTMDTEIR.I	NGlycan/3576.2899	N	265	4	1486.39	248.723																	465000
sp|P05026|AT1B1_HUMAN Sodium/potassium-transporting ATPase subunit beta-1 OS=Homo sapiens GN=ATP1B1 PE=1 SV=1	K.YLQPLLAVQFTnLTMDTEIR.I	NGlycan/3576.2899	N	265	4	1486.39	250.60 - 261.23																									677000
sp|P05026|AT1B1_HUMAN Sodium/potassium-transporting ATPase subunit beta-1 OS=Homo sapiens GN=ATP1B1 PE=1 SV=1	K.YLQPLLAVQFTnLTMDTEIR.I	NGlycan/3576.2899	N	265	4	1486.39	272.097																			454000
sp|P05026|AT1B1_HUMAN Sodium/potassium-transporting ATPase subunit beta-1 OS=Homo sapiens GN=ATP1B1 PE=1 SV=1	K.YLQPLLAVQFTnLTMDTEIR.I	NGlycan/3576.2899	N	265	4	1486.39	283.477																				538000
sp|P05026|AT1B1_HUMAN Sodium/potassium-transporting ATPase subunit beta-1 OS=Homo sapiens GN=ATP1B1 PE=1 SV=1	K.YLQPLLAVQFTnLTMDTEIR.I	NGlycan/3576.2899	N	265	4	1486.39	317.751																		470000
sp|P05026|AT1B1_HUMAN Sodium/potassium-transporting ATPase subunit beta-1 OS=Homo sapiens GN=ATP1B1 PE=1 SV=1	K.YLQPLLAVQFTnLTMDTEIR.I	NGlycan/3576.2899	N	265	5	1189.31	74.44 - 107.47			1470000
sp|P05026|AT1B1_HUMAN Sodium/potassium-transporting ATPase subunit beta-1 OS=Homo sapiens GN=ATP1B1 PE=1 SV=1	K.YLQPLLAVQFTnLTMDTEIR.I	NGlycan/3576.2899	N	265	5	1189.31	100.747								1140000
sp|P05026|AT1B1_HUMAN Sodium/potassium-transporting ATPase subunit beta-1 OS=Homo sapiens GN=ATP1B1 PE=1 SV=1	K.YLQPLLAVQFTnLTMDTEIR.I	NGlycan/3576.2899	N	265	5	1189.31	112.849													2010000
sp|P05026|AT1B1_HUMAN Sodium/potassium-transporting ATPase subunit beta-1 OS=Homo sapiens GN=ATP1B1 PE=1 SV=1	K.YLQPLLAVQFTnLTMDTEIR.I	NGlycan/3576.2899	N	265	5	1189.31	123.722									2200000
sp|P05026|AT1B1_HUMAN Sodium/potassium-transporting ATPase subunit beta-1 OS=Homo sapiens GN=ATP1B1 PE=1 SV=1	K.YLQPLLAVQFTnLTMDTEIR.I	NGlycan/3577.2852	N	265	4	1486.64	297.028																					203000
sp|P05026|AT1B1_HUMAN Sodium/potassium-transporting ATPase subunit beta-1 OS=Homo sapiens GN=ATP1B1 PE=1 SV=1	K.YLQPLLAVQFTnLTMDTEIR.I	NGlycan/3577.2852	N	265	4	1486.64	310.009																									433000
sp|P05026|AT1B1_HUMAN Sodium/potassium-transporting ATPase subunit beta-1 OS=Homo sapiens GN=ATP1B1 PE=1 SV=1	K.YLQPLLAVQFTnLTMDTEIR.I	NGlycan/3648.3111	N	265	4	1504.39	308.252								435000
sp|P05026|AT1B1_HUMAN Sodium/potassium-transporting ATPase subunit beta-1 OS=Homo sapiens GN=ATP1B1 PE=1 SV=1	K.YLQPLLAVQFTnLTMDTEIR.I	NGlycan/3663.2856	N	265	4	1508.14	30.27 - 173.21	11000000
sp|P05026|AT1B1_HUMAN Sodium/potassium-transporting ATPase subunit beta-1 OS=Homo sapiens GN=ATP1B1 PE=1 SV=1	K.YLQPLLAVQFTnLTMDTEIR.I	NGlycan/3663.2856	N	265	4	1508.14	197.163									1250000
sp|P05026|AT1B1_HUMAN Sodium/potassium-transporting ATPase subunit beta-1 OS=Homo sapiens GN=ATP1B1 PE=1 SV=1	K.YLQPLLAVQFTnLTMDTEIR.I	NGlycan/3664.3060	N	265	4	1508.39	83.39 - 274.56	8400000
sp|P05026|AT1B1_HUMAN Sodium/potassium-transporting ATPase subunit beta-1 OS=Homo sapiens GN=ATP1B1 PE=1 SV=1	K.YLQPLLAVQFTnLTMDTEIR.I	NGlycan/3664.3060	N	265	4	1508.39	213.703												472000
sp|P05026|AT1B1_HUMAN Sodium/potassium-transporting ATPase subunit beta-1 OS=Homo sapiens GN=ATP1B1 PE=1 SV=1	K.YLQPLLAVQFTnLTMDTEIR.I	NGlycan/3664.3060	N	265	4	1508.39	224.645								979000
sp|P05026|AT1B1_HUMAN Sodium/potassium-transporting ATPase subunit beta-1 OS=Homo sapiens GN=ATP1B1 PE=1 SV=1	K.YLQPLLAVQFTnLTMDTEIR.I	NGlycan/3664.3060	N	265	4	1508.39	529.749									1700000
sp|P05026|AT1B1_HUMAN Sodium/potassium-transporting ATPase subunit beta-1 OS=Homo sapiens GN=ATP1B1 PE=1 SV=1	K.YLQPLLAVQFTnLTMDTEIR.I	NGlycan/3665.3264	N	265	4	1508.65	371.729								1020000
sp|P05026|AT1B1_HUMAN Sodium/potassium-transporting ATPase subunit beta-1 OS=Homo sapiens GN=ATP1B1 PE=1 SV=1	K.YLQPLLAVQFTnLTMDTEIR.I	NGlycan/3665.3264	N	265	4	1508.65	373.042									2170000
sp|P05026|AT1B1_HUMAN Sodium/potassium-transporting ATPase subunit beta-1 OS=Homo sapiens GN=ATP1B1 PE=1 SV=1	K.YLQPLLAVQFTnLTMDTEIR.I	NGlycan/3666.3216	N	265	4	1508.9	215.794																											426000
sp|P05026|AT1B1_HUMAN Sodium/potassium-transporting ATPase subunit beta-1 OS=Homo sapiens GN=ATP1B1 PE=1 SV=1	K.YLQPLLAVQFTnLTMDTEIR.I	NGlycan/3666.3216	N	265	4	1508.9	268.078																	464000
sp|P05026|AT1B1_HUMAN Sodium/potassium-transporting ATPase subunit beta-1 OS=Homo sapiens GN=ATP1B1 PE=1 SV=1	K.YLQPLLAVQFTnLTMDTEIR.I	NGlycan/3667.3420	N	265	4	1509.15	139.908																				844000
sp|P05026|AT1B1_HUMAN Sodium/potassium-transporting ATPase subunit beta-1 OS=Homo sapiens GN=ATP1B1 PE=1 SV=1	K.YLQPLLAVQFTnLTMDTEIR.I	NGlycan/3667.3420	N	265	4	1509.15	179.957																									1180000
sp|P05026|AT1B1_HUMAN Sodium/potassium-transporting ATPase subunit beta-1 OS=Homo sapiens GN=ATP1B1 PE=1 SV=1	K.YLQPLLAVQFTnLTMDTEIR.I	NGlycan/3667.3420	N	265	4	1509.15	181.906																											781000
sp|P05026|AT1B1_HUMAN Sodium/potassium-transporting ATPase subunit beta-1 OS=Homo sapiens GN=ATP1B1 PE=1 SV=1	K.YLQPLLAVQFTnLTMDTEIR.I	NGlycan/3667.3420	N	265	4	1509.15	188.98 - 189.86																								1230000
sp|P05026|AT1B1_HUMAN Sodium/potassium-transporting ATPase subunit beta-1 OS=Homo sapiens GN=ATP1B1 PE=1 SV=1	K.YLQPLLAVQFTnLTMDTEIR.I	NGlycan/3705.3325	N	265	4	1518.65	8.53 - 158.52		1690000
sp|P05026|AT1B1_HUMAN Sodium/potassium-transporting ATPase subunit beta-1 OS=Homo sapiens GN=ATP1B1 PE=1 SV=1	K.YLQPLLAVQFTnLTMDTEIR.I	NGlycan/3705.3325	N	265	4	1518.65	100.44 - 172.07										1700000
sp|P05026|AT1B1_HUMAN Sodium/potassium-transporting ATPase subunit beta-1 OS=Homo sapiens GN=ATP1B1 PE=1 SV=1	K.YLQPLLAVQFTnLTMDTEIR.I	NGlycan/3705.3325	N	265	4	1518.65	71.75 - 149.42																					1100000
sp|P05026|AT1B1_HUMAN Sodium/potassium-transporting ATPase subunit beta-1 OS=Homo sapiens GN=ATP1B1 PE=1 SV=1	K.YLQPLLAVQFTnLTMDTEIR.I	NGlycan/3705.3325	N	265	4	1518.65	160.84 - 320.34																				731000
sp|P05026|AT1B1_HUMAN Sodium/potassium-transporting ATPase subunit beta-1 OS=Homo sapiens GN=ATP1B1 PE=1 SV=1	K.YLQPLLAVQFTnLTMDTEIR.I	NGlycan/3705.3325	N	265	4	1518.65	211.83																								1200000
sp|P05026|AT1B1_HUMAN Sodium/potassium-transporting ATPase subunit beta-1 OS=Homo sapiens GN=ATP1B1 PE=1 SV=1	K.YLQPLLAVQFTnLTMDTEIR.I	NGlycan/3705.3325	N	265	4	1518.65	229.86 - 277.95																													1000000
sp|P05026|AT1B1_HUMAN Sodium/potassium-transporting ATPase subunit beta-1 OS=Homo sapiens GN=ATP1B1 PE=1 SV=1	K.YLQPLLAVQFTnLTMDTEIR.I	NGlycan/3705.3325	N	265	4	1518.65	263.63 - 308.72																									1270000
sp|P05026|AT1B1_HUMAN Sodium/potassium-transporting ATPase subunit beta-1 OS=Homo sapiens GN=ATP1B1 PE=1 SV=1	K.YLQPLLAVQFTnLTMDTEIR.I	NGlycan/3705.3325	N	265	4	1518.65	271.782																											742000
sp|P05026|AT1B1_HUMAN Sodium/potassium-transporting ATPase subunit beta-1 OS=Homo sapiens GN=ATP1B1 PE=1 SV=1	K.YLQPLLAVQFTnLTMDTEIR.I	NGlycan/3705.3325	N	265	4	1518.65	304.627																	729000
sp|P05026|AT1B1_HUMAN Sodium/potassium-transporting ATPase subunit beta-1 OS=Homo sapiens GN=ATP1B1 PE=1 SV=1	K.YLQPLLAVQFTnLTMDTEIR.I	NGlycan/3720.3070	N	265	4	1522.39	238.017																	430000
sp|P05026|AT1B1_HUMAN Sodium/potassium-transporting ATPase subunit beta-1 OS=Homo sapiens GN=ATP1B1 PE=1 SV=1	K.YLQPLLAVQFTnLTMDTEIR.I	NGlycan/3720.3070	N	265	4	1522.39	339.856																			309000
sp|P05026|AT1B1_HUMAN Sodium/potassium-transporting ATPase subunit beta-1 OS=Homo sapiens GN=ATP1B1 PE=1 SV=1	K.YLQPLLAVQFTnLTMDTEIR.I	NGlycan/3721.3274	N	265	4	1522.65	67.36 - 211.30			21100000
sp|P05026|AT1B1_HUMAN Sodium/potassium-transporting ATPase subunit beta-1 OS=Homo sapiens GN=ATP1B1 PE=1 SV=1	K.YLQPLLAVQFTnLTMDTEIR.I	NGlycan/3721.3274	N	265	4	1522.65	94.09 - 180.66													3080000
sp|P05026|AT1B1_HUMAN Sodium/potassium-transporting ATPase subunit beta-1 OS=Homo sapiens GN=ATP1B1 PE=1 SV=1	K.YLQPLLAVQFTnLTMDTEIR.I	NGlycan/3721.3274	N	265	4	1522.65	108.46 - 228.51									20000000
sp|P05026|AT1B1_HUMAN Sodium/potassium-transporting ATPase subunit beta-1 OS=Homo sapiens GN=ATP1B1 PE=1 SV=1	K.YLQPLLAVQFTnLTMDTEIR.I	NGlycan/3721.3274	N	265	4	1522.65	103.81 - 155.77																			537000
sp|P05026|AT1B1_HUMAN Sodium/potassium-transporting ATPase subunit beta-1 OS=Homo sapiens GN=ATP1B1 PE=1 SV=1	K.YLQPLLAVQFTnLTMDTEIR.I	NGlycan/3721.3274	N	265	4	1522.65	179.25 - 276.29																					935000
sp|P05026|AT1B1_HUMAN Sodium/potassium-transporting ATPase subunit beta-1 OS=Homo sapiens GN=ATP1B1 PE=1 SV=1	K.YLQPLLAVQFTnLTMDTEIR.I	NGlycan/3721.3274	N	265	4	1522.65	223.51 - 337.51																									2380000
sp|P05026|AT1B1_HUMAN Sodium/potassium-transporting ATPase subunit beta-1 OS=Homo sapiens GN=ATP1B1 PE=1 SV=1	K.YLQPLLAVQFTnLTMDTEIR.I	NGlycan/3721.3274	N	265	4	1522.65	309.246																													891000
sp|P05026|AT1B1_HUMAN Sodium/potassium-transporting ATPase subunit beta-1 OS=Homo sapiens GN=ATP1B1 PE=1 SV=1	K.YLQPLLAVQFTnLTMDTEIR.I	NGlycan/3721.3274	N	265	5	1218.32	153.044									5790000
sp|P05026|AT1B1_HUMAN Sodium/potassium-transporting ATPase subunit beta-1 OS=Homo sapiens GN=ATP1B1 PE=1 SV=1	K.YLQPLLAVQFTnLTMDTEIR.I	NGlycan/3722.3478	N	265	4	1522.9	39.76 - 158.45												13100000
sp|P05026|AT1B1_HUMAN Sodium/potassium-transporting ATPase subunit beta-1 OS=Homo sapiens GN=ATP1B1 PE=1 SV=1	K.YLQPLLAVQFTnLTMDTEIR.I	NGlycan/3722.3478	N	265	4	1522.9	51.91 - 258.02													25900000
sp|P05026|AT1B1_HUMAN Sodium/potassium-transporting ATPase subunit beta-1 OS=Homo sapiens GN=ATP1B1 PE=1 SV=1	K.YLQPLLAVQFTnLTMDTEIR.I	NGlycan/3722.3478	N	265	4	1522.9	93.45 - 176.69								15800000
sp|P05026|AT1B1_HUMAN Sodium/potassium-transporting ATPase subunit beta-1 OS=Homo sapiens GN=ATP1B1 PE=1 SV=1	K.YLQPLLAVQFTnLTMDTEIR.I	NGlycan/3722.3478	N	265	4	1522.9	111.42 - 212.41																								1760000
sp|P05026|AT1B1_HUMAN Sodium/potassium-transporting ATPase subunit beta-1 OS=Homo sapiens GN=ATP1B1 PE=1 SV=1	K.YLQPLLAVQFTnLTMDTEIR.I	NGlycan/3722.3478	N	265	4	1522.9	200.11 - 269.03																									2010000
sp|P05026|AT1B1_HUMAN Sodium/potassium-transporting ATPase subunit beta-1 OS=Homo sapiens GN=ATP1B1 PE=1 SV=1	K.YLQPLLAVQFTnLTMDTEIR.I	NGlycan/3722.3478	N	265	4	1522.9	242.687																													1170000
sp|P05026|AT1B1_HUMAN Sodium/potassium-transporting ATPase subunit beta-1 OS=Homo sapiens GN=ATP1B1 PE=1 SV=1	K.YLQPLLAVQFTnLTMDTEIR.I	NGlycan/3722.3478	N	265	4	1522.9	265.31 - 272.12																	804000
sp|P05026|AT1B1_HUMAN Sodium/potassium-transporting ATPase subunit beta-1 OS=Homo sapiens GN=ATP1B1 PE=1 SV=1	K.YLQPLLAVQFTnLTMDTEIR.I	NGlycan/3722.3478	N	265	4	1522.9	285.68																				489000
sp|P05026|AT1B1_HUMAN Sodium/potassium-transporting ATPase subunit beta-1 OS=Homo sapiens GN=ATP1B1 PE=1 SV=1	K.YLQPLLAVQFTnLTMDTEIR.I	NGlycan/3723.3431	N	265	4	1523.15	308.136																													555000
sp|P05026|AT1B1_HUMAN Sodium/potassium-transporting ATPase subunit beta-1 OS=Homo sapiens GN=ATP1B1 PE=1 SV=1	K.YLQPLLAVQFTnLTMDTEIR.I	NGlycan/3738.3428	N	265	4	1526.9	179.735																									1120000
sp|P05026|AT1B1_HUMAN Sodium/potassium-transporting ATPase subunit beta-1 OS=Homo sapiens GN=ATP1B1 PE=1 SV=1	K.YLQPLLAVQFTnLTMDTEIR.I	NGlycan/3738.3428	N	265	4	1526.9	283.701																													1020000
sp|P05026|AT1B1_HUMAN Sodium/potassium-transporting ATPase subunit beta-1 OS=Homo sapiens GN=ATP1B1 PE=1 SV=1	K.YLQPLLAVQFTnLTMDTEIR.I	NGlycan/3739.3632	N	265	4	1527.16	108.484																													767000
sp|P05026|AT1B1_HUMAN Sodium/potassium-transporting ATPase subunit beta-1 OS=Homo sapiens GN=ATP1B1 PE=1 SV=1	K.YLQPLLAVQFTnLTMDTEIR.I	NGlycan/3739.3632	N	265	4	1527.16	123.954																				387000
sp|P05026|AT1B1_HUMAN Sodium/potassium-transporting ATPase subunit beta-1 OS=Homo sapiens GN=ATP1B1 PE=1 SV=1	K.YLQPLLAVQFTnLTMDTEIR.I	NGlycan/3739.3632	N	265	4	1527.16	144.258																								710000
sp|P05026|AT1B1_HUMAN Sodium/potassium-transporting ATPase subunit beta-1 OS=Homo sapiens GN=ATP1B1 PE=1 SV=1	K.YLQPLLAVQFTnLTMDTEIR.I	NGlycan/3739.3632	N	265	4	1527.16	281.936																	663000
sp|P05026|AT1B1_HUMAN Sodium/potassium-transporting ATPase subunit beta-1 OS=Homo sapiens GN=ATP1B1 PE=1 SV=1	K.YLQPLLAVQFTnLTMDTEIR.I	NGlycan/3809.3435	N	265	4	1544.65	157.33 - 264.28								1000000
sp|P05026|AT1B1_HUMAN Sodium/potassium-transporting ATPase subunit beta-1 OS=Homo sapiens GN=ATP1B1 PE=1 SV=1	K.YLQPLLAVQFTnLTMDTEIR.I	NGlycan/3809.3435	N	265	4	1544.65	207.63 - 415.86									4990000
sp|P05026|AT1B1_HUMAN Sodium/potassium-transporting ATPase subunit beta-1 OS=Homo sapiens GN=ATP1B1 PE=1 SV=1	K.YLQPLLAVQFTnLTMDTEIR.I	NGlycan/3809.3435	N	265	4	1544.65	238.95 - 633.88	4600000
sp|P05026|AT1B1_HUMAN Sodium/potassium-transporting ATPase subunit beta-1 OS=Homo sapiens GN=ATP1B1 PE=1 SV=1	K.YLQPLLAVQFTnLTMDTEIR.I	NGlycan/3811.3591	N	265	4	1545.16	158.334																				467000
sp|P05026|AT1B1_HUMAN Sodium/potassium-transporting ATPase subunit beta-1 OS=Homo sapiens GN=ATP1B1 PE=1 SV=1	K.YLQPLLAVQFTnLTMDTEIR.I	NGlycan/3811.3591	N	265	4	1545.16	233.504																													380000
sp|P05026|AT1B1_HUMAN Sodium/potassium-transporting ATPase subunit beta-1 OS=Homo sapiens GN=ATP1B1 PE=1 SV=1	K.YLQPLLAVQFTnLTMDTEIR.I	NGlycan/3812.3795	N	265	4	1545.41	116.32 - 228.19																													637000
sp|P05026|AT1B1_HUMAN Sodium/potassium-transporting ATPase subunit beta-1 OS=Homo sapiens GN=ATP1B1 PE=1 SV=1	K.YLQPLLAVQFTnLTMDTEIR.I	NGlycan/3812.3795	N	265	4	1545.41	164.47 - 209.71																											1200000
sp|P05026|AT1B1_HUMAN Sodium/potassium-transporting ATPase subunit beta-1 OS=Homo sapiens GN=ATP1B1 PE=1 SV=1	K.YLQPLLAVQFTnLTMDTEIR.I	NGlycan/3812.3795	N	265	4	1545.41	221.106																			661000
sp|P05026|AT1B1_HUMAN Sodium/potassium-transporting ATPase subunit beta-1 OS=Homo sapiens GN=ATP1B1 PE=1 SV=1	K.YLQPLLAVQFTnLTMDTEIR.I	NGlycan/3851.3904	N	265	4	1555.16	142.114		621000
sp|P05026|AT1B1_HUMAN Sodium/potassium-transporting ATPase subunit beta-1 OS=Homo sapiens GN=ATP1B1 PE=1 SV=1	K.YLQPLLAVQFTnLTMDTEIR.I	NGlycan/3866.3649	N	265	4	1558.91	103.70 - 215.95																					1500000
sp|P05026|AT1B1_HUMAN Sodium/potassium-transporting ATPase subunit beta-1 OS=Homo sapiens GN=ATP1B1 PE=1 SV=1	K.YLQPLLAVQFTnLTMDTEIR.I	NGlycan/3866.3649	N	265	4	1558.91	111.44 - 344.66																									1950000
sp|P05026|AT1B1_HUMAN Sodium/potassium-transporting ATPase subunit beta-1 OS=Homo sapiens GN=ATP1B1 PE=1 SV=1	K.YLQPLLAVQFTnLTMDTEIR.I	NGlycan/3866.3649	N	265	4	1558.91	139.31 - 310.23																				1330000
sp|P05026|AT1B1_HUMAN Sodium/potassium-transporting ATPase subunit beta-1 OS=Homo sapiens GN=ATP1B1 PE=1 SV=1	K.YLQPLLAVQFTnLTMDTEIR.I	NGlycan/3866.3649	N	265	4	1558.91	192.55 - 311.95																											1330000
sp|P05026|AT1B1_HUMAN Sodium/potassium-transporting ATPase subunit beta-1 OS=Homo sapiens GN=ATP1B1 PE=1 SV=1	K.YLQPLLAVQFTnLTMDTEIR.I	NGlycan/3866.3649	N	265	4	1558.91	238.097																								925000
sp|P05026|AT1B1_HUMAN Sodium/potassium-transporting ATPase subunit beta-1 OS=Homo sapiens GN=ATP1B1 PE=1 SV=1	K.YLQPLLAVQFTnLTMDTEIR.I	NGlycan/3866.3649	N	265	4	1558.91	286.61 - 320.43																													774000
sp|P05026|AT1B1_HUMAN Sodium/potassium-transporting ATPase subunit beta-1 OS=Homo sapiens GN=ATP1B1 PE=1 SV=1	K.YLQPLLAVQFTnLTMDTEIR.I	NGlycan/3866.3649	N	265	4	1558.91	287.88 - 314.40																			545000
sp|P05026|AT1B1_HUMAN Sodium/potassium-transporting ATPase subunit beta-1 OS=Homo sapiens GN=ATP1B1 PE=1 SV=1	K.YLQPLLAVQFTnLTMDTEIR.I	NGlycan/3866.3649	N	265	4	1558.91	288.17 - 337.40																	729000
sp|P05026|AT1B1_HUMAN Sodium/potassium-transporting ATPase subunit beta-1 OS=Homo sapiens GN=ATP1B1 PE=1 SV=1	K.YLQPLLAVQFTnLTMDTEIR.I	NGlycan/3866.3649	N	265	5	1247.33	243.75																									411000
sp|P05026|AT1B1_HUMAN Sodium/potassium-transporting ATPase subunit beta-1 OS=Homo sapiens GN=ATP1B1 PE=1 SV=1	K.YLQPLLAVQFTnLTMDTEIR.I	NGlycan/3866.3649	N	265	5	1247.33	246.031																											238000
sp|P05026|AT1B1_HUMAN Sodium/potassium-transporting ATPase subunit beta-1 OS=Homo sapiens GN=ATP1B1 PE=1 SV=1	K.YLQPLLAVQFTnLTMDTEIR.I	NGlycan/3867.3853	N	265	4	1559.16	64.07 - 281.11								18100000
sp|P05026|AT1B1_HUMAN Sodium/potassium-transporting ATPase subunit beta-1 OS=Homo sapiens GN=ATP1B1 PE=1 SV=1	K.YLQPLLAVQFTnLTMDTEIR.I	NGlycan/3867.3853	N	265	4	1559.16	134.85 - 248.58			19400000
sp|P05026|AT1B1_HUMAN Sodium/potassium-transporting ATPase subunit beta-1 OS=Homo sapiens GN=ATP1B1 PE=1 SV=1	K.YLQPLLAVQFTnLTMDTEIR.I	NGlycan/3867.3853	N	265	4	1559.16	82.93 - 290.59																								2400000
sp|P05026|AT1B1_HUMAN Sodium/potassium-transporting ATPase subunit beta-1 OS=Homo sapiens GN=ATP1B1 PE=1 SV=1	K.YLQPLLAVQFTnLTMDTEIR.I	NGlycan/3867.3853	N	265	4	1559.16	170.01																					1350000
sp|P05026|AT1B1_HUMAN Sodium/potassium-transporting ATPase subunit beta-1 OS=Homo sapiens GN=ATP1B1 PE=1 SV=1	K.YLQPLLAVQFTnLTMDTEIR.I	NGlycan/3867.3853	N	265	4	1559.16	258.57 - 337.92																									2260000
sp|P05026|AT1B1_HUMAN Sodium/potassium-transporting ATPase subunit beta-1 OS=Homo sapiens GN=ATP1B1 PE=1 SV=1	K.YLQPLLAVQFTnLTMDTEIR.I	NGlycan/3867.3853	N	265	4	1559.16	294.346																	592000
sp|P05026|AT1B1_HUMAN Sodium/potassium-transporting ATPase subunit beta-1 OS=Homo sapiens GN=ATP1B1 PE=1 SV=1	K.YLQPLLAVQFTnLTMDTEIR.I	NGlycan/3867.3853	N	265	5	1247.53	76.60 - 166.45			9020000
sp|P05026|AT1B1_HUMAN Sodium/potassium-transporting ATPase subunit beta-1 OS=Homo sapiens GN=ATP1B1 PE=1 SV=1	K.YLQPLLAVQFTnLTMDTEIR.I	NGlycan/3867.3853	N	265	5	1247.53	85.33 - 129.37								6520000
sp|P05026|AT1B1_HUMAN Sodium/potassium-transporting ATPase subunit beta-1 OS=Homo sapiens GN=ATP1B1 PE=1 SV=1	K.YLQPLLAVQFTnLTMDTEIR.I	NGlycan/3868.3806	N	265	4	1559.41	118.733																					202000
sp|P05026|AT1B1_HUMAN Sodium/potassium-transporting ATPase subunit beta-1 OS=Homo sapiens GN=ATP1B1 PE=1 SV=1	K.YLQPLLAVQFTnLTMDTEIR.I	NGlycan/3868.3806	N	265	4	1559.41	141.405																				241000
sp|P05026|AT1B1_HUMAN Sodium/potassium-transporting ATPase subunit beta-1 OS=Homo sapiens GN=ATP1B1 PE=1 SV=1	K.YLQPLLAVQFTnLTMDTEIR.I	NGlycan/3868.3806	N	265	4	1559.41	283.714																	512000
sp|P05026|AT1B1_HUMAN Sodium/potassium-transporting ATPase subunit beta-1 OS=Homo sapiens GN=ATP1B1 PE=1 SV=1	K.YLQPLLAVQFTnLTMDTEIR.I	NGlycan/3868.3806	N	265	4	1559.41	295.051																													536000
sp|P05026|AT1B1_HUMAN Sodium/potassium-transporting ATPase subunit beta-1 OS=Homo sapiens GN=ATP1B1 PE=1 SV=1	K.YLQPLLAVQFTnLTMDTEIR.I	NGlycan/3868.4058	N	265	4	1559.42	154.76 - 200.83			1390000
sp|P05026|AT1B1_HUMAN Sodium/potassium-transporting ATPase subunit beta-1 OS=Homo sapiens GN=ATP1B1 PE=1 SV=1	K.YLQPLLAVQFTnLTMDTEIR.I	NGlycan/3883.3803	N	265	4	1563.16	268.662																		373000
sp|P05026|AT1B1_HUMAN Sodium/potassium-transporting ATPase subunit beta-1 OS=Homo sapiens GN=ATP1B1 PE=1 SV=1	K.YLQPLLAVQFTnLTMDTEIR.I	NGlycan/3884.4007	N	265	4	1563.42	187.287																			378000
sp|P05026|AT1B1_HUMAN Sodium/potassium-transporting ATPase subunit beta-1 OS=Homo sapiens GN=ATP1B1 PE=1 SV=1	K.YLQPLLAVQFTnLTMDTEIR.I	NGlycan/3884.4007	N	265	4	1563.42	270.819																	891000
sp|P05026|AT1B1_HUMAN Sodium/potassium-transporting ATPase subunit beta-1 OS=Homo sapiens GN=ATP1B1 PE=1 SV=1	K.YLQPLLAVQFTnLTMDTEIR.I	NGlycan/3884.4007	N	265	4	1563.42	275.11 - 290.11																									1160000
sp|P05026|AT1B1_HUMAN Sodium/potassium-transporting ATPase subunit beta-1 OS=Homo sapiens GN=ATP1B1 PE=1 SV=1	K.YLQPLLAVQFTnLTMDTEIR.I	NGlycan/3884.4007	N	265	4	1563.42	278.582																		302000
sp|P05026|AT1B1_HUMAN Sodium/potassium-transporting ATPase subunit beta-1 OS=Homo sapiens GN=ATP1B1 PE=1 SV=1	K.YLQPLLAVQFTnLTMDTEIR.I	NGlycan/3884.4007	N	265	4	1563.42	281.763																				457000
sp|P05026|AT1B1_HUMAN Sodium/potassium-transporting ATPase subunit beta-1 OS=Homo sapiens GN=ATP1B1 PE=1 SV=1	K.YLQPLLAVQFTnLTMDTEIR.I	NGlycan/3884.4007	N	265	4	1563.42	292.318																					569000
sp|P05026|AT1B1_HUMAN Sodium/potassium-transporting ATPase subunit beta-1 OS=Homo sapiens GN=ATP1B1 PE=1 SV=1	K.YLQPLLAVQFTnLTMDTEIR.I	NGlycan/3955.4014	N	265	4	1581.17	87.17 - 222.74			675000
sp|P05026|AT1B1_HUMAN Sodium/potassium-transporting ATPase subunit beta-1 OS=Homo sapiens GN=ATP1B1 PE=1 SV=1	K.YLQPLLAVQFTnLTMDTEIR.I	NGlycan/3955.4014	N	265	4	1581.17	235.543								709000
sp|P05026|AT1B1_HUMAN Sodium/potassium-transporting ATPase subunit beta-1 OS=Homo sapiens GN=ATP1B1 PE=1 SV=1	K.YLQPLLAVQFTnLTMDTEIR.I	NGlycan/3955.4014	N	265	4	1581.17	339.60 - 414.48	859000
sp|P05026|AT1B1_HUMAN Sodium/potassium-transporting ATPase subunit beta-1 OS=Homo sapiens GN=ATP1B1 PE=1 SV=1	K.YLQPLLAVQFTnLTMDTEIR.I	NGlycan/4012.4229	N	265	4	1595.42	52.44 - 107.41																					1220000
sp|P05026|AT1B1_HUMAN Sodium/potassium-transporting ATPase subunit beta-1 OS=Homo sapiens GN=ATP1B1 PE=1 SV=1	K.YLQPLLAVQFTnLTMDTEIR.I	NGlycan/4012.4229	N	265	4	1595.42	155.23 - 182.23																								1820000
sp|P05026|AT1B1_HUMAN Sodium/potassium-transporting ATPase subunit beta-1 OS=Homo sapiens GN=ATP1B1 PE=1 SV=1	K.YLQPLLAVQFTnLTMDTEIR.I	NGlycan/4012.4229	N	265	4	1595.42	164.46 - 266.10																									1610000
sp|P05026|AT1B1_HUMAN Sodium/potassium-transporting ATPase subunit beta-1 OS=Homo sapiens GN=ATP1B1 PE=1 SV=1	K.YLQPLLAVQFTnLTMDTEIR.I	NGlycan/4012.4229	N	265	4	1595.42	196.03 - 230.55																				520000
sp|P05026|AT1B1_HUMAN Sodium/potassium-transporting ATPase subunit beta-1 OS=Homo sapiens GN=ATP1B1 PE=1 SV=1	K.YLQPLLAVQFTnLTMDTEIR.I	NGlycan/4012.4229	N	265	4	1595.42	218.84																	703000
sp|P05026|AT1B1_HUMAN Sodium/potassium-transporting ATPase subunit beta-1 OS=Homo sapiens GN=ATP1B1 PE=1 SV=1	K.YLQPLLAVQFTnLTMDTEIR.I	NGlycan/4012.4229	N	265	4	1595.42	250.49 - 290.97																											329000
sp|P05026|AT1B1_HUMAN Sodium/potassium-transporting ATPase subunit beta-1 OS=Homo sapiens GN=ATP1B1 PE=1 SV=1	K.YLQPLLAVQFTnLTMDTEIR.I	NGlycan/4013.4433	N	265	4	1595.68	201.89 - 246.43																					1150000
sp|P05026|AT1B1_HUMAN Sodium/potassium-transporting ATPase subunit beta-1 OS=Homo sapiens GN=ATP1B1 PE=1 SV=1	K.YLQPLLAVQFTnLTMDTEIR.I	NGlycan/4013.4433	N	265	4	1595.68	312.499																													806000
sp|P05026|AT1B1_HUMAN Sodium/potassium-transporting ATPase subunit beta-1 OS=Homo sapiens GN=ATP1B1 PE=1 SV=1	K.YLQPLLAVQFTnLTMDTEIR.I	NGlycan/4014.4385	N	265	4	1595.93	108.617																					898000
sp|P05026|AT1B1_HUMAN Sodium/potassium-transporting ATPase subunit beta-1 OS=Homo sapiens GN=ATP1B1 PE=1 SV=1	K.YLQPLLAVQFTnLTMDTEIR.I	NGlycan/4028.4178	N	265	4	1599.42	259.092																			575000
sp|P05026|AT1B1_HUMAN Sodium/potassium-transporting ATPase subunit beta-1 OS=Homo sapiens GN=ATP1B1 PE=1 SV=1	K.YLQPLLAVQFTnLTMDTEIR.I	NGlycan/4029.4382	N	265	4	1599.68	252.112																	830000
sp|P05026|AT1B1_HUMAN Sodium/potassium-transporting ATPase subunit beta-1 OS=Homo sapiens GN=ATP1B1 PE=1 SV=1	K.YLQPLLAVQFTnLTMDTEIR.I	NGlycan/4029.4382	N	265	4	1599.68	267.574																			505000
sp|P05026|AT1B1_HUMAN Sodium/potassium-transporting ATPase subunit beta-1 OS=Homo sapiens GN=ATP1B1 PE=1 SV=1	K.YLQPLLAVQFTnLTMDTEIR.I	NGlycan/4030.4586	N	265	4	1599.93	115.32 - 125.09																					587000
sp|P05026|AT1B1_HUMAN Sodium/potassium-transporting ATPase subunit beta-1 OS=Homo sapiens GN=ATP1B1 PE=1 SV=1	K.YLQPLLAVQFTnLTMDTEIR.I	NGlycan/4030.4586	N	265	4	1599.93	147.37 - 230.02																								1230000
sp|P05026|AT1B1_HUMAN Sodium/potassium-transporting ATPase subunit beta-1 OS=Homo sapiens GN=ATP1B1 PE=1 SV=1	K.YLQPLLAVQFTnLTMDTEIR.I	NGlycan/4030.4586	N	265	4	1599.93	193.731																	865000
sp|P05026|AT1B1_HUMAN Sodium/potassium-transporting ATPase subunit beta-1 OS=Homo sapiens GN=ATP1B1 PE=1 SV=1	K.YLQPLLAVQFTnLTMDTEIR.I	NGlycan/4030.4586	N	265	4	1599.93	257.38 - 266.08																									716000
sp|P05026|AT1B1_HUMAN Sodium/potassium-transporting ATPase subunit beta-1 OS=Homo sapiens GN=ATP1B1 PE=1 SV=1	K.YLQPLLAVQFTnLTMDTEIR.I	NGlycan/4158.4808	N	265	4	1631.94	60.53 - 250.86																					2580000
sp|P05026|AT1B1_HUMAN Sodium/potassium-transporting ATPase subunit beta-1 OS=Homo sapiens GN=ATP1B1 PE=1 SV=1	K.YLQPLLAVQFTnLTMDTEIR.I	NGlycan/4158.4808	N	265	4	1631.94	109.98 - 307.65																													1450000
sp|P05026|AT1B1_HUMAN Sodium/potassium-transporting ATPase subunit beta-1 OS=Homo sapiens GN=ATP1B1 PE=1 SV=1	K.YLQPLLAVQFTnLTMDTEIR.I	NGlycan/4158.4808	N	265	4	1631.94	292.61																				718000
sp|P05026|AT1B1_HUMAN Sodium/potassium-transporting ATPase subunit beta-1 OS=Homo sapiens GN=ATP1B1 PE=1 SV=1	K.YLQPLLAVQFTnLTMDTEIR.I	NGlycan/4158.4808	N	265	4	1631.94	293.409																											667000
sp|P05026|AT1B1_HUMAN Sodium/potassium-transporting ATPase subunit beta-1 OS=Homo sapiens GN=ATP1B1 PE=1 SV=1	K.YLQPLLAVQFTnLTMDTEIR.I	NGlycan/4158.4808	N	265	4	1631.94	294.354																			530000
sp|P05026|AT1B1_HUMAN Sodium/potassium-transporting ATPase subunit beta-1 OS=Homo sapiens GN=ATP1B1 PE=1 SV=1	K.YLQPLLAVQFTnLTMDTEIR.I	NGlycan/4158.4808	N	265	4	1631.94	297.68 - 307.70																									1540000
sp|P05026|AT1B1_HUMAN Sodium/potassium-transporting ATPase subunit beta-1 OS=Homo sapiens GN=ATP1B1 PE=1 SV=1	K.YLQPLLAVQFTnLTMDTEIR.I	NGlycan/4158.4808	N	265	4	1631.94	301.984																								1350000
sp|P05026|AT1B1_HUMAN Sodium/potassium-transporting ATPase subunit beta-1 OS=Homo sapiens GN=ATP1B1 PE=1 SV=1	K.YLQPLLAVQFTnLTMDTEIR.I	NGlycan/4158.4808	N	265	4	1631.94	316.347																												481000
sp|P05026|AT1B1_HUMAN Sodium/potassium-transporting ATPase subunit beta-1 OS=Homo sapiens GN=ATP1B1 PE=1 SV=1	K.YLQPLLAVQFTnLTMDTEIR.I	NGlycan/4158.4808	N	265	5	1305.75	153.928																					751000
sp|P05026|AT1B1_HUMAN Sodium/potassium-transporting ATPase subunit beta-1 OS=Homo sapiens GN=ATP1B1 PE=1 SV=1	K.YLQPLLAVQFTnLTMDTEIR.I	NGlycan/4159.4760	N	265	4	1632.19	207.07 - 239.39																					1500000
sp|P05026|AT1B1_HUMAN Sodium/potassium-transporting ATPase subunit beta-1 OS=Homo sapiens GN=ATP1B1 PE=1 SV=1	K.YLQPLLAVQFTnLTMDTEIR.I	NGlycan/4159.4760	N	265	4	1632.19	292.00 - 300.93																	845000
sp|P05026|AT1B1_HUMAN Sodium/potassium-transporting ATPase subunit beta-1 OS=Homo sapiens GN=ATP1B1 PE=1 SV=1	K.YLQPLLAVQFTnLTMDTEIR.I	NGlycan/4159.4760	N	265	4	1632.19	302.42																											588000
sp|P05026|AT1B1_HUMAN Sodium/potassium-transporting ATPase subunit beta-1 OS=Homo sapiens GN=ATP1B1 PE=1 SV=1	K.YLQPLLAVQFTnLTMDTEIR.I	NGlycan/4159.4760	N	265	5	1305.95	205.527																					510000
sp|P05026|AT1B1_HUMAN Sodium/potassium-transporting ATPase subunit beta-1 OS=Homo sapiens GN=ATP1B1 PE=1 SV=1	K.YLQPLLAVQFTnLTMDTEIR.I	NGlycan/4174.4757	N	265	4	1635.93	229.239																	1540000
sp|P05026|AT1B1_HUMAN Sodium/potassium-transporting ATPase subunit beta-1 OS=Homo sapiens GN=ATP1B1 PE=1 SV=1	K.YLQPLLAVQFTnLTMDTEIR.I	NGlycan/4174.4757	N	265	4	1635.93	251.556																			534000
sp|P05026|AT1B1_HUMAN Sodium/potassium-transporting ATPase subunit beta-1 OS=Homo sapiens GN=ATP1B1 PE=1 SV=1	K.YLQPLLAVQFTnLTMDTEIR.I	NGlycan/4174.4757	N	265	4	1635.93	263.068																					1070000
sp|P05026|AT1B1_HUMAN Sodium/potassium-transporting ATPase subunit beta-1 OS=Homo sapiens GN=ATP1B1 PE=1 SV=1	K.YLQPLLAVQFTnLTMDTEIR.I	NGlycan/4174.4757	N	265	4	1635.93	272.349																				524000
sp|P05026|AT1B1_HUMAN Sodium/potassium-transporting ATPase subunit beta-1 OS=Homo sapiens GN=ATP1B1 PE=1 SV=1	K.YLQPLLAVQFTnLTMDTEIR.I	NGlycan/4175.4961	N	265	4	1636.19	90.06 - 233.71																					967000
sp|P05026|AT1B1_HUMAN Sodium/potassium-transporting ATPase subunit beta-1 OS=Homo sapiens GN=ATP1B1 PE=1 SV=1	K.YLQPLLAVQFTnLTMDTEIR.I	NGlycan/4175.4961	N	265	4	1636.19	119.30 - 311.34																								1310000
sp|P05026|AT1B1_HUMAN Sodium/potassium-transporting ATPase subunit beta-1 OS=Homo sapiens GN=ATP1B1 PE=1 SV=1	K.YLQPLLAVQFTnLTMDTEIR.I	NGlycan/4175.4961	N	265	4	1636.19	240.93 - 267.42																	1410000
sp|P05026|AT1B1_HUMAN Sodium/potassium-transporting ATPase subunit beta-1 OS=Homo sapiens GN=ATP1B1 PE=1 SV=1	K.YLQPLLAVQFTnLTMDTEIR.I	NGlycan/4175.4961	N	265	4	1636.19	244.091																												355000
sp|P05026|AT1B1_HUMAN Sodium/potassium-transporting ATPase subunit beta-1 OS=Homo sapiens GN=ATP1B1 PE=1 SV=1	K.YLQPLLAVQFTnLTMDTEIR.I	NGlycan/4175.4961	N	265	4	1636.19	248.08 - 305.18																													1390000
sp|P05026|AT1B1_HUMAN Sodium/potassium-transporting ATPase subunit beta-1 OS=Homo sapiens GN=ATP1B1 PE=1 SV=1	K.YLQPLLAVQFTnLTMDTEIR.I	NGlycan/4175.4961	N	265	4	1636.19	279.41 - 290.69																				434000
sp|P05026|AT1B1_HUMAN Sodium/potassium-transporting ATPase subunit beta-1 OS=Homo sapiens GN=ATP1B1 PE=1 SV=1	K.YLQPLLAVQFTnLTMDTEIR.I	NGlycan/4320.5336	N	265	4	1672.45	279.099																								270000
sp|P05026|AT1B1_HUMAN Sodium/potassium-transporting ATPase subunit beta-1 OS=Homo sapiens GN=ATP1B1 PE=1 SV=1	K.YNPNVLPVQCTGK.R				2	745.377	275.14 - 560.72						84100000
sp|P05026|AT1B1_HUMAN Sodium/potassium-transporting ATPase subunit beta-1 OS=Homo sapiens GN=ATP1B1 PE=1 SV=1	K.YNPNVLPVQCTGK.R				2	745.377	378.80 - 718.91															63900000
sp|P05026|AT1B1_HUMAN Sodium/potassium-transporting ATPase subunit beta-1 OS=Homo sapiens GN=ATP1B1 PE=1 SV=1	K.YNPNVLPVQCTGK.R				2	745.377	458.10 - 665.72									173000000
sp|P05026|AT1B1_HUMAN Sodium/potassium-transporting ATPase subunit beta-1 OS=Homo sapiens GN=ATP1B1 PE=1 SV=1	K.YNPNVLPVQCTGK.R				2	745.377	501.97 - 643.51										103000000
sp|P05026|AT1B1_HUMAN Sodium/potassium-transporting ATPase subunit beta-1 OS=Homo sapiens GN=ATP1B1 PE=1 SV=1	K.YNPNVLPVQCTGK.R				2	745.377	512.12 - 636.60				16700000
sp|P05026|AT1B1_HUMAN Sodium/potassium-transporting ATPase subunit beta-1 OS=Homo sapiens GN=ATP1B1 PE=1 SV=1	K.YNPNVLPVQCTGK.R				2	745.377	570.41 - 692.87												40100000
sp|P05026|AT1B1_HUMAN Sodium/potassium-transporting ATPase subunit beta-1 OS=Homo sapiens GN=ATP1B1 PE=1 SV=1	K.YNPNVLPVQCTGK.R				2	745.377	594.965					51400000
sp|P05026|AT1B1_HUMAN Sodium/potassium-transporting ATPase subunit beta-1 OS=Homo sapiens GN=ATP1B1 PE=1 SV=1	K.YNPNVLPVQCTGK.R				2	745.377	596.429			32600000
sp|P05026|AT1B1_HUMAN Sodium/potassium-transporting ATPase subunit beta-1 OS=Homo sapiens GN=ATP1B1 PE=1 SV=1	K.YNPNVLPVQCTGK.R				2	745.377	596.95 - 668.03														148000000
sp|P05026|AT1B1_HUMAN Sodium/potassium-transporting ATPase subunit beta-1 OS=Homo sapiens GN=ATP1B1 PE=1 SV=1	K.YNPNVLPVQCTGK.R				2	745.377	620.453													30800000
sp|P05026|AT1B1_HUMAN Sodium/potassium-transporting ATPase subunit beta-1 OS=Homo sapiens GN=ATP1B1 PE=1 SV=1	K.YNPNVLPVQCTGK.R				2	745.377	625.10 - 727.46																197000000
sp|P05026|AT1B1_HUMAN Sodium/potassium-transporting ATPase subunit beta-1 OS=Homo sapiens GN=ATP1B1 PE=1 SV=1	K.YNPNVLPVQCTGK.R				2	745.377	627.87 - 703.00	97900000
sp|P05026|AT1B1_HUMAN Sodium/potassium-transporting ATPase subunit beta-1 OS=Homo sapiens GN=ATP1B1 PE=1 SV=1	K.YNPNVLPVQCTGK.R				2	745.377	636.451											107000000
sp|P05026|AT1B1_HUMAN Sodium/potassium-transporting ATPase subunit beta-1 OS=Homo sapiens GN=ATP1B1 PE=1 SV=1	K.YNPNVLPVQCTGK.R				2	745.377	638.573							37800000
sp|P05026|AT1B1_HUMAN Sodium/potassium-transporting ATPase subunit beta-1 OS=Homo sapiens GN=ATP1B1 PE=1 SV=1	K.YNPNVLPVQCTGK.R				2	745.377	645.932								45800000
sp|P05026|AT1B1_HUMAN Sodium/potassium-transporting ATPase subunit beta-1 OS=Homo sapiens GN=ATP1B1 PE=1 SV=1	K.YNPNVLPVQCTGK.R				2	745.377	698.383		154000000
sp|P05026|AT1B1_HUMAN Sodium/potassium-transporting ATPase subunit beta-1 OS=Homo sapiens GN=ATP1B1 PE=1 SV=1	K.YNPNVLPVQCTGK.R				2	745.377	34.60 - 391.01																											5790000
sp|P05026|AT1B1_HUMAN Sodium/potassium-transporting ATPase subunit beta-1 OS=Homo sapiens GN=ATP1B1 PE=1 SV=1	K.YNPNVLPVQCTGK.R				2	745.377	50.39 - 412.45																				6160000
sp|P05026|AT1B1_HUMAN Sodium/potassium-transporting ATPase subunit beta-1 OS=Homo sapiens GN=ATP1B1 PE=1 SV=1	K.YNPNVLPVQCTGK.R				2	745.377	95.81 - 168.00																													1440000
sp|P05026|AT1B1_HUMAN Sodium/potassium-transporting ATPase subunit beta-1 OS=Homo sapiens GN=ATP1B1 PE=1 SV=1	K.YNPNVLPVQCTGK.R				2	745.377	96.22 - 243.28																									1080000
sp|P05026|AT1B1_HUMAN Sodium/potassium-transporting ATPase subunit beta-1 OS=Homo sapiens GN=ATP1B1 PE=1 SV=1	K.YNPNVLPVQCTGK.R				2	745.377	151.22 - 387.56																		4330000
sp|P05026|AT1B1_HUMAN Sodium/potassium-transporting ATPase subunit beta-1 OS=Homo sapiens GN=ATP1B1 PE=1 SV=1	K.YNPNVLPVQCTGK.R				2	745.377	234.284																	835000
sp|P05026|AT1B1_HUMAN Sodium/potassium-transporting ATPase subunit beta-1 OS=Homo sapiens GN=ATP1B1 PE=1 SV=1	K.YNPNVLPVQCTGK.R				2	745.377	319.841																			857000
sp|P05026|AT1B1_HUMAN Sodium/potassium-transporting ATPase subunit beta-1 OS=Homo sapiens GN=ATP1B1 PE=1 SV=1	K.YNPNVLPVQCTGK.R				2	745.377	351.36 - 505.10																								7100000
sp|P05026|AT1B1_HUMAN Sodium/potassium-transporting ATPase subunit beta-1 OS=Homo sapiens GN=ATP1B1 PE=1 SV=1	K.YNPNVLPVQCTGK.R				2	745.377	377.334																					1620000
sp|P05026|AT1B1_HUMAN Sodium/potassium-transporting ATPase subunit beta-1 OS=Homo sapiens GN=ATP1B1 PE=1 SV=1	K.YNPNVLPVQCTGK.R				2	745.377	412.02 - 437.46																												12300000
sp|P05026|AT1B1_HUMAN Sodium/potassium-transporting ATPase subunit beta-1 OS=Homo sapiens GN=ATP1B1 PE=1 SV=1	K.YNPNVLPVQCTGK.R				2	745.377	630.738																							3090000
sp|P05026|AT1B1_HUMAN Sodium/potassium-transporting ATPase subunit beta-1 OS=Homo sapiens GN=ATP1B1 PE=1 SV=1	K.YNPNVLPVQCTGK.R				2	745.377	673.287																										914000
sp|P05026|AT1B1_HUMAN Sodium/potassium-transporting ATPase subunit beta-1 OS=Homo sapiens GN=ATP1B1 PE=1 SV=1	K.YNPNVLPVQCTGK.R				2	745.377	714.458																						3120000
sp|P05026|AT1B1_HUMAN Sodium/potassium-transporting ATPase subunit beta-1 OS=Homo sapiens GN=ATP1B1 PE=1 SV=1	K.YNPNVLPVQCTGk.R	Carbamyl/43.0058	K	216	2	766.88	332.058		2660000
sp|P05026|AT1B1_HUMAN Sodium/potassium-transporting ATPase subunit beta-1 OS=Homo sapiens GN=ATP1B1 PE=1 SV=1	K.YNPNVLPVQCTGk.R	Carbamyl/43.0058	K	216	2	766.88	473.333						2150000
sp|P05026|AT1B1_HUMAN Sodium/potassium-transporting ATPase subunit beta-1 OS=Homo sapiens GN=ATP1B1 PE=1 SV=1	K.yNPNVLPVQCTGK.R	Carbamyl/43.0058	NTerm	204	2	766.88	609.614									29100000
sp|P05026|AT1B1_HUMAN Sodium/potassium-transporting ATPase subunit beta-1 OS=Homo sapiens GN=ATP1B1 PE=1 SV=1	K.yNPNVLPVQCTGK.R	Carbamyl/43.0058	NTerm	204	2	766.88	623.758							35700000
sp|P05026|AT1B1_HUMAN Sodium/potassium-transporting ATPase subunit beta-1 OS=Homo sapiens GN=ATP1B1 PE=1 SV=1	K.yNPNVLPVQCTGK.R	Carbamyl/43.0058	NTerm	204	2	766.88	625.662								19900000
sp|P05026|AT1B1_HUMAN Sodium/potassium-transporting ATPase subunit beta-1 OS=Homo sapiens GN=ATP1B1 PE=1 SV=1	K.yNPNVLPVQCTGK.R	Carbamyl/43.0058	NTerm	204	2	766.88	629.43											28900000
sp|P05026|AT1B1_HUMAN Sodium/potassium-transporting ATPase subunit beta-1 OS=Homo sapiens GN=ATP1B1 PE=1 SV=1	K.yNPNVLPVQCTGK.R	Carbamyl/43.0058	NTerm	204	2	766.88	634.559												13500000
sp|P05026|AT1B1_HUMAN Sodium/potassium-transporting ATPase subunit beta-1 OS=Homo sapiens GN=ATP1B1 PE=1 SV=1	K.yNPNVLPVQCTGK.R	Carbamyl/43.0058	NTerm	204	2	766.88	642.05 - 681.07													14000000
sp|P05026|AT1B1_HUMAN Sodium/potassium-transporting ATPase subunit beta-1 OS=Homo sapiens GN=ATP1B1 PE=1 SV=1	K.yNPNVLPVQCTGK.R	Carbamyl/43.0058	NTerm	204	2	766.88	644.372	33100000
sp|P05026|AT1B1_HUMAN Sodium/potassium-transporting ATPase subunit beta-1 OS=Homo sapiens GN=ATP1B1 PE=1 SV=1	K.yNPNVLPVQCTGK.R	Carbamyl/43.0058	NTerm	204	2	766.88	646.003										54000000
sp|P05026|AT1B1_HUMAN Sodium/potassium-transporting ATPase subunit beta-1 OS=Homo sapiens GN=ATP1B1 PE=1 SV=1	K.yNPNVLPVQCTGK.R	Carbamyl/43.0058	NTerm	204	2	766.88	648.89																46200000
sp|P05026|AT1B1_HUMAN Sodium/potassium-transporting ATPase subunit beta-1 OS=Homo sapiens GN=ATP1B1 PE=1 SV=1	K.yNPNVLPVQCTGK.R	Carbamyl/43.0058	NTerm	204	2	766.88	653.668															21900000
sp|P05026|AT1B1_HUMAN Sodium/potassium-transporting ATPase subunit beta-1 OS=Homo sapiens GN=ATP1B1 PE=1 SV=1	K.yNPNVLPVQCTGK.R	Carbamyl/43.0058	NTerm	204	2	766.88	653.805				14100000
sp|P05026|AT1B1_HUMAN Sodium/potassium-transporting ATPase subunit beta-1 OS=Homo sapiens GN=ATP1B1 PE=1 SV=1	K.yNPNVLPVQCTGK.R	Carbamyl/43.0058	NTerm	204	2	766.88	658.01														31900000
sp|P05026|AT1B1_HUMAN Sodium/potassium-transporting ATPase subunit beta-1 OS=Homo sapiens GN=ATP1B1 PE=1 SV=1	K.yNPNVLPVQCTGK.R	Carbamyl/43.0058	NTerm	204	2	766.88	658.034		67900000
sp|P05026|AT1B1_HUMAN Sodium/potassium-transporting ATPase subunit beta-1 OS=Homo sapiens GN=ATP1B1 PE=1 SV=1	K.yNPNVLPVQCTGK.R	Carbamyl/43.0058	NTerm	204	2	766.88	658.369						74200000
sp|P05026|AT1B1_HUMAN Sodium/potassium-transporting ATPase subunit beta-1 OS=Homo sapiens GN=ATP1B1 PE=1 SV=1	K.yNPNVLPVQCTGK.R	Carbamyl/43.0058	NTerm	204	2	766.88	676.443			9180000
sp|P05026|AT1B1_HUMAN Sodium/potassium-transporting ATPase subunit beta-1 OS=Homo sapiens GN=ATP1B1 PE=1 SV=1	K.yNPNVLPVQCTGK.R	Carbamyl/43.0058	NTerm	204	2	766.88	691.927					66000000
sp|P05026|AT1B1_HUMAN Sodium/potassium-transporting ATPase subunit beta-1 OS=Homo sapiens GN=ATP1B1 PE=1 SV=1	K.yNPNVLPVQCTGK.R	Carbamyl/43.0058	NTerm	204	2	766.88	136.376																		584000
sp|P05026|AT1B1_HUMAN Sodium/potassium-transporting ATPase subunit beta-1 OS=Homo sapiens GN=ATP1B1 PE=1 SV=1	K.yNPNVLPVQCTGK.R	Carbamyl/43.0058	NTerm	204	2	766.88	171.564																								591000
sp|P05026|AT1B1_HUMAN Sodium/potassium-transporting ATPase subunit beta-1 OS=Homo sapiens GN=ATP1B1 PE=1 SV=1	K.yNPNVLPVQCTGK.R	Carbamyl/43.0058	NTerm	204	2	766.88	325.362																				1230000
sp|P05026|AT1B1_HUMAN Sodium/potassium-transporting ATPase subunit beta-1 OS=Homo sapiens GN=ATP1B1 PE=1 SV=1	K.yNPNVLPVQCTGK.R	Carbamyl/43.0058	NTerm	204	2	766.88	388.587																												1140000
sp|P05026|AT1B1_HUMAN Sodium/potassium-transporting ATPase subunit beta-1 OS=Homo sapiens GN=ATP1B1 PE=1 SV=1	K.YNPNVLPVQCTGKR.D				2	823.428	325.54												317000
sp|P05026|AT1B1_HUMAN Sodium/potassium-transporting ATPase subunit beta-1 OS=Homo sapiens GN=ATP1B1 PE=1 SV=1	K.YNPNVLPVQCTGKR.D				2	823.428	354.846					728000
sp|P05026|AT1B1_HUMAN Sodium/potassium-transporting ATPase subunit beta-1 OS=Homo sapiens GN=ATP1B1 PE=1 SV=1	K.YNPNVLPVQCTGKR.D				2	823.428	379.54 - 625.61	1460000
sp|P05026|AT1B1_HUMAN Sodium/potassium-transporting ATPase subunit beta-1 OS=Homo sapiens GN=ATP1B1 PE=1 SV=1	K.YNPNVLPVQCTGKR.D				2	823.428	454.223						993000
sp|P05026|AT1B1_HUMAN Sodium/potassium-transporting ATPase subunit beta-1 OS=Homo sapiens GN=ATP1B1 PE=1 SV=1	K.YNPNVLPVQCTGKR.D				2	823.428	496.183														3690000
sp|P05026|AT1B1_HUMAN Sodium/potassium-transporting ATPase subunit beta-1 OS=Homo sapiens GN=ATP1B1 PE=1 SV=1	K.YNPNVLPVQCTGKR.D				2	823.428	519.45		8660000
sp|P05026|AT1B1_HUMAN Sodium/potassium-transporting ATPase subunit beta-1 OS=Homo sapiens GN=ATP1B1 PE=1 SV=1	K.YNPNVLPVQCTGKR.D				2	823.428	535.929									1700000
sp|P05026|AT1B1_HUMAN Sodium/potassium-transporting ATPase subunit beta-1 OS=Homo sapiens GN=ATP1B1 PE=1 SV=1	K.YNPNVLPVQCTGKR.D				2	823.428	127.275																		381000
sp|P05026|AT1B1_HUMAN Sodium/potassium-transporting ATPase subunit beta-1 OS=Homo sapiens GN=ATP1B1 PE=1 SV=1	K.yNPNVLPVQCTGKR.D	Carbamyl/43.0058	NTerm	204	2	844.93	284.92 - 657.85																14200000
sp|P05026|AT1B1_HUMAN Sodium/potassium-transporting ATPase subunit beta-1 OS=Homo sapiens GN=ATP1B1 PE=1 SV=1	K.yNPNVLPVQCTGKR.D	Carbamyl/43.0058	NTerm	204	2	844.93	382.683									9120000
sp|P05026|AT1B1_HUMAN Sodium/potassium-transporting ATPase subunit beta-1 OS=Homo sapiens GN=ATP1B1 PE=1 SV=1	K.yNPNVLPVQCTGKR.D	Carbamyl/43.0058	NTerm	204	2	844.93	480.094				1510000
sp|P05026|AT1B1_HUMAN Sodium/potassium-transporting ATPase subunit beta-1 OS=Homo sapiens GN=ATP1B1 PE=1 SV=1	K.yNPNVLPVQCTGKR.D	Carbamyl/43.0058	NTerm	204	2	844.93	502.267			2220000
sp|P05026|AT1B1_HUMAN Sodium/potassium-transporting ATPase subunit beta-1 OS=Homo sapiens GN=ATP1B1 PE=1 SV=1	K.yNPNVLPVQCTGKR.D	Carbamyl/43.0058	NTerm	204	2	844.93	520.618					3680000
sp|P05026|AT1B1_HUMAN Sodium/potassium-transporting ATPase subunit beta-1 OS=Homo sapiens GN=ATP1B1 PE=1 SV=1	K.yNPNVLPVQCTGKR.D	Carbamyl/43.0058	NTerm	204	2	844.93	586.453											12000000
sp|P05026|AT1B1_HUMAN Sodium/potassium-transporting ATPase subunit beta-1 OS=Homo sapiens GN=ATP1B1 PE=1 SV=1	K.yNPNVLPVQCTGKR.D	Carbamyl/43.0058	NTerm	204	2	844.93	593.771														8150000
sp|P05026|AT1B1_HUMAN Sodium/potassium-transporting ATPase subunit beta-1 OS=Homo sapiens GN=ATP1B1 PE=1 SV=1	K.yNPNVLPVQCTGKR.D	Carbamyl/43.0058	NTerm	204	2	844.93	612.637												2600000
sp|P05026|AT1B1_HUMAN Sodium/potassium-transporting ATPase subunit beta-1 OS=Homo sapiens GN=ATP1B1 PE=1 SV=1	K.yNPNVLPVQCTGKR.D	Carbamyl/43.0058	NTerm	204	2	844.93	616.80 - 642.30	6690000
sp|P05026|AT1B1_HUMAN Sodium/potassium-transporting ATPase subunit beta-1 OS=Homo sapiens GN=ATP1B1 PE=1 SV=1	K.yNPNVLPVQCTGKR.D	Carbamyl/43.0058	NTerm	204	2	844.93	622.269								1560000
sp|P05026|AT1B1_HUMAN Sodium/potassium-transporting ATPase subunit beta-1 OS=Homo sapiens GN=ATP1B1 PE=1 SV=1	K.yNPNVLPVQCTGKR.D	Carbamyl/43.0058	NTerm	204	2	844.93	633.712						9880000
sp|P05026|AT1B1_HUMAN Sodium/potassium-transporting ATPase subunit beta-1 OS=Homo sapiens GN=ATP1B1 PE=1 SV=1	K.yNPNVLPVQCTGKR.D	Carbamyl/43.0058	NTerm	204	2	844.93	649.824		9310000
sp|P05026|AT1B1_HUMAN Sodium/potassium-transporting ATPase subunit beta-1 OS=Homo sapiens GN=ATP1B1 PE=1 SV=1	K.yNPNVLPVQCTGKR.D	Carbamyl/43.0058	NTerm	204	2	844.93	651.49													2230000
sp|P05026|AT1B1_HUMAN Sodium/potassium-transporting ATPase subunit beta-1 OS=Homo sapiens GN=ATP1B1 PE=1 SV=1	K.yNPNVLPVQCTGKR.D	Carbamyl/43.0058	NTerm	204	2	844.93	670.284										6040000
sp|P05026|AT1B1_HUMAN Sodium/potassium-transporting ATPase subunit beta-1 OS=Homo sapiens GN=ATP1B1 PE=1 SV=1	R.DDMIFEDCGDVPSEPK.E				2	927.382	277.1															1600000
sp|P05026|AT1B1_HUMAN Sodium/potassium-transporting ATPase subunit beta-1 OS=Homo sapiens GN=ATP1B1 PE=1 SV=1	R.DDMIFEDCGDVPSEPK.E				2	927.382	310.70 - 634.71	3550000
sp|P05026|AT1B1_HUMAN Sodium/potassium-transporting ATPase subunit beta-1 OS=Homo sapiens GN=ATP1B1 PE=1 SV=1	R.DDMIFEDCGDVPSEPK.E				2	927.382	389.49 - 488.68									4570000
sp|P05026|AT1B1_HUMAN Sodium/potassium-transporting ATPase subunit beta-1 OS=Homo sapiens GN=ATP1B1 PE=1 SV=1	R.DDMIFEDCGDVPSEPK.E				2	927.382	390.32 - 560.63		3120000
sp|P05026|AT1B1_HUMAN Sodium/potassium-transporting ATPase subunit beta-1 OS=Homo sapiens GN=ATP1B1 PE=1 SV=1	R.DDMIFEDCGDVPSEPK.E				2	927.382	470.49											5370000
sp|P05026|AT1B1_HUMAN Sodium/potassium-transporting ATPase subunit beta-1 OS=Homo sapiens GN=ATP1B1 PE=1 SV=1	R.DDMIFEDCGDVPSEPK.E				2	927.382	474.544												1300000
sp|P05026|AT1B1_HUMAN Sodium/potassium-transporting ATPase subunit beta-1 OS=Homo sapiens GN=ATP1B1 PE=1 SV=1	R.DDMIFEDCGDVPSEPK.E				2	927.382	476.12 - 544.09														6090000
sp|P05026|AT1B1_HUMAN Sodium/potassium-transporting ATPase subunit beta-1 OS=Homo sapiens GN=ATP1B1 PE=1 SV=1	R.DDMIFEDCGDVPSEPK.E				2	927.382	578.444						2720000
sp|P05026|AT1B1_HUMAN Sodium/potassium-transporting ATPase subunit beta-1 OS=Homo sapiens GN=ATP1B1 PE=1 SV=1	R.DDMIFEDCGDVPSEPK.E				2	927.382	589.744					1120000
sp|P05026|AT1B1_HUMAN Sodium/potassium-transporting ATPase subunit beta-1 OS=Homo sapiens GN=ATP1B1 PE=1 SV=1	R.DDMIFEDCGDVPSEPK.E				2	927.382	275.453																												443000
sp|P05026|AT1B1_HUMAN Sodium/potassium-transporting ATPase subunit beta-1 OS=Homo sapiens GN=ATP1B1 PE=1 SV=1	R.DDmIFEDCGDVPSEPK.E	Oxidation/15.9949	M	121	2	935.379	614.378					969000
sp|P05026|AT1B1_HUMAN Sodium/potassium-transporting ATPase subunit beta-1 OS=Homo sapiens GN=ATP1B1 PE=1 SV=1	R.DDmIFEDCGDVPSEPK.E	Oxidation/15.9949	M	121	2	935.379	18.66 - 111.45																												669000
sp|P05026|AT1B1_HUMAN Sodium/potassium-transporting ATPase subunit beta-1 OS=Homo sapiens GN=ATP1B1 PE=1 SV=1	R.DDmIFEDCGDVPSEPK.E	Oxidation/15.9949	M	121	2	935.379	153.876																		251000
sp|P05026|AT1B1_HUMAN Sodium/potassium-transporting ATPase subunit beta-1 OS=Homo sapiens GN=ATP1B1 PE=1 SV=1	R.DDmIFEDCGDVPSEPK.E	Oxidation/15.9949	M	121	2	935.379	166.934																								436000
sp|P05026|AT1B1_HUMAN Sodium/potassium-transporting ATPase subunit beta-1 OS=Homo sapiens GN=ATP1B1 PE=1 SV=1	R.DDmIFEDCGDVPSEPK.E	Oxidation/15.9949	M	121	2	935.379	172.323																				343000
sp|P05026|AT1B1_HUMAN Sodium/potassium-transporting ATPase subunit beta-1 OS=Homo sapiens GN=ATP1B1 PE=1 SV=1	R.DDMIFEDCGDVPSEPKER.G				3	713.638	487.052																3300000
sp|P05026|AT1B1_HUMAN Sodium/potassium-transporting ATPase subunit beta-1 OS=Homo sapiens GN=ATP1B1 PE=1 SV=1	R.DDMIFEDCGDVPSEPKER.G				3	713.638	508.877											726000
sp|P05026|AT1B1_HUMAN Sodium/potassium-transporting ATPase subunit beta-1 OS=Homo sapiens GN=ATP1B1 PE=1 SV=1	R.DDMIFEDCGDVPSEPKER.G				3	713.638	551.811														15600000
sp|P05026|AT1B1_HUMAN Sodium/potassium-transporting ATPase subunit beta-1 OS=Homo sapiens GN=ATP1B1 PE=1 SV=1	R.DDMIFEDCGDVPSEPKER.G				3	713.638	597.032	22500000
sp|P05026|AT1B1_HUMAN Sodium/potassium-transporting ATPase subunit beta-1 OS=Homo sapiens GN=ATP1B1 PE=1 SV=1	R.DEDKDKVGNVEYFGLGNSPGFPLQYYPYYGK.L				3	1187.23	551.48 - 903.96									6470000
sp|P05026|AT1B1_HUMAN Sodium/potassium-transporting ATPase subunit beta-1 OS=Homo sapiens GN=ATP1B1 PE=1 SV=1	R.DEDKDKVGNVEYFGLGNSPGFPLQYYPYYGK.L				3	1187.23	584.88 - 810.22										5290000
sp|P05026|AT1B1_HUMAN Sodium/potassium-transporting ATPase subunit beta-1 OS=Homo sapiens GN=ATP1B1 PE=1 SV=1	R.DEDKDKVGNVEYFGLGNSPGFPLQYYPYYGK.L				3	1187.23	635.366											1550000
sp|P05026|AT1B1_HUMAN Sodium/potassium-transporting ATPase subunit beta-1 OS=Homo sapiens GN=ATP1B1 PE=1 SV=1	R.DEDKDKVGNVEYFGLGNSPGFPLQYYPYYGK.L				3	1187.23	779.71 - 895.82																2660000
sp|P05026|AT1B1_HUMAN Sodium/potassium-transporting ATPase subunit beta-1 OS=Homo sapiens GN=ATP1B1 PE=1 SV=1	R.DEDKDKVGNVEYFGLGNSPGFPLQYYPYYGK.L				3	1187.23	883.72 - 1002.22														4720000
sp|P05026|AT1B1_HUMAN Sodium/potassium-transporting ATPase subunit beta-1 OS=Homo sapiens GN=ATP1B1 PE=1 SV=1	R.DEDKDKVGNVEYFGLGNSPGFPLQYYPYYGK.L				3	1187.23	939.919	15800000
sp|P05026|AT1B1_HUMAN Sodium/potassium-transporting ATPase subunit beta-1 OS=Homo sapiens GN=ATP1B1 PE=1 SV=1	R.DEDKDKVGNVEYFGLGNSPGFPLQYYPYYGK.L				4	890.673	121.898			1540000
sp|P05026|AT1B1_HUMAN Sodium/potassium-transporting ATPase subunit beta-1 OS=Homo sapiens GN=ATP1B1 PE=1 SV=1	R.DEDKDKVGNVEYFGLGNSPGFPLQYYPYYGK.L				4	890.673	175.10 - 592.48	34100000
sp|P05026|AT1B1_HUMAN Sodium/potassium-transporting ATPase subunit beta-1 OS=Homo sapiens GN=ATP1B1 PE=1 SV=1	R.DEDKDKVGNVEYFGLGNSPGFPLQYYPYYGK.L				4	890.673	227.09 - 236.60		1780000
sp|P05026|AT1B1_HUMAN Sodium/potassium-transporting ATPase subunit beta-1 OS=Homo sapiens GN=ATP1B1 PE=1 SV=1	R.DEDKDKVGNVEYFGLGNSPGFPLQYYPYYGK.L				4	890.673	511.92 - 840.54												7810000
sp|P05026|AT1B1_HUMAN Sodium/potassium-transporting ATPase subunit beta-1 OS=Homo sapiens GN=ATP1B1 PE=1 SV=1	R.DEDKDKVGNVEYFGLGNSPGFPLQYYPYYGK.L				4	890.673	516.714						4250000
sp|P05026|AT1B1_HUMAN Sodium/potassium-transporting ATPase subunit beta-1 OS=Homo sapiens GN=ATP1B1 PE=1 SV=1	R.DEDKDKVGNVEYFGLGNSPGFPLQYYPYYGK.L				4	890.673	526.68 - 791.04								20200000
sp|P05026|AT1B1_HUMAN Sodium/potassium-transporting ATPase subunit beta-1 OS=Homo sapiens GN=ATP1B1 PE=1 SV=1	R.DEDKDKVGNVEYFGLGNSPGFPLQYYPYYGK.L				4	890.673	733.49 - 1011.39									83700000
sp|P05026|AT1B1_HUMAN Sodium/potassium-transporting ATPase subunit beta-1 OS=Homo sapiens GN=ATP1B1 PE=1 SV=1	R.DEDKDKVGNVEYFGLGNSPGFPLQYYPYYGK.L				4	890.673	744.95 - 917.95											24200000
sp|P05026|AT1B1_HUMAN Sodium/potassium-transporting ATPase subunit beta-1 OS=Homo sapiens GN=ATP1B1 PE=1 SV=1	R.DEDKDKVGNVEYFGLGNSPGFPLQYYPYYGK.L				4	890.673	813.06 - 954.88										42000000
sp|P05026|AT1B1_HUMAN Sodium/potassium-transporting ATPase subunit beta-1 OS=Homo sapiens GN=ATP1B1 PE=1 SV=1	R.DEDKDKVGNVEYFGLGNSPGFPLQYYPYYGK.L				4	890.673	841.49 - 891.01																38100000
sp|P05026|AT1B1_HUMAN Sodium/potassium-transporting ATPase subunit beta-1 OS=Homo sapiens GN=ATP1B1 PE=1 SV=1	R.DEDKDKVGNVEYFGLGNSPGFPLQYYPYYGK.L				4	890.673	880.862														54700000
sp|P05026|AT1B1_HUMAN Sodium/potassium-transporting ATPase subunit beta-1 OS=Homo sapiens GN=ATP1B1 PE=1 SV=1	R.DEDKDKVGNVEYFGLGNSPGFPLQYYPYYGK.L				4	890.673	192.341																								300000
sp|P05026|AT1B1_HUMAN Sodium/potassium-transporting ATPase subunit beta-1 OS=Homo sapiens GN=ATP1B1 PE=1 SV=1	R.DEDKDKVGNVEYFGLGNSPGFPLQYYPYYGK.L				4	890.673	209.248																												544000
sp|P05026|AT1B1_HUMAN Sodium/potassium-transporting ATPase subunit beta-1 OS=Homo sapiens GN=ATP1B1 PE=1 SV=1	R.DEDkDKVGNVEYFGLGNSPGFPLQYYPYYGK.L	Carbamyl/43.0058	K	221	3	1201.56	432.769											1530000
sp|P05026|AT1B1_HUMAN Sodium/potassium-transporting ATPase subunit beta-1 OS=Homo sapiens GN=ATP1B1 PE=1 SV=1	R.DEDkDKVGNVEYFGLGNSPGFPLQYYPYYGK.L	Carbamyl/43.0058	K	221	3	1201.56	515.182																4870000
sp|P05026|AT1B1_HUMAN Sodium/potassium-transporting ATPase subunit beta-1 OS=Homo sapiens GN=ATP1B1 PE=1 SV=1	R.DEDkDKVGNVEYFGLGNSPGFPLQYYPYYGK.L	Carbamyl/43.0058	K	221	3	1201.56	613.868	5010000
sp|P05026|AT1B1_HUMAN Sodium/potassium-transporting ATPase subunit beta-1 OS=Homo sapiens GN=ATP1B1 PE=1 SV=1	R.DEDkDKVGNVEYFGLGNSPGFPLQYYPYYGK.L	Carbamyl/43.0058	K	221	4	901.424	339.387											1380000
sp|P05026|AT1B1_HUMAN Sodium/potassium-transporting ATPase subunit beta-1 OS=Homo sapiens GN=ATP1B1 PE=1 SV=1	R.DEDKDkVGNVEYFGLGNSPGFPLQYYPYYGK.L	Carbamyl/43.0058	K	223	3	1201.56	332.266						1440000
sp|P05026|AT1B1_HUMAN Sodium/potassium-transporting ATPase subunit beta-1 OS=Homo sapiens GN=ATP1B1 PE=1 SV=1	R.DEDKDkVGNVEYFGLGNSPGFPLQYYPYYGK.L	Carbamyl/43.0058	K	223	3	1201.56	643.121																4870000
sp|P05026|AT1B1_HUMAN Sodium/potassium-transporting ATPase subunit beta-1 OS=Homo sapiens GN=ATP1B1 PE=1 SV=1	R.dEDKDKVGNVEYFGLGNSPGFPLQYYPYYGK.L	Carbamyl/43.0058	NTerm	218	3	1201.56	343.198						1440000
sp|P05026|AT1B1_HUMAN Sodium/potassium-transporting ATPase subunit beta-1 OS=Homo sapiens GN=ATP1B1 PE=1 SV=1	R.dEDKDKVGNVEYFGLGNSPGFPLQYYPYYGK.L	Carbamyl/43.0058	NTerm	218	3	1201.56	641.245									6710000
sp|P05026|AT1B1_HUMAN Sodium/potassium-transporting ATPase subunit beta-1 OS=Homo sapiens GN=ATP1B1 PE=1 SV=1	R.dEDKDKVGNVEYFGLGNSPGFPLQYYPYYGK.L	Carbamyl/43.0058	NTerm	218	3	1201.56	679.346										4860000
sp|P05026|AT1B1_HUMAN Sodium/potassium-transporting ATPase subunit beta-1 OS=Homo sapiens GN=ATP1B1 PE=1 SV=1	R.dEDKDKVGNVEYFGLGNSPGFPLQYYPYYGK.L	Carbamyl/43.0058	NTerm	218	4	901.424	310.79														2310000
sp|P05026|AT1B1_HUMAN Sodium/potassium-transporting ATPase subunit beta-1 OS=Homo sapiens GN=ATP1B1 PE=1 SV=1	R.dEDKDKVGNVEYFGLGNSPGFPLQYYPYYGK.L	Carbamyl/43.0058	NTerm	218	4	901.424	632.764										2200000
sp|P05026|AT1B1_HUMAN Sodium/potassium-transporting ATPase subunit beta-1 OS=Homo sapiens GN=ATP1B1 PE=1 SV=1	R.dEDKDKVGNVEYFGLGNSPGFPLQYYPYYGK.L	Carbamyl/43.0058	NTerm	218	4	901.424	671.898																4250000
sp|P05026|AT1B1_HUMAN Sodium/potassium-transporting ATPase subunit beta-1 OS=Homo sapiens GN=ATP1B1 PE=1 SV=1	R.DEDKDKVGnVEYFGLGNSPGFPLQYYPYYGK.L	Deamidated/0.9840	N	226	3	1187.56	368.119											742000
sp|P05026|AT1B1_HUMAN Sodium/potassium-transporting ATPase subunit beta-1 OS=Homo sapiens GN=ATP1B1 PE=1 SV=1	R.DEDKDKVGNVEYFGLGnSPGFPLQYYPYYGK.L	Deamidated/0.9840	N	234	3	1187.56	293.304	3530000
sp|P05026|AT1B1_HUMAN Sodium/potassium-transporting ATPase subunit beta-1 OS=Homo sapiens GN=ATP1B1 PE=1 SV=1	R.DEDKDKVGNVEYFGLGnSPGFPLQYYPYYGK.L	Deamidated/0.9840	N	234	4	890.919	358.003														2140000
sp|P05026|AT1B1_HUMAN Sodium/potassium-transporting ATPase subunit beta-1 OS=Homo sapiens GN=ATP1B1 PE=1 SV=1	R.DEDKDKVGNVEYFGLGnSPGFPLQYYPYYGK.L	Deamidated/0.9840	N	234	4	890.919	554.91						1820000
sp|P05026|AT1B1_HUMAN Sodium/potassium-transporting ATPase subunit beta-1 OS=Homo sapiens GN=ATP1B1 PE=1 SV=1	R.FKLEWLGnCSGLNDETYGYK.E	NGlycan/1524.5336	N	158	3	1306.89	301.977																		623000
sp|P05026|AT1B1_HUMAN Sodium/potassium-transporting ATPase subunit beta-1 OS=Homo sapiens GN=ATP1B1 PE=1 SV=1	R.FKLEWLGnCSGLNDETYGYK.E	NGlycan/1549.5652	N	158	3	1315.23	224.675								7230000
sp|P05026|AT1B1_HUMAN Sodium/potassium-transporting ATPase subunit beta-1 OS=Homo sapiens GN=ATP1B1 PE=1 SV=1	R.FKLEWLGnCSGLNDETYGYK.E	NGlycan/1549.5652	N	158	3	1315.23	504.56 - 634.87														3380000
sp|P05026|AT1B1_HUMAN Sodium/potassium-transporting ATPase subunit beta-1 OS=Homo sapiens GN=ATP1B1 PE=1 SV=1	R.FKLEWLGnCSGLNDETYGYK.E	NGlycan/1549.5652	N	158	3	1315.23	551.714											2680000
sp|P05026|AT1B1_HUMAN Sodium/potassium-transporting ATPase subunit beta-1 OS=Homo sapiens GN=ATP1B1 PE=1 SV=1	R.FKLEWLGnCSGLNDETYGYK.E	NGlycan/1549.5652	N	158	3	1315.23	603.182																3300000
sp|P05026|AT1B1_HUMAN Sodium/potassium-transporting ATPase subunit beta-1 OS=Homo sapiens GN=ATP1B1 PE=1 SV=1	R.FKLEWLGnCSGLNDETYGYK.E	NGlycan/1751.6242	N	158	3	1382.58	374.459												2350000
sp|P05026|AT1B1_HUMAN Sodium/potassium-transporting ATPase subunit beta-1 OS=Homo sapiens GN=ATP1B1 PE=1 SV=1	R.FKLEWLGnCSGLNDETYGYK.E	NGlycan/1751.6242	N	158	3	1382.58	250.615																												222000
sp|P05026|AT1B1_HUMAN Sodium/potassium-transporting ATPase subunit beta-1 OS=Homo sapiens GN=ATP1B1 PE=1 SV=1	R.FKLEWLGnCSGLNDETYGYK.E	NGlycan/1752.6446	N	158	3	1382.92	182.231			3040000
sp|P05026|AT1B1_HUMAN Sodium/potassium-transporting ATPase subunit beta-1 OS=Homo sapiens GN=ATP1B1 PE=1 SV=1	R.FKLEWLGnCSGLNDETYGYK.E	NGlycan/1752.6446	N	158	3	1382.92	320.06	11800000
sp|P05026|AT1B1_HUMAN Sodium/potassium-transporting ATPase subunit beta-1 OS=Homo sapiens GN=ATP1B1 PE=1 SV=1	R.FKLEWLGnCSGLNDETYGYK.E	NGlycan/1752.6446	N	158	3	1382.92	358.077								5500000
sp|P05026|AT1B1_HUMAN Sodium/potassium-transporting ATPase subunit beta-1 OS=Homo sapiens GN=ATP1B1 PE=1 SV=1	R.FKLEWLGnCSGLNDETYGYK.E	NGlycan/1752.6446	N	158	3	1382.92	410.05									7110000
sp|P05026|AT1B1_HUMAN Sodium/potassium-transporting ATPase subunit beta-1 OS=Homo sapiens GN=ATP1B1 PE=1 SV=1	R.FKLEWLGnCSGLNDETYGYK.E	NGlycan/1752.6446	N	158	3	1382.92	505.584															891000
sp|P05026|AT1B1_HUMAN Sodium/potassium-transporting ATPase subunit beta-1 OS=Homo sapiens GN=ATP1B1 PE=1 SV=1	R.FKLEWLGnCSGLNDETYGYK.E	NGlycan/1752.6446	N	158	3	1382.92	541.25 - 637.96																12400000
sp|P05026|AT1B1_HUMAN Sodium/potassium-transporting ATPase subunit beta-1 OS=Homo sapiens GN=ATP1B1 PE=1 SV=1	R.FKLEWLGnCSGLNDETYGYK.E	NGlycan/1752.6446	N	158	3	1382.92	596.50 - 685.97											6780000
sp|P05026|AT1B1_HUMAN Sodium/potassium-transporting ATPase subunit beta-1 OS=Homo sapiens GN=ATP1B1 PE=1 SV=1	R.FKLEWLGnCSGLNDETYGYK.E	NGlycan/1752.6446	N	158	3	1382.92	677.912														25000000
sp|P05026|AT1B1_HUMAN Sodium/potassium-transporting ATPase subunit beta-1 OS=Homo sapiens GN=ATP1B1 PE=1 SV=1	R.FKLEWLGnCSGLNDETYGYK.E	NGlycan/1752.6446	N	158	4	1037.44	163.278																6520000
sp|P05026|AT1B1_HUMAN Sodium/potassium-transporting ATPase subunit beta-1 OS=Homo sapiens GN=ATP1B1 PE=1 SV=1	R.FKLEWLGnCSGLNDETYGYK.E	NGlycan/1809.6661	N	158	3	1401.93	161.91 - 626.07														13400000
sp|P05026|AT1B1_HUMAN Sodium/potassium-transporting ATPase subunit beta-1 OS=Homo sapiens GN=ATP1B1 PE=1 SV=1	R.FKLEWLGnCSGLNDETYGYK.E	NGlycan/1809.6661	N	158	3	1401.93	264.731										2750000
sp|P05026|AT1B1_HUMAN Sodium/potassium-transporting ATPase subunit beta-1 OS=Homo sapiens GN=ATP1B1 PE=1 SV=1	R.FKLEWLGnCSGLNDETYGYK.E	NGlycan/1809.6661	N	158	3	1401.93	264.733																3540000
sp|P05026|AT1B1_HUMAN Sodium/potassium-transporting ATPase subunit beta-1 OS=Homo sapiens GN=ATP1B1 PE=1 SV=1	R.FKLEWLGnCSGLNDETYGYK.E	NGlycan/1809.6661	N	158	3	1401.93	127.081																			323000
sp|P05026|AT1B1_HUMAN Sodium/potassium-transporting ATPase subunit beta-1 OS=Homo sapiens GN=ATP1B1 PE=1 SV=1	R.FKLEWLGnCSGLNDETYGYK.E	NGlycan/1864.6342	N	158	3	1420.25	437.49 - 552.83														3390000
sp|P05026|AT1B1_HUMAN Sodium/potassium-transporting ATPase subunit beta-1 OS=Homo sapiens GN=ATP1B1 PE=1 SV=1	R.FKLEWLGnCSGLNDETYGYK.E	NGlycan/1897.6821	N	158	3	1431.27	457.198														1230000
sp|P05026|AT1B1_HUMAN Sodium/potassium-transporting ATPase subunit beta-1 OS=Homo sapiens GN=ATP1B1 PE=1 SV=1	R.FKLEWLGnCSGLNDETYGYK.E	NGlycan/1914.6974	N	158	3	1436.94	570.48 - 595.12														12400000
sp|P05026|AT1B1_HUMAN Sodium/potassium-transporting ATPase subunit beta-1 OS=Homo sapiens GN=ATP1B1 PE=1 SV=1	R.FKLEWLGnCSGLNDETYGYK.E	NGlycan/1914.6974	N	158	4	1077.96	225.591														6390000
sp|P05026|AT1B1_HUMAN Sodium/potassium-transporting ATPase subunit beta-1 OS=Homo sapiens GN=ATP1B1 PE=1 SV=1	R.FKLEWLGnCSGLNDETYGYK.E	NGlycan/1954.7036	N	158	3	1450.28	47.08 - 424.66																								662000
sp|P05026|AT1B1_HUMAN Sodium/potassium-transporting ATPase subunit beta-1 OS=Homo sapiens GN=ATP1B1 PE=1 SV=1	R.FKLEWLGnCSGLNDETYGYK.E	NGlycan/1954.7036	N	158	3	1450.28	249.282																			1150000
sp|P05026|AT1B1_HUMAN Sodium/potassium-transporting ATPase subunit beta-1 OS=Homo sapiens GN=ATP1B1 PE=1 SV=1	R.FKLEWLGnCSGLNDETYGYK.E	NGlycan/1954.7036	N	158	3	1450.28	296.79																	410000
sp|P05026|AT1B1_HUMAN Sodium/potassium-transporting ATPase subunit beta-1 OS=Homo sapiens GN=ATP1B1 PE=1 SV=1	R.FKLEWLGnCSGLNDETYGYK.E	NGlycan/1954.7036	N	158	3	1450.28	348.737																									601000
sp|P05026|AT1B1_HUMAN Sodium/potassium-transporting ATPase subunit beta-1 OS=Homo sapiens GN=ATP1B1 PE=1 SV=1	R.FKLEWLGnCSGLNDETYGYK.E	NGlycan/1954.7036	N	158	3	1450.28	360.485																												1260000
sp|P05026|AT1B1_HUMAN Sodium/potassium-transporting ATPase subunit beta-1 OS=Homo sapiens GN=ATP1B1 PE=1 SV=1	R.FKLEWLGnCSGLNDETYGYK.E	NGlycan/1955.7240	N	158	3	1450.62	265.95 - 679.45																39200000
sp|P05026|AT1B1_HUMAN Sodium/potassium-transporting ATPase subunit beta-1 OS=Homo sapiens GN=ATP1B1 PE=1 SV=1	R.FKLEWLGnCSGLNDETYGYK.E	NGlycan/1955.7240	N	158	3	1450.62	344.51 - 706.48														128000000
sp|P05026|AT1B1_HUMAN Sodium/potassium-transporting ATPase subunit beta-1 OS=Homo sapiens GN=ATP1B1 PE=1 SV=1	R.FKLEWLGnCSGLNDETYGYK.E	NGlycan/1955.7240	N	158	3	1450.62	371.65 - 388.18													10000000
sp|P05026|AT1B1_HUMAN Sodium/potassium-transporting ATPase subunit beta-1 OS=Homo sapiens GN=ATP1B1 PE=1 SV=1	R.FKLEWLGnCSGLNDETYGYK.E	NGlycan/1955.7240	N	158	3	1450.62	409.24 - 608.82						4250000
sp|P05026|AT1B1_HUMAN Sodium/potassium-transporting ATPase subunit beta-1 OS=Homo sapiens GN=ATP1B1 PE=1 SV=1	R.FKLEWLGnCSGLNDETYGYK.E	NGlycan/1955.7240	N	158	3	1450.62	498.06 - 700.03	58300000
sp|P05026|AT1B1_HUMAN Sodium/potassium-transporting ATPase subunit beta-1 OS=Homo sapiens GN=ATP1B1 PE=1 SV=1	R.FKLEWLGnCSGLNDETYGYK.E	NGlycan/1955.7240	N	158	3	1450.62	511.08 - 620.58											40300000
sp|P05026|AT1B1_HUMAN Sodium/potassium-transporting ATPase subunit beta-1 OS=Homo sapiens GN=ATP1B1 PE=1 SV=1	R.FKLEWLGnCSGLNDETYGYK.E	NGlycan/1955.7240	N	158	3	1450.62	570.79			5850000
sp|P05026|AT1B1_HUMAN Sodium/potassium-transporting ATPase subunit beta-1 OS=Homo sapiens GN=ATP1B1 PE=1 SV=1	R.FKLEWLGnCSGLNDETYGYK.E	NGlycan/1955.7240	N	158	3	1450.62	587.727								23800000
sp|P05026|AT1B1_HUMAN Sodium/potassium-transporting ATPase subunit beta-1 OS=Homo sapiens GN=ATP1B1 PE=1 SV=1	R.FKLEWLGnCSGLNDETYGYK.E	NGlycan/1955.7240	N	158	3	1450.62	605.907												12300000
sp|P05026|AT1B1_HUMAN Sodium/potassium-transporting ATPase subunit beta-1 OS=Homo sapiens GN=ATP1B1 PE=1 SV=1	R.FKLEWLGnCSGLNDETYGYK.E	NGlycan/1955.7240	N	158	3	1450.62	618.455										25300000
sp|P05026|AT1B1_HUMAN Sodium/potassium-transporting ATPase subunit beta-1 OS=Homo sapiens GN=ATP1B1 PE=1 SV=1	R.FKLEWLGnCSGLNDETYGYK.E	NGlycan/1955.7240	N	158	3	1450.62	625.415		19700000
sp|P05026|AT1B1_HUMAN Sodium/potassium-transporting ATPase subunit beta-1 OS=Homo sapiens GN=ATP1B1 PE=1 SV=1	R.FKLEWLGnCSGLNDETYGYK.E	NGlycan/1955.7240	N	158	3	1450.62	637.18 - 670.81									20200000
sp|P05026|AT1B1_HUMAN Sodium/potassium-transporting ATPase subunit beta-1 OS=Homo sapiens GN=ATP1B1 PE=1 SV=1	R.FKLEWLGnCSGLNDETYGYK.E	NGlycan/1955.7240	N	158	3	1450.62	659.16 - 712.11															8360000
sp|P05026|AT1B1_HUMAN Sodium/potassium-transporting ATPase subunit beta-1 OS=Homo sapiens GN=ATP1B1 PE=1 SV=1	R.FKLEWLGnCSGLNDETYGYK.E	NGlycan/1955.7240	N	158	3	1450.62	693.758																												1510000
sp|P05026|AT1B1_HUMAN Sodium/potassium-transporting ATPase subunit beta-1 OS=Homo sapiens GN=ATP1B1 PE=1 SV=1	R.FKLEWLGnCSGLNDETYGYK.E	NGlycan/1955.7240	N	158	4	1088.21	120.288						3650000
sp|P05026|AT1B1_HUMAN Sodium/potassium-transporting ATPase subunit beta-1 OS=Homo sapiens GN=ATP1B1 PE=1 SV=1	R.FKLEWLGnCSGLNDETYGYK.E	NGlycan/1955.7240	N	158	4	1088.21	159.476																58000000
sp|P05026|AT1B1_HUMAN Sodium/potassium-transporting ATPase subunit beta-1 OS=Homo sapiens GN=ATP1B1 PE=1 SV=1	R.FKLEWLGnCSGLNDETYGYK.E	NGlycan/1955.7240	N	158	4	1088.21	162.45 - 323.10												15000000
sp|P05026|AT1B1_HUMAN Sodium/potassium-transporting ATPase subunit beta-1 OS=Homo sapiens GN=ATP1B1 PE=1 SV=1	R.FKLEWLGnCSGLNDETYGYK.E	NGlycan/1955.7240	N	158	4	1088.21	189.80 - 462.90	47000000
sp|P05026|AT1B1_HUMAN Sodium/potassium-transporting ATPase subunit beta-1 OS=Homo sapiens GN=ATP1B1 PE=1 SV=1	R.FKLEWLGnCSGLNDETYGYK.E	NGlycan/1955.7240	N	158	4	1088.21	240.95 - 301.42													17700000
sp|P05026|AT1B1_HUMAN Sodium/potassium-transporting ATPase subunit beta-1 OS=Homo sapiens GN=ATP1B1 PE=1 SV=1	R.FKLEWLGnCSGLNDETYGYK.E	NGlycan/1955.7240	N	158	4	1088.21	241.354											51800000
sp|P05026|AT1B1_HUMAN Sodium/potassium-transporting ATPase subunit beta-1 OS=Homo sapiens GN=ATP1B1 PE=1 SV=1	R.FKLEWLGnCSGLNDETYGYK.E	NGlycan/1955.7240	N	158	4	1088.21	273.39 - 302.02								24700000
sp|P05026|AT1B1_HUMAN Sodium/potassium-transporting ATPase subunit beta-1 OS=Homo sapiens GN=ATP1B1 PE=1 SV=1	R.FKLEWLGnCSGLNDETYGYK.E	NGlycan/1955.7240	N	158	4	1088.21	292.256										23000000
sp|P05026|AT1B1_HUMAN Sodium/potassium-transporting ATPase subunit beta-1 OS=Homo sapiens GN=ATP1B1 PE=1 SV=1	R.FKLEWLGnCSGLNDETYGYK.E	NGlycan/1955.7240	N	158	4	1088.21	292.346															12500000
sp|P05026|AT1B1_HUMAN Sodium/potassium-transporting ATPase subunit beta-1 OS=Homo sapiens GN=ATP1B1 PE=1 SV=1	R.FKLEWLGnCSGLNDETYGYK.E	NGlycan/1955.7240	N	158	4	1088.21	479.753														128000000
sp|P05026|AT1B1_HUMAN Sodium/potassium-transporting ATPase subunit beta-1 OS=Homo sapiens GN=ATP1B1 PE=1 SV=1	R.FKLEWLGnCSGLNDETYGYK.E	NGlycan/1955.7240	N	158	4	1088.21	537.324									22500000
sp|P05026|AT1B1_HUMAN Sodium/potassium-transporting ATPase subunit beta-1 OS=Homo sapiens GN=ATP1B1 PE=1 SV=1	R.FKLEWLGnCSGLNDETYGYK.E	NGlycan/2002.7135	N	158	3	1466.28	601.046																781000
sp|P05026|AT1B1_HUMAN Sodium/potassium-transporting ATPase subunit beta-1 OS=Homo sapiens GN=ATP1B1 PE=1 SV=1	R.FKLEWLGnCSGLNDETYGYK.E	NGlycan/2012.7454	N	158	3	1469.62	175.92 - 248.63												1970000
sp|P05026|AT1B1_HUMAN Sodium/potassium-transporting ATPase subunit beta-1 OS=Homo sapiens GN=ATP1B1 PE=1 SV=1	R.FKLEWLGnCSGLNDETYGYK.E	NGlycan/2012.7454	N	158	3	1469.62	189.581													2040000
sp|P05026|AT1B1_HUMAN Sodium/potassium-transporting ATPase subunit beta-1 OS=Homo sapiens GN=ATP1B1 PE=1 SV=1	R.FKLEWLGnCSGLNDETYGYK.E	NGlycan/2012.7454	N	158	3	1469.62	204.65 - 361.51														29700000
sp|P05026|AT1B1_HUMAN Sodium/potassium-transporting ATPase subunit beta-1 OS=Homo sapiens GN=ATP1B1 PE=1 SV=1	R.FKLEWLGnCSGLNDETYGYK.E	NGlycan/2012.7454	N	158	3	1469.62	249.815		3430000
sp|P05026|AT1B1_HUMAN Sodium/potassium-transporting ATPase subunit beta-1 OS=Homo sapiens GN=ATP1B1 PE=1 SV=1	R.FKLEWLGnCSGLNDETYGYK.E	NGlycan/2012.7454	N	158	3	1469.62	259.16 - 274.55								4050000
sp|P05026|AT1B1_HUMAN Sodium/potassium-transporting ATPase subunit beta-1 OS=Homo sapiens GN=ATP1B1 PE=1 SV=1	R.FKLEWLGnCSGLNDETYGYK.E	NGlycan/2012.7454	N	158	3	1469.62	265.67 - 312.62									5220000
sp|P05026|AT1B1_HUMAN Sodium/potassium-transporting ATPase subunit beta-1 OS=Homo sapiens GN=ATP1B1 PE=1 SV=1	R.FKLEWLGnCSGLNDETYGYK.E	NGlycan/2012.7454	N	158	3	1469.62	299.457											7030000
sp|P05026|AT1B1_HUMAN Sodium/potassium-transporting ATPase subunit beta-1 OS=Homo sapiens GN=ATP1B1 PE=1 SV=1	R.FKLEWLGnCSGLNDETYGYK.E	NGlycan/2012.7454	N	158	3	1469.62	328.33 - 371.70										10900000
sp|P05026|AT1B1_HUMAN Sodium/potassium-transporting ATPase subunit beta-1 OS=Homo sapiens GN=ATP1B1 PE=1 SV=1	R.FKLEWLGnCSGLNDETYGYK.E	NGlycan/2012.7454	N	158	3	1469.62	407.78 - 414.16																11900000
sp|P05026|AT1B1_HUMAN Sodium/potassium-transporting ATPase subunit beta-1 OS=Homo sapiens GN=ATP1B1 PE=1 SV=1	R.FKLEWLGnCSGLNDETYGYK.E	NGlycan/2012.7454	N	158	4	1102.47	136.27 - 284.25														33100000
sp|P05026|AT1B1_HUMAN Sodium/potassium-transporting ATPase subunit beta-1 OS=Homo sapiens GN=ATP1B1 PE=1 SV=1	R.FKLEWLGnCSGLNDETYGYK.E	NGlycan/2012.7454	N	158	4	1102.47	158.766																17000000
sp|P05026|AT1B1_HUMAN Sodium/potassium-transporting ATPase subunit beta-1 OS=Homo sapiens GN=ATP1B1 PE=1 SV=1	R.FKLEWLGnCSGLNDETYGYK.E	NGlycan/2012.7454	N	158	4	1102.47	265.684									992000
sp|P05026|AT1B1_HUMAN Sodium/potassium-transporting ATPase subunit beta-1 OS=Homo sapiens GN=ATP1B1 PE=1 SV=1	R.FKLEWLGnCSGLNDETYGYK.E	NGlycan/2059.7349	N	158	3	1485.29	210.521									3620000
sp|P05026|AT1B1_HUMAN Sodium/potassium-transporting ATPase subunit beta-1 OS=Homo sapiens GN=ATP1B1 PE=1 SV=1	R.FKLEWLGnCSGLNDETYGYK.E	NGlycan/2059.7349	N	158	3	1485.29	297.13 - 475.14												1770000
sp|P05026|AT1B1_HUMAN Sodium/potassium-transporting ATPase subunit beta-1 OS=Homo sapiens GN=ATP1B1 PE=1 SV=1	R.FKLEWLGnCSGLNDETYGYK.E	NGlycan/2059.7349	N	158	3	1485.29	356.561													3760000
sp|P05026|AT1B1_HUMAN Sodium/potassium-transporting ATPase subunit beta-1 OS=Homo sapiens GN=ATP1B1 PE=1 SV=1	R.FKLEWLGnCSGLNDETYGYK.E	NGlycan/2059.7349	N	158	3	1485.29	376.628								4060000
sp|P05026|AT1B1_HUMAN Sodium/potassium-transporting ATPase subunit beta-1 OS=Homo sapiens GN=ATP1B1 PE=1 SV=1	R.FKLEWLGnCSGLNDETYGYK.E	NGlycan/2059.7349	N	158	3	1485.29	646.402											5260000
sp|P05026|AT1B1_HUMAN Sodium/potassium-transporting ATPase subunit beta-1 OS=Homo sapiens GN=ATP1B1 PE=1 SV=1	R.FKLEWLGnCSGLNDETYGYK.E	NGlycan/2059.7349	N	158	3	1485.29	130.647																					189000
sp|P05026|AT1B1_HUMAN Sodium/potassium-transporting ATPase subunit beta-1 OS=Homo sapiens GN=ATP1B1 PE=1 SV=1	R.FKLEWLGnCSGLNDETYGYK.E	NGlycan/2059.7349	N	158	3	1485.29	238.882																													176000
sp|P05026|AT1B1_HUMAN Sodium/potassium-transporting ATPase subunit beta-1 OS=Homo sapiens GN=ATP1B1 PE=1 SV=1	R.FKLEWLGnCSGLNDETYGYK.E	NGlycan/2059.7349	N	158	3	1485.29	534.243																									248000
sp|P05026|AT1B1_HUMAN Sodium/potassium-transporting ATPase subunit beta-1 OS=Homo sapiens GN=ATP1B1 PE=1 SV=1	R.FKLEWLGnCSGLNDETYGYK.E	NGlycan/2059.7349	N	158	4	1114.22	214.25 - 290.21								6250000
sp|P05026|AT1B1_HUMAN Sodium/potassium-transporting ATPase subunit beta-1 OS=Homo sapiens GN=ATP1B1 PE=1 SV=1	R.FKLEWLGnCSGLNDETYGYK.E	NGlycan/2059.7349	N	158	4	1114.22	245.032											3970000
sp|P05026|AT1B1_HUMAN Sodium/potassium-transporting ATPase subunit beta-1 OS=Homo sapiens GN=ATP1B1 PE=1 SV=1	R.FKLEWLGnCSGLNDETYGYK.E	NGlycan/2059.7349	N	158	4	1114.22	257.321												4380000
sp|P05026|AT1B1_HUMAN Sodium/potassium-transporting ATPase subunit beta-1 OS=Homo sapiens GN=ATP1B1 PE=1 SV=1	R.FKLEWLGnCSGLNDETYGYK.E	NGlycan/2060.7553	N	158	3	1485.63	450.89								6030000
sp|P05026|AT1B1_HUMAN Sodium/potassium-transporting ATPase subunit beta-1 OS=Homo sapiens GN=ATP1B1 PE=1 SV=1	R.FKLEWLGnCSGLNDETYGYK.E	NGlycan/2060.7553	N	158	3	1485.63	527.32 - 701.65														17500000
sp|P05026|AT1B1_HUMAN Sodium/potassium-transporting ATPase subunit beta-1 OS=Homo sapiens GN=ATP1B1 PE=1 SV=1	R.FKLEWLGnCSGLNDETYGYK.E	NGlycan/2060.7553	N	158	3	1485.63	638.911									5830000
sp|P05026|AT1B1_HUMAN Sodium/potassium-transporting ATPase subunit beta-1 OS=Homo sapiens GN=ATP1B1 PE=1 SV=1	R.FKLEWLGnCSGLNDETYGYK.E	NGlycan/2060.7553	N	158	3	1485.63	668.042																7490000
sp|P05026|AT1B1_HUMAN Sodium/potassium-transporting ATPase subunit beta-1 OS=Homo sapiens GN=ATP1B1 PE=1 SV=1	R.FKLEWLGnCSGLNDETYGYK.E	NGlycan/2060.7553	N	158	4	1114.47	498.32 - 505.47														20100000
sp|P05026|AT1B1_HUMAN Sodium/potassium-transporting ATPase subunit beta-1 OS=Homo sapiens GN=ATP1B1 PE=1 SV=1	R.FKLEWLGnCSGLNDETYGYK.E	NGlycan/2060.7553	N	158	4	1114.47	532.091									5200000
sp|P05026|AT1B1_HUMAN Sodium/potassium-transporting ATPase subunit beta-1 OS=Homo sapiens GN=ATP1B1 PE=1 SV=1	R.FKLEWLGnCSGLNDETYGYK.E	NGlycan/2076.7502	N	158	4	1118.47	113.66														4800000
sp|P05026|AT1B1_HUMAN Sodium/potassium-transporting ATPase subunit beta-1 OS=Homo sapiens GN=ATP1B1 PE=1 SV=1	R.FKLEWLGnCSGLNDETYGYK.E	NGlycan/2100.7615	N	158	3	1498.96	339.699													2960000
sp|P05026|AT1B1_HUMAN Sodium/potassium-transporting ATPase subunit beta-1 OS=Homo sapiens GN=ATP1B1 PE=1 SV=1	R.FKLEWLGnCSGLNDETYGYK.E	NGlycan/2100.7615	N	158	3	1498.96	354.21 - 424.43											2310000
sp|P05026|AT1B1_HUMAN Sodium/potassium-transporting ATPase subunit beta-1 OS=Homo sapiens GN=ATP1B1 PE=1 SV=1	R.FKLEWLGnCSGLNDETYGYK.E	NGlycan/2100.7615	N	158	3	1498.96	371.87 - 489.73									4700000
sp|P05026|AT1B1_HUMAN Sodium/potassium-transporting ATPase subunit beta-1 OS=Homo sapiens GN=ATP1B1 PE=1 SV=1	R.FKLEWLGnCSGLNDETYGYK.E	NGlycan/2100.7615	N	158	3	1498.96	512.777																4150000
sp|P05026|AT1B1_HUMAN Sodium/potassium-transporting ATPase subunit beta-1 OS=Homo sapiens GN=ATP1B1 PE=1 SV=1	R.FKLEWLGnCSGLNDETYGYK.E	NGlycan/2100.7615	N	158	3	1498.96	537.65 - 562.78										3850000
sp|P05026|AT1B1_HUMAN Sodium/potassium-transporting ATPase subunit beta-1 OS=Homo sapiens GN=ATP1B1 PE=1 SV=1	R.FKLEWLGnCSGLNDETYGYK.E	NGlycan/2100.7615	N	158	3	1498.96	679.96 - 692.94														11400000
sp|P05026|AT1B1_HUMAN Sodium/potassium-transporting ATPase subunit beta-1 OS=Homo sapiens GN=ATP1B1 PE=1 SV=1	R.FKLEWLGnCSGLNDETYGYK.E	NGlycan/2100.7615	N	158	4	1124.47	153.008										6630000
sp|P05026|AT1B1_HUMAN Sodium/potassium-transporting ATPase subunit beta-1 OS=Homo sapiens GN=ATP1B1 PE=1 SV=1	R.FKLEWLGnCSGLNDETYGYK.E	NGlycan/2100.7615	N	158	4	1124.47	157.54 - 311.38																10100000
sp|P05026|AT1B1_HUMAN Sodium/potassium-transporting ATPase subunit beta-1 OS=Homo sapiens GN=ATP1B1 PE=1 SV=1	R.FKLEWLGnCSGLNDETYGYK.E	NGlycan/2100.7615	N	158	4	1124.47	207.888											8000000
sp|P05026|AT1B1_HUMAN Sodium/potassium-transporting ATPase subunit beta-1 OS=Homo sapiens GN=ATP1B1 PE=1 SV=1	R.FKLEWLGnCSGLNDETYGYK.E	NGlycan/2100.7615	N	158	4	1124.47	228.24								2970000
sp|P05026|AT1B1_HUMAN Sodium/potassium-transporting ATPase subunit beta-1 OS=Homo sapiens GN=ATP1B1 PE=1 SV=1	R.FKLEWLGnCSGLNDETYGYK.E	NGlycan/2100.7615	N	158	4	1124.47	271.494													4490000
sp|P05026|AT1B1_HUMAN Sodium/potassium-transporting ATPase subunit beta-1 OS=Homo sapiens GN=ATP1B1 PE=1 SV=1	R.FKLEWLGnCSGLNDETYGYK.E	NGlycan/2100.7615	N	158	4	1124.47	388.646									9510000
sp|P05026|AT1B1_HUMAN Sodium/potassium-transporting ATPase subunit beta-1 OS=Homo sapiens GN=ATP1B1 PE=1 SV=1	R.FKLEWLGnCSGLNDETYGYK.E	NGlycan/2100.7615	N	158	4	1124.47	396.95 - 465.47														19300000
sp|P05026|AT1B1_HUMAN Sodium/potassium-transporting ATPase subunit beta-1 OS=Homo sapiens GN=ATP1B1 PE=1 SV=1	R.FKLEWLGnCSGLNDETYGYK.E	NGlycan/2116.7564	N	158	3	1504.29	116.698																													159000
sp|P05026|AT1B1_HUMAN Sodium/potassium-transporting ATPase subunit beta-1 OS=Homo sapiens GN=ATP1B1 PE=1 SV=1	R.FKLEWLGnCSGLNDETYGYK.E	NGlycan/2116.7564	N	158	3	1504.29	167.534																					188000
sp|P05026|AT1B1_HUMAN Sodium/potassium-transporting ATPase subunit beta-1 OS=Homo sapiens GN=ATP1B1 PE=1 SV=1	R.FKLEWLGnCSGLNDETYGYK.E	NGlycan/2116.7564	N	158	3	1504.29	172.81 - 205.60																		227000
sp|P05026|AT1B1_HUMAN Sodium/potassium-transporting ATPase subunit beta-1 OS=Homo sapiens GN=ATP1B1 PE=1 SV=1	R.FKLEWLGnCSGLNDETYGYK.E	NGlycan/2116.7564	N	158	3	1504.29	276.587																			225000
sp|P05026|AT1B1_HUMAN Sodium/potassium-transporting ATPase subunit beta-1 OS=Homo sapiens GN=ATP1B1 PE=1 SV=1	R.FKLEWLGnCSGLNDETYGYK.E	NGlycan/2116.7564	N	158	3	1504.29	366.141																								518000
sp|P05026|AT1B1_HUMAN Sodium/potassium-transporting ATPase subunit beta-1 OS=Homo sapiens GN=ATP1B1 PE=1 SV=1	R.FKLEWLGnCSGLNDETYGYK.E	NGlycan/2116.7564	N	158	3	1504.29	396.561																	396000
sp|P05026|AT1B1_HUMAN Sodium/potassium-transporting ATPase subunit beta-1 OS=Homo sapiens GN=ATP1B1 PE=1 SV=1	R.FKLEWLGnCSGLNDETYGYK.E	NGlycan/2116.7564	N	158	3	1504.29	429.635																												349000
sp|P05026|AT1B1_HUMAN Sodium/potassium-transporting ATPase subunit beta-1 OS=Homo sapiens GN=ATP1B1 PE=1 SV=1	R.FKLEWLGnCSGLNDETYGYK.E	NGlycan/2116.7564	N	158	3	1504.29	478.014																									303000
sp|P05026|AT1B1_HUMAN Sodium/potassium-transporting ATPase subunit beta-1 OS=Homo sapiens GN=ATP1B1 PE=1 SV=1	R.FKLEWLGnCSGLNDETYGYK.E	NGlycan/2116.7564	N	158	4	1128.47	257.85 - 336.53																	229000
sp|P05026|AT1B1_HUMAN Sodium/potassium-transporting ATPase subunit beta-1 OS=Homo sapiens GN=ATP1B1 PE=1 SV=1	R.FKLEWLGnCSGLNDETYGYK.E	NGlycan/2116.7564	N	158	4	1128.47	299.586																				248000
sp|P05026|AT1B1_HUMAN Sodium/potassium-transporting ATPase subunit beta-1 OS=Homo sapiens GN=ATP1B1 PE=1 SV=1	R.FKLEWLGnCSGLNDETYGYK.E	NGlycan/2116.7564	N	158	4	1128.47	444.37 - 468.66																									279000
sp|P05026|AT1B1_HUMAN Sodium/potassium-transporting ATPase subunit beta-1 OS=Homo sapiens GN=ATP1B1 PE=1 SV=1	R.FKLEWLGnCSGLNDETYGYK.E	NGlycan/2116.7564	N	158	4	1128.47	621.862																								359000
sp|P05026|AT1B1_HUMAN Sodium/potassium-transporting ATPase subunit beta-1 OS=Homo sapiens GN=ATP1B1 PE=1 SV=1	R.FKLEWLGnCSGLNDETYGYK.E	NGlycan/2117.7768	N	158	3	1504.63	196.20 - 380.61													2560000
sp|P05026|AT1B1_HUMAN Sodium/potassium-transporting ATPase subunit beta-1 OS=Homo sapiens GN=ATP1B1 PE=1 SV=1	R.FKLEWLGnCSGLNDETYGYK.E	NGlycan/2117.7768	N	158	3	1504.63	332.72 - 671.80										9650000
sp|P05026|AT1B1_HUMAN Sodium/potassium-transporting ATPase subunit beta-1 OS=Homo sapiens GN=ATP1B1 PE=1 SV=1	R.FKLEWLGnCSGLNDETYGYK.E	NGlycan/2117.7768	N	158	3	1504.63	442.823											9000000
sp|P05026|AT1B1_HUMAN Sodium/potassium-transporting ATPase subunit beta-1 OS=Homo sapiens GN=ATP1B1 PE=1 SV=1	R.FKLEWLGnCSGLNDETYGYK.E	NGlycan/2117.7768	N	158	3	1504.63	486.31 - 501.41												4980000
sp|P05026|AT1B1_HUMAN Sodium/potassium-transporting ATPase subunit beta-1 OS=Homo sapiens GN=ATP1B1 PE=1 SV=1	R.FKLEWLGnCSGLNDETYGYK.E	NGlycan/2117.7768	N	158	3	1504.63	544.443								4020000
sp|P05026|AT1B1_HUMAN Sodium/potassium-transporting ATPase subunit beta-1 OS=Homo sapiens GN=ATP1B1 PE=1 SV=1	R.FKLEWLGnCSGLNDETYGYK.E	NGlycan/2117.7768	N	158	3	1504.63	588.77 - 703.80														21200000
sp|P05026|AT1B1_HUMAN Sodium/potassium-transporting ATPase subunit beta-1 OS=Homo sapiens GN=ATP1B1 PE=1 SV=1	R.FKLEWLGnCSGLNDETYGYK.E	NGlycan/2117.7768	N	158	3	1504.63	637.037		3560000
sp|P05026|AT1B1_HUMAN Sodium/potassium-transporting ATPase subunit beta-1 OS=Homo sapiens GN=ATP1B1 PE=1 SV=1	R.FKLEWLGnCSGLNDETYGYK.E	NGlycan/2117.7768	N	158	4	1128.73	164.205											14900000
sp|P05026|AT1B1_HUMAN Sodium/potassium-transporting ATPase subunit beta-1 OS=Homo sapiens GN=ATP1B1 PE=1 SV=1	R.FKLEWLGnCSGLNDETYGYK.E	NGlycan/2117.7768	N	158	4	1128.73	195.88 - 322.04														35700000
sp|P05026|AT1B1_HUMAN Sodium/potassium-transporting ATPase subunit beta-1 OS=Homo sapiens GN=ATP1B1 PE=1 SV=1	R.FKLEWLGnCSGLNDETYGYK.E	NGlycan/2117.7768	N	158	4	1128.73	270.257												6350000
sp|P05026|AT1B1_HUMAN Sodium/potassium-transporting ATPase subunit beta-1 OS=Homo sapiens GN=ATP1B1 PE=1 SV=1	R.FKLEWLGnCSGLNDETYGYK.E	NGlycan/2117.7768	N	158	4	1128.73	426.515								11800000
sp|P05026|AT1B1_HUMAN Sodium/potassium-transporting ATPase subunit beta-1 OS=Homo sapiens GN=ATP1B1 PE=1 SV=1	R.FKLEWLGnCSGLNDETYGYK.E	NGlycan/2117.7768	N	158	4	1128.73	493.654										16200000
sp|P05026|AT1B1_HUMAN Sodium/potassium-transporting ATPase subunit beta-1 OS=Homo sapiens GN=ATP1B1 PE=1 SV=1	R.FKLEWLGnCSGLNDETYGYK.E	NGlycan/2157.7829	N	158	3	1517.97	285.077																		338000
sp|P05026|AT1B1_HUMAN Sodium/potassium-transporting ATPase subunit beta-1 OS=Homo sapiens GN=ATP1B1 PE=1 SV=1	R.FKLEWLGnCSGLNDETYGYK.E	NGlycan/2157.7829	N	158	4	1138.73	242.20 - 250.13													4470000
sp|P05026|AT1B1_HUMAN Sodium/potassium-transporting ATPase subunit beta-1 OS=Homo sapiens GN=ATP1B1 PE=1 SV=1	R.FKLEWLGnCSGLNDETYGYK.E	NGlycan/2158.8033	N	158	3	1518.31	176.54 - 708.68														15000000
sp|P05026|AT1B1_HUMAN Sodium/potassium-transporting ATPase subunit beta-1 OS=Homo sapiens GN=ATP1B1 PE=1 SV=1	R.FKLEWLGnCSGLNDETYGYK.E	NGlycan/2158.8033	N	158	3	1518.31	235.517												2350000
sp|P05026|AT1B1_HUMAN Sodium/potassium-transporting ATPase subunit beta-1 OS=Homo sapiens GN=ATP1B1 PE=1 SV=1	R.FKLEWLGnCSGLNDETYGYK.E	NGlycan/2158.8033	N	158	3	1518.31	461.66 - 545.92		2380000
sp|P05026|AT1B1_HUMAN Sodium/potassium-transporting ATPase subunit beta-1 OS=Homo sapiens GN=ATP1B1 PE=1 SV=1	R.FKLEWLGnCSGLNDETYGYK.E	NGlycan/2158.8033	N	158	3	1518.31	486.343								1020000
sp|P05026|AT1B1_HUMAN Sodium/potassium-transporting ATPase subunit beta-1 OS=Homo sapiens GN=ATP1B1 PE=1 SV=1	R.FKLEWLGnCSGLNDETYGYK.E	NGlycan/2158.8033	N	158	3	1518.31	615.65 - 653.54										4370000
sp|P05026|AT1B1_HUMAN Sodium/potassium-transporting ATPase subunit beta-1 OS=Homo sapiens GN=ATP1B1 PE=1 SV=1	R.FKLEWLGnCSGLNDETYGYK.E	NGlycan/2158.8033	N	158	3	1518.31	631.914											2270000
sp|P05026|AT1B1_HUMAN Sodium/potassium-transporting ATPase subunit beta-1 OS=Homo sapiens GN=ATP1B1 PE=1 SV=1	R.FKLEWLGnCSGLNDETYGYK.E	NGlycan/2158.8033	N	158	4	1138.98	119.18 - 354.55															5090000
sp|P05026|AT1B1_HUMAN Sodium/potassium-transporting ATPase subunit beta-1 OS=Homo sapiens GN=ATP1B1 PE=1 SV=1	R.FKLEWLGnCSGLNDETYGYK.E	NGlycan/2158.8033	N	158	4	1138.98	167.91 - 423.05										12300000
sp|P05026|AT1B1_HUMAN Sodium/potassium-transporting ATPase subunit beta-1 OS=Homo sapiens GN=ATP1B1 PE=1 SV=1	R.FKLEWLGnCSGLNDETYGYK.E	NGlycan/2158.8033	N	158	4	1138.98	196.161												4210000
sp|P05026|AT1B1_HUMAN Sodium/potassium-transporting ATPase subunit beta-1 OS=Homo sapiens GN=ATP1B1 PE=1 SV=1	R.FKLEWLGnCSGLNDETYGYK.E	NGlycan/2158.8033	N	158	4	1138.98	429.123														23000000
sp|P05026|AT1B1_HUMAN Sodium/potassium-transporting ATPase subunit beta-1 OS=Homo sapiens GN=ATP1B1 PE=1 SV=1	R.FKLEWLGnCSGLNDETYGYK.E	NGlycan/2174.7983	N	158	3	1523.64	186.626								592000
sp|P05026|AT1B1_HUMAN Sodium/potassium-transporting ATPase subunit beta-1 OS=Homo sapiens GN=ATP1B1 PE=1 SV=1	R.FKLEWLGnCSGLNDETYGYK.E	NGlycan/2174.7983	N	158	3	1523.64	221.013										299000
sp|P05026|AT1B1_HUMAN Sodium/potassium-transporting ATPase subunit beta-1 OS=Homo sapiens GN=ATP1B1 PE=1 SV=1	R.FKLEWLGnCSGLNDETYGYK.E	NGlycan/2174.7983	N	158	4	1142.98	139.582											2660000
sp|P05026|AT1B1_HUMAN Sodium/potassium-transporting ATPase subunit beta-1 OS=Homo sapiens GN=ATP1B1 PE=1 SV=1	R.FKLEWLGnCSGLNDETYGYK.E	NGlycan/2188.7398	N	158	4	1146.47	125.208																									89800
sp|P05026|AT1B1_HUMAN Sodium/potassium-transporting ATPase subunit beta-1 OS=Homo sapiens GN=ATP1B1 PE=1 SV=1	R.FKLEWLGnCSGLNDETYGYK.E	NGlycan/2204.7724	N	158	4	1150.48	205.748									5290000
sp|P05026|AT1B1_HUMAN Sodium/potassium-transporting ATPase subunit beta-1 OS=Homo sapiens GN=ATP1B1 PE=1 SV=1	R.FKLEWLGnCSGLNDETYGYK.E	NGlycan/2205.7928	N	158	3	1533.97	218.22 - 361.35												2960000
sp|P05026|AT1B1_HUMAN Sodium/potassium-transporting ATPase subunit beta-1 OS=Homo sapiens GN=ATP1B1 PE=1 SV=1	R.FKLEWLGnCSGLNDETYGYK.E	NGlycan/2205.7928	N	158	3	1533.97	321.087									6510000
sp|P05026|AT1B1_HUMAN Sodium/potassium-transporting ATPase subunit beta-1 OS=Homo sapiens GN=ATP1B1 PE=1 SV=1	R.FKLEWLGnCSGLNDETYGYK.E	NGlycan/2205.7928	N	158	3	1533.97	322.06 - 432.08																4840000
sp|P05026|AT1B1_HUMAN Sodium/potassium-transporting ATPase subunit beta-1 OS=Homo sapiens GN=ATP1B1 PE=1 SV=1	R.FKLEWLGnCSGLNDETYGYK.E	NGlycan/2205.7928	N	158	3	1533.97	506.86 - 570.44											4350000
sp|P05026|AT1B1_HUMAN Sodium/potassium-transporting ATPase subunit beta-1 OS=Homo sapiens GN=ATP1B1 PE=1 SV=1	R.FKLEWLGnCSGLNDETYGYK.E	NGlycan/2205.7928	N	158	3	1533.97	600.91 - 603.87														8500000
sp|P05026|AT1B1_HUMAN Sodium/potassium-transporting ATPase subunit beta-1 OS=Homo sapiens GN=ATP1B1 PE=1 SV=1	R.FKLEWLGnCSGLNDETYGYK.E	NGlycan/2205.7928	N	158	3	1533.97	352.547																			493000
sp|P05026|AT1B1_HUMAN Sodium/potassium-transporting ATPase subunit beta-1 OS=Homo sapiens GN=ATP1B1 PE=1 SV=1	R.FKLEWLGnCSGLNDETYGYK.E	NGlycan/2205.7928	N	158	3	1533.97	414.444																												428000
sp|P05026|AT1B1_HUMAN Sodium/potassium-transporting ATPase subunit beta-1 OS=Homo sapiens GN=ATP1B1 PE=1 SV=1	R.FKLEWLGnCSGLNDETYGYK.E	NGlycan/2205.7928	N	158	4	1150.73	156.94 - 355.49								3050000
sp|P05026|AT1B1_HUMAN Sodium/potassium-transporting ATPase subunit beta-1 OS=Homo sapiens GN=ATP1B1 PE=1 SV=1	R.FKLEWLGnCSGLNDETYGYK.E	NGlycan/2205.7928	N	158	4	1150.73	190.28 - 198.62													3270000
sp|P05026|AT1B1_HUMAN Sodium/potassium-transporting ATPase subunit beta-1 OS=Homo sapiens GN=ATP1B1 PE=1 SV=1	R.FKLEWLGnCSGLNDETYGYK.E	NGlycan/2205.7928	N	158	4	1150.73	194.315												3380000
sp|P05026|AT1B1_HUMAN Sodium/potassium-transporting ATPase subunit beta-1 OS=Homo sapiens GN=ATP1B1 PE=1 SV=1	R.FKLEWLGnCSGLNDETYGYK.E	NGlycan/2205.7928	N	158	4	1150.73	204.313															1900000
sp|P05026|AT1B1_HUMAN Sodium/potassium-transporting ATPase subunit beta-1 OS=Homo sapiens GN=ATP1B1 PE=1 SV=1	R.FKLEWLGnCSGLNDETYGYK.E	NGlycan/2205.7928	N	158	4	1150.73	250.18														13100000
sp|P05026|AT1B1_HUMAN Sodium/potassium-transporting ATPase subunit beta-1 OS=Homo sapiens GN=ATP1B1 PE=1 SV=1	R.FKLEWLGnCSGLNDETYGYK.E	NGlycan/2205.7928	N	158	4	1150.73	315.73 - 422.99											6720000
sp|P05026|AT1B1_HUMAN Sodium/potassium-transporting ATPase subunit beta-1 OS=Homo sapiens GN=ATP1B1 PE=1 SV=1	R.FKLEWLGnCSGLNDETYGYK.E	NGlycan/2205.7928	N	158	4	1150.73	342.454									8300000
sp|P05026|AT1B1_HUMAN Sodium/potassium-transporting ATPase subunit beta-1 OS=Homo sapiens GN=ATP1B1 PE=1 SV=1	R.FKLEWLGnCSGLNDETYGYK.E	NGlycan/2205.7928	N	158	4	1150.73	427.237																9640000
sp|P05026|AT1B1_HUMAN Sodium/potassium-transporting ATPase subunit beta-1 OS=Homo sapiens GN=ATP1B1 PE=1 SV=1	R.FKLEWLGnCSGLNDETYGYK.E	NGlycan/2205.7928	N	158	4	1150.73	298.42 - 419.77																			278000
sp|P05026|AT1B1_HUMAN Sodium/potassium-transporting ATPase subunit beta-1 OS=Homo sapiens GN=ATP1B1 PE=1 SV=1	R.FKLEWLGnCSGLNDETYGYK.E	NGlycan/2262.8143	N	158	3	1552.98	130.578															1070000
sp|P05026|AT1B1_HUMAN Sodium/potassium-transporting ATPase subunit beta-1 OS=Homo sapiens GN=ATP1B1 PE=1 SV=1	R.FKLEWLGnCSGLNDETYGYK.E	NGlycan/2262.8143	N	158	3	1552.98	264.28 - 584.90						5540000
sp|P05026|AT1B1_HUMAN Sodium/potassium-transporting ATPase subunit beta-1 OS=Homo sapiens GN=ATP1B1 PE=1 SV=1	R.FKLEWLGnCSGLNDETYGYK.E	NGlycan/2262.8143	N	158	3	1552.98	392.10 - 504.81										25000000
sp|P05026|AT1B1_HUMAN Sodium/potassium-transporting ATPase subunit beta-1 OS=Homo sapiens GN=ATP1B1 PE=1 SV=1	R.FKLEWLGnCSGLNDETYGYK.E	NGlycan/2262.8143	N	158	3	1552.98	398.48 - 414.65											3600000
sp|P05026|AT1B1_HUMAN Sodium/potassium-transporting ATPase subunit beta-1 OS=Homo sapiens GN=ATP1B1 PE=1 SV=1	R.FKLEWLGnCSGLNDETYGYK.E	NGlycan/2262.8143	N	158	3	1552.98	530.01 - 663.25									65000000
sp|P05026|AT1B1_HUMAN Sodium/potassium-transporting ATPase subunit beta-1 OS=Homo sapiens GN=ATP1B1 PE=1 SV=1	R.FKLEWLGnCSGLNDETYGYK.E	NGlycan/2262.8143	N	158	3	1552.98	578.22 - 652.43														9040000
sp|P05026|AT1B1_HUMAN Sodium/potassium-transporting ATPase subunit beta-1 OS=Homo sapiens GN=ATP1B1 PE=1 SV=1	R.FKLEWLGnCSGLNDETYGYK.E	NGlycan/2262.8143	N	158	3	1552.98	595.34 - 678.40								40500000
sp|P05026|AT1B1_HUMAN Sodium/potassium-transporting ATPase subunit beta-1 OS=Homo sapiens GN=ATP1B1 PE=1 SV=1	R.FKLEWLGnCSGLNDETYGYK.E	NGlycan/2262.8143	N	158	3	1552.98	609.096																2740000
sp|P05026|AT1B1_HUMAN Sodium/potassium-transporting ATPase subunit beta-1 OS=Homo sapiens GN=ATP1B1 PE=1 SV=1	R.FKLEWLGnCSGLNDETYGYK.E	NGlycan/2262.8143	N	158	3	1552.98	643.29 - 708.97													20300000
sp|P05026|AT1B1_HUMAN Sodium/potassium-transporting ATPase subunit beta-1 OS=Homo sapiens GN=ATP1B1 PE=1 SV=1	R.FKLEWLGnCSGLNDETYGYK.E	NGlycan/2262.8143	N	158	3	1552.98	649.438												19300000
sp|P05026|AT1B1_HUMAN Sodium/potassium-transporting ATPase subunit beta-1 OS=Homo sapiens GN=ATP1B1 PE=1 SV=1	R.FKLEWLGnCSGLNDETYGYK.E	NGlycan/2262.8143	N	158	3	1552.98	158.211																			421000
sp|P05026|AT1B1_HUMAN Sodium/potassium-transporting ATPase subunit beta-1 OS=Homo sapiens GN=ATP1B1 PE=1 SV=1	R.FKLEWLGnCSGLNDETYGYK.E	NGlycan/2262.8143	N	158	3	1552.98	257.305																													1140000
sp|P05026|AT1B1_HUMAN Sodium/potassium-transporting ATPase subunit beta-1 OS=Homo sapiens GN=ATP1B1 PE=1 SV=1	R.FKLEWLGnCSGLNDETYGYK.E	NGlycan/2262.8143	N	158	3	1552.98	336.428																		969000
sp|P05026|AT1B1_HUMAN Sodium/potassium-transporting ATPase subunit beta-1 OS=Homo sapiens GN=ATP1B1 PE=1 SV=1	R.FKLEWLGnCSGLNDETYGYK.E	NGlycan/2262.8143	N	158	3	1552.98	377.231																	1920000
sp|P05026|AT1B1_HUMAN Sodium/potassium-transporting ATPase subunit beta-1 OS=Homo sapiens GN=ATP1B1 PE=1 SV=1	R.FKLEWLGnCSGLNDETYGYK.E	NGlycan/2262.8143	N	158	3	1552.98	476.053																									1630000
sp|P05026|AT1B1_HUMAN Sodium/potassium-transporting ATPase subunit beta-1 OS=Homo sapiens GN=ATP1B1 PE=1 SV=1	R.FKLEWLGnCSGLNDETYGYK.E	NGlycan/2262.8143	N	158	3	1552.98	574.819																								2350000
sp|P05026|AT1B1_HUMAN Sodium/potassium-transporting ATPase subunit beta-1 OS=Homo sapiens GN=ATP1B1 PE=1 SV=1	R.FKLEWLGnCSGLNDETYGYK.E	NGlycan/2262.8143	N	158	3	1552.98	576.191																												913000
sp|P05026|AT1B1_HUMAN Sodium/potassium-transporting ATPase subunit beta-1 OS=Homo sapiens GN=ATP1B1 PE=1 SV=1	R.FKLEWLGnCSGLNDETYGYK.E	NGlycan/2262.8143	N	158	3	1552.98	587.519																					1410000
sp|P05026|AT1B1_HUMAN Sodium/potassium-transporting ATPase subunit beta-1 OS=Homo sapiens GN=ATP1B1 PE=1 SV=1	R.FKLEWLGnCSGLNDETYGYK.E	NGlycan/2262.8143	N	158	4	1164.99	121.49 - 490.29												46300000
sp|P05026|AT1B1_HUMAN Sodium/potassium-transporting ATPase subunit beta-1 OS=Homo sapiens GN=ATP1B1 PE=1 SV=1	R.FKLEWLGnCSGLNDETYGYK.E	NGlycan/2262.8143	N	158	4	1164.99	141.99 - 487.07													43000000
sp|P05026|AT1B1_HUMAN Sodium/potassium-transporting ATPase subunit beta-1 OS=Homo sapiens GN=ATP1B1 PE=1 SV=1	R.FKLEWLGnCSGLNDETYGYK.E	NGlycan/2262.8143	N	158	4	1164.99	160.54 - 516.24															22100000
sp|P05026|AT1B1_HUMAN Sodium/potassium-transporting ATPase subunit beta-1 OS=Homo sapiens GN=ATP1B1 PE=1 SV=1	R.FKLEWLGnCSGLNDETYGYK.E	NGlycan/2262.8143	N	158	4	1164.99	202.53 - 405.05								81500000
sp|P05026|AT1B1_HUMAN Sodium/potassium-transporting ATPase subunit beta-1 OS=Homo sapiens GN=ATP1B1 PE=1 SV=1	R.FKLEWLGnCSGLNDETYGYK.E	NGlycan/2262.8143	N	158	4	1164.99	218.39 - 478.78										38500000
sp|P05026|AT1B1_HUMAN Sodium/potassium-transporting ATPase subunit beta-1 OS=Homo sapiens GN=ATP1B1 PE=1 SV=1	R.FKLEWLGnCSGLNDETYGYK.E	NGlycan/2262.8143	N	158	4	1164.99	219.96 - 331.82						8590000
sp|P05026|AT1B1_HUMAN Sodium/potassium-transporting ATPase subunit beta-1 OS=Homo sapiens GN=ATP1B1 PE=1 SV=1	R.FKLEWLGnCSGLNDETYGYK.E	NGlycan/2262.8143	N	158	4	1164.99	220.69 - 572.59									116000000
sp|P05026|AT1B1_HUMAN Sodium/potassium-transporting ATPase subunit beta-1 OS=Homo sapiens GN=ATP1B1 PE=1 SV=1	R.FKLEWLGnCSGLNDETYGYK.E	NGlycan/2262.8143	N	158	4	1164.99	222.191											12400000
sp|P05026|AT1B1_HUMAN Sodium/potassium-transporting ATPase subunit beta-1 OS=Homo sapiens GN=ATP1B1 PE=1 SV=1	R.FKLEWLGnCSGLNDETYGYK.E	NGlycan/2262.8143	N	158	4	1164.99	247.22 - 308.17														26100000
sp|P05026|AT1B1_HUMAN Sodium/potassium-transporting ATPase subunit beta-1 OS=Homo sapiens GN=ATP1B1 PE=1 SV=1	R.FKLEWLGnCSGLNDETYGYK.E	NGlycan/2262.8143	N	158	4	1164.99	367.731																14900000
sp|P05026|AT1B1_HUMAN Sodium/potassium-transporting ATPase subunit beta-1 OS=Homo sapiens GN=ATP1B1 PE=1 SV=1	R.FKLEWLGnCSGLNDETYGYK.E	NGlycan/2262.8143	N	158	4	1164.99	546.851			25800000
sp|P05026|AT1B1_HUMAN Sodium/potassium-transporting ATPase subunit beta-1 OS=Homo sapiens GN=ATP1B1 PE=1 SV=1	R.FKLEWLGnCSGLNDETYGYK.E	NGlycan/2262.8143	N	158	4	1164.99	256.81 - 563.97																			1190000
sp|P05026|AT1B1_HUMAN Sodium/potassium-transporting ATPase subunit beta-1 OS=Homo sapiens GN=ATP1B1 PE=1 SV=1	R.FKLEWLGnCSGLNDETYGYK.E	NGlycan/2262.8143	N	158	4	1164.99	281.164																								1660000
sp|P05026|AT1B1_HUMAN Sodium/potassium-transporting ATPase subunit beta-1 OS=Homo sapiens GN=ATP1B1 PE=1 SV=1	R.FKLEWLGnCSGLNDETYGYK.E	NGlycan/2262.8143	N	158	4	1164.99	399.51 - 625.00																	1520000
sp|P05026|AT1B1_HUMAN Sodium/potassium-transporting ATPase subunit beta-1 OS=Homo sapiens GN=ATP1B1 PE=1 SV=1	R.FKLEWLGnCSGLNDETYGYK.E	NGlycan/2262.8143	N	158	4	1164.99	454.07 - 756.10																												689000
sp|P05026|AT1B1_HUMAN Sodium/potassium-transporting ATPase subunit beta-1 OS=Homo sapiens GN=ATP1B1 PE=1 SV=1	R.FKLEWLGnCSGLNDETYGYK.E	NGlycan/2262.8143	N	158	4	1164.99	556.675																					1240000
sp|P05026|AT1B1_HUMAN Sodium/potassium-transporting ATPase subunit beta-1 OS=Homo sapiens GN=ATP1B1 PE=1 SV=1	R.FKLEWLGnCSGLNDETYGYK.E	NGlycan/2263.8347	N	158	3	1553.32	261.50 - 605.52															11500000
sp|P05026|AT1B1_HUMAN Sodium/potassium-transporting ATPase subunit beta-1 OS=Homo sapiens GN=ATP1B1 PE=1 SV=1	R.FKLEWLGnCSGLNDETYGYK.E	NGlycan/2263.8347	N	158	3	1553.32	536.74 - 696.64														34500000
sp|P05026|AT1B1_HUMAN Sodium/potassium-transporting ATPase subunit beta-1 OS=Homo sapiens GN=ATP1B1 PE=1 SV=1	R.FKLEWLGnCSGLNDETYGYK.E	NGlycan/2263.8347	N	158	3	1553.32	639.551																47900000
sp|P05026|AT1B1_HUMAN Sodium/potassium-transporting ATPase subunit beta-1 OS=Homo sapiens GN=ATP1B1 PE=1 SV=1	R.FKLEWLGnCSGLNDETYGYK.E	NGlycan/2263.8347	N	158	3	1553.32	650.447		10300000
sp|P05026|AT1B1_HUMAN Sodium/potassium-transporting ATPase subunit beta-1 OS=Homo sapiens GN=ATP1B1 PE=1 SV=1	R.FKLEWLGnCSGLNDETYGYK.E	NGlycan/2263.8347	N	158	3	1553.32	661.71 - 753.06										30200000
sp|P05026|AT1B1_HUMAN Sodium/potassium-transporting ATPase subunit beta-1 OS=Homo sapiens GN=ATP1B1 PE=1 SV=1	R.FKLEWLGnCSGLNDETYGYK.E	NGlycan/2263.8347	N	158	3	1553.32	719.625											43700000
sp|P05026|AT1B1_HUMAN Sodium/potassium-transporting ATPase subunit beta-1 OS=Homo sapiens GN=ATP1B1 PE=1 SV=1	R.FKLEWLGnCSGLNDETYGYK.E	NGlycan/2263.8347	N	158	3	1553.32	206.224																											354000
sp|P05026|AT1B1_HUMAN Sodium/potassium-transporting ATPase subunit beta-1 OS=Homo sapiens GN=ATP1B1 PE=1 SV=1	R.FKLEWLGnCSGLNDETYGYK.E	NGlycan/2263.8347	N	158	3	1553.32	307.475																				1260000
sp|P05026|AT1B1_HUMAN Sodium/potassium-transporting ATPase subunit beta-1 OS=Homo sapiens GN=ATP1B1 PE=1 SV=1	R.FKLEWLGnCSGLNDETYGYK.E	NGlycan/2263.8347	N	158	4	1165.24	471.643											106000000
sp|P05026|AT1B1_HUMAN Sodium/potassium-transporting ATPase subunit beta-1 OS=Homo sapiens GN=ATP1B1 PE=1 SV=1	R.FKLEWLGnCSGLNDETYGYK.E	NGlycan/2263.8347	N	158	4	1165.24	544.926										53600000
sp|P05026|AT1B1_HUMAN Sodium/potassium-transporting ATPase subunit beta-1 OS=Homo sapiens GN=ATP1B1 PE=1 SV=1	R.FKLEWLGnCSGLNDETYGYK.E	NGlycan/2263.8347	N	158	4	1165.24	549.16																108000000
sp|P05026|AT1B1_HUMAN Sodium/potassium-transporting ATPase subunit beta-1 OS=Homo sapiens GN=ATP1B1 PE=1 SV=1	R.FKLEWLGnCSGLNDETYGYK.E	NGlycan/2263.8347	N	158	4	1165.24	559.292		8770000
sp|P05026|AT1B1_HUMAN Sodium/potassium-transporting ATPase subunit beta-1 OS=Homo sapiens GN=ATP1B1 PE=1 SV=1	R.FKLEWLGnCSGLNDETYGYK.E	NGlycan/2263.8347	N	158	4	1165.24	604.971														69900000
sp|P05026|AT1B1_HUMAN Sodium/potassium-transporting ATPase subunit beta-1 OS=Homo sapiens GN=ATP1B1 PE=1 SV=1	R.FKLEWLGnCSGLNDETYGYK.E	NGlycan/2263.8347	N	158	4	1165.24	507.964																				1330000
sp|P05026|AT1B1_HUMAN Sodium/potassium-transporting ATPase subunit beta-1 OS=Homo sapiens GN=ATP1B1 PE=1 SV=1	R.FKLEWLGnCSGLNDETYGYK.E	NGlycan/2263.8347	N	158	4	1165.24	601.412																		399000
sp|P05026|AT1B1_HUMAN Sodium/potassium-transporting ATPase subunit beta-1 OS=Homo sapiens GN=ATP1B1 PE=1 SV=1	R.FKLEWLGnCSGLNDETYGYK.E	NGlycan/2263.8347	N	158	4	1165.24	614.601																													951000
sp|P05026|AT1B1_HUMAN Sodium/potassium-transporting ATPase subunit beta-1 OS=Homo sapiens GN=ATP1B1 PE=1 SV=1	R.FKLEWLGnCSGLNDETYGYK.E	NGlycan/2263.8347	N	158	4	1165.24	727.547																									1950000
sp|P05026|AT1B1_HUMAN Sodium/potassium-transporting ATPase subunit beta-1 OS=Homo sapiens GN=ATP1B1 PE=1 SV=1	R.FKLEWLGnCSGLNDETYGYK.E	NGlycan/2278.8092	N	158	3	1558.31	178.198												1260000
sp|P05026|AT1B1_HUMAN Sodium/potassium-transporting ATPase subunit beta-1 OS=Homo sapiens GN=ATP1B1 PE=1 SV=1	R.FKLEWLGnCSGLNDETYGYK.E	NGlycan/2278.8092	N	158	4	1168.98	313.539														4450000
sp|P05026|AT1B1_HUMAN Sodium/potassium-transporting ATPase subunit beta-1 OS=Homo sapiens GN=ATP1B1 PE=1 SV=1	R.FKLEWLGnCSGLNDETYGYK.E	NGlycan/2278.8092	N	158	4	1168.98	334.553																					154000
sp|P05026|AT1B1_HUMAN Sodium/potassium-transporting ATPase subunit beta-1 OS=Homo sapiens GN=ATP1B1 PE=1 SV=1	R.FKLEWLGnCSGLNDETYGYK.E	NGlycan/2278.8092	N	158	4	1168.98	363.488																								317000
sp|P05026|AT1B1_HUMAN Sodium/potassium-transporting ATPase subunit beta-1 OS=Homo sapiens GN=ATP1B1 PE=1 SV=1	R.FKLEWLGnCSGLNDETYGYK.E	NGlycan/2278.8092	N	158	4	1168.98	595.34																												209000
sp|P05026|AT1B1_HUMAN Sodium/potassium-transporting ATPase subunit beta-1 OS=Homo sapiens GN=ATP1B1 PE=1 SV=1	R.FKLEWLGnCSGLNDETYGYK.E	NGlycan/2279.8296	N	158	4	1169.24	180.225		2430000
sp|P05026|AT1B1_HUMAN Sodium/potassium-transporting ATPase subunit beta-1 OS=Homo sapiens GN=ATP1B1 PE=1 SV=1	R.FKLEWLGnCSGLNDETYGYK.E	NGlycan/2279.8296	N	158	4	1169.24	104.268																		134000
sp|P05026|AT1B1_HUMAN Sodium/potassium-transporting ATPase subunit beta-1 OS=Homo sapiens GN=ATP1B1 PE=1 SV=1	R.FKLEWLGnCSGLNDETYGYK.E	NGlycan/2279.8296	N	158	4	1169.24	150.434																				280000
sp|P05026|AT1B1_HUMAN Sodium/potassium-transporting ATPase subunit beta-1 OS=Homo sapiens GN=ATP1B1 PE=1 SV=1	R.FKLEWLGnCSGLNDETYGYK.E	NGlycan/2279.8296	N	158	4	1169.24	158.575																	528000
sp|P05026|AT1B1_HUMAN Sodium/potassium-transporting ATPase subunit beta-1 OS=Homo sapiens GN=ATP1B1 PE=1 SV=1	R.FKLEWLGnCSGLNDETYGYK.E	NGlycan/2279.8296	N	158	4	1169.24	231.507																									371000
sp|P05026|AT1B1_HUMAN Sodium/potassium-transporting ATPase subunit beta-1 OS=Homo sapiens GN=ATP1B1 PE=1 SV=1	R.FKLEWLGnCSGLNDETYGYK.E	NGlycan/2279.8296	N	158	4	1169.24	335.611																													255000
sp|P05026|AT1B1_HUMAN Sodium/potassium-transporting ATPase subunit beta-1 OS=Homo sapiens GN=ATP1B1 PE=1 SV=1	R.FKLEWLGnCSGLNDETYGYK.E	NGlycan/2279.8296	N	158	4	1169.24	361.47 - 423.15																								601000
sp|P05026|AT1B1_HUMAN Sodium/potassium-transporting ATPase subunit beta-1 OS=Homo sapiens GN=ATP1B1 PE=1 SV=1	R.FKLEWLGnCSGLNDETYGYK.E	NGlycan/2303.8409	N	158	3	1566.65	252.617															527000
sp|P05026|AT1B1_HUMAN Sodium/potassium-transporting ATPase subunit beta-1 OS=Homo sapiens GN=ATP1B1 PE=1 SV=1	R.FKLEWLGnCSGLNDETYGYK.E	NGlycan/2303.8409	N	158	3	1566.65	541.38 - 591.23									2740000
sp|P05026|AT1B1_HUMAN Sodium/potassium-transporting ATPase subunit beta-1 OS=Homo sapiens GN=ATP1B1 PE=1 SV=1	R.FKLEWLGnCSGLNDETYGYK.E	NGlycan/2303.8409	N	158	3	1566.65	668.48 - 700.53														4530000
sp|P05026|AT1B1_HUMAN Sodium/potassium-transporting ATPase subunit beta-1 OS=Homo sapiens GN=ATP1B1 PE=1 SV=1	R.FKLEWLGnCSGLNDETYGYK.E	NGlycan/2303.8409	N	158	4	1175.24	161.95 - 302.94											6260000
sp|P05026|AT1B1_HUMAN Sodium/potassium-transporting ATPase subunit beta-1 OS=Homo sapiens GN=ATP1B1 PE=1 SV=1	R.FKLEWLGnCSGLNDETYGYK.E	NGlycan/2303.8409	N	158	4	1175.24	165.31 - 256.75																6320000
sp|P05026|AT1B1_HUMAN Sodium/potassium-transporting ATPase subunit beta-1 OS=Homo sapiens GN=ATP1B1 PE=1 SV=1	R.FKLEWLGnCSGLNDETYGYK.E	NGlycan/2303.8409	N	158	4	1175.24	227.108												361000
sp|P05026|AT1B1_HUMAN Sodium/potassium-transporting ATPase subunit beta-1 OS=Homo sapiens GN=ATP1B1 PE=1 SV=1	R.FKLEWLGnCSGLNDETYGYK.E	NGlycan/2303.8409	N	158	4	1175.24	234.431								1760000
sp|P05026|AT1B1_HUMAN Sodium/potassium-transporting ATPase subunit beta-1 OS=Homo sapiens GN=ATP1B1 PE=1 SV=1	R.FKLEWLGnCSGLNDETYGYK.E	NGlycan/2303.8409	N	158	4	1175.24	307.66			3700000
sp|P05026|AT1B1_HUMAN Sodium/potassium-transporting ATPase subunit beta-1 OS=Homo sapiens GN=ATP1B1 PE=1 SV=1	R.FKLEWLGnCSGLNDETYGYK.E	NGlycan/2303.8409	N	158	4	1175.24	389.48 - 453.22	5540000
sp|P05026|AT1B1_HUMAN Sodium/potassium-transporting ATPase subunit beta-1 OS=Homo sapiens GN=ATP1B1 PE=1 SV=1	R.FKLEWLGnCSGLNDETYGYK.E	NGlycan/2303.8409	N	158	4	1175.24	423.66 - 485.60										5870000
sp|P05026|AT1B1_HUMAN Sodium/potassium-transporting ATPase subunit beta-1 OS=Homo sapiens GN=ATP1B1 PE=1 SV=1	R.FKLEWLGnCSGLNDETYGYK.E	NGlycan/2303.8409	N	158	4	1175.24	578.01 - 588.31														18700000
sp|P05026|AT1B1_HUMAN Sodium/potassium-transporting ATPase subunit beta-1 OS=Homo sapiens GN=ATP1B1 PE=1 SV=1	R.FKLEWLGnCSGLNDETYGYK.E	NGlycan/2319.8358	N	158	3	1571.99	100.93 - 264.42																		933000
sp|P05026|AT1B1_HUMAN Sodium/potassium-transporting ATPase subunit beta-1 OS=Homo sapiens GN=ATP1B1 PE=1 SV=1	R.FKLEWLGnCSGLNDETYGYK.E	NGlycan/2319.8358	N	158	3	1571.99	129.93 - 294.73																								847000
sp|P05026|AT1B1_HUMAN Sodium/potassium-transporting ATPase subunit beta-1 OS=Homo sapiens GN=ATP1B1 PE=1 SV=1	R.FKLEWLGnCSGLNDETYGYK.E	NGlycan/2319.8358	N	158	3	1571.99	130.184																				459000
sp|P05026|AT1B1_HUMAN Sodium/potassium-transporting ATPase subunit beta-1 OS=Homo sapiens GN=ATP1B1 PE=1 SV=1	R.FKLEWLGnCSGLNDETYGYK.E	NGlycan/2319.8358	N	158	3	1571.99	148.702																												490000
sp|P05026|AT1B1_HUMAN Sodium/potassium-transporting ATPase subunit beta-1 OS=Homo sapiens GN=ATP1B1 PE=1 SV=1	R.FKLEWLGnCSGLNDETYGYK.E	NGlycan/2319.8358	N	158	3	1571.99	149.20 - 359.36																									882000
sp|P05026|AT1B1_HUMAN Sodium/potassium-transporting ATPase subunit beta-1 OS=Homo sapiens GN=ATP1B1 PE=1 SV=1	R.FKLEWLGnCSGLNDETYGYK.E	NGlycan/2319.8358	N	158	3	1571.99	208.533																			433000
sp|P05026|AT1B1_HUMAN Sodium/potassium-transporting ATPase subunit beta-1 OS=Homo sapiens GN=ATP1B1 PE=1 SV=1	R.FKLEWLGnCSGLNDETYGYK.E	NGlycan/2319.8358	N	158	3	1571.99	210.34 - 420.99																	1150000
sp|P05026|AT1B1_HUMAN Sodium/potassium-transporting ATPase subunit beta-1 OS=Homo sapiens GN=ATP1B1 PE=1 SV=1	R.FKLEWLGnCSGLNDETYGYK.E	NGlycan/2319.8358	N	158	3	1571.99	270.821																													505000
sp|P05026|AT1B1_HUMAN Sodium/potassium-transporting ATPase subunit beta-1 OS=Homo sapiens GN=ATP1B1 PE=1 SV=1	R.FKLEWLGnCSGLNDETYGYK.E	NGlycan/2319.8358	N	158	4	1179.24	220.76 - 464.53																					714000
sp|P05026|AT1B1_HUMAN Sodium/potassium-transporting ATPase subunit beta-1 OS=Homo sapiens GN=ATP1B1 PE=1 SV=1	R.FKLEWLGnCSGLNDETYGYK.E	NGlycan/2319.8358	N	158	4	1179.24	229.32 - 253.31																									869000
sp|P05026|AT1B1_HUMAN Sodium/potassium-transporting ATPase subunit beta-1 OS=Homo sapiens GN=ATP1B1 PE=1 SV=1	R.FKLEWLGnCSGLNDETYGYK.E	NGlycan/2319.8358	N	158	4	1179.24	247.90 - 442.35																								1170000
sp|P05026|AT1B1_HUMAN Sodium/potassium-transporting ATPase subunit beta-1 OS=Homo sapiens GN=ATP1B1 PE=1 SV=1	R.FKLEWLGnCSGLNDETYGYK.E	NGlycan/2319.8358	N	158	4	1179.24	316.782																													467000
sp|P05026|AT1B1_HUMAN Sodium/potassium-transporting ATPase subunit beta-1 OS=Homo sapiens GN=ATP1B1 PE=1 SV=1	R.FKLEWLGnCSGLNDETYGYK.E	NGlycan/2319.8358	N	158	4	1179.24	330.46 - 714.29																				606000
sp|P05026|AT1B1_HUMAN Sodium/potassium-transporting ATPase subunit beta-1 OS=Homo sapiens GN=ATP1B1 PE=1 SV=1	R.FKLEWLGnCSGLNDETYGYK.E	NGlycan/2319.8358	N	158	4	1179.24	360.777																											259000
sp|P05026|AT1B1_HUMAN Sodium/potassium-transporting ATPase subunit beta-1 OS=Homo sapiens GN=ATP1B1 PE=1 SV=1	R.FKLEWLGnCSGLNDETYGYK.E	NGlycan/2319.8358	N	158	4	1179.24	388.633																			401000
sp|P05026|AT1B1_HUMAN Sodium/potassium-transporting ATPase subunit beta-1 OS=Homo sapiens GN=ATP1B1 PE=1 SV=1	R.FKLEWLGnCSGLNDETYGYK.E	NGlycan/2319.8358	N	158	4	1179.24	407.43 - 486.37																		244000
sp|P05026|AT1B1_HUMAN Sodium/potassium-transporting ATPase subunit beta-1 OS=Homo sapiens GN=ATP1B1 PE=1 SV=1	R.FKLEWLGnCSGLNDETYGYK.E	NGlycan/2319.8358	N	158	4	1179.24	598.88 - 637.53																												455000
sp|P05026|AT1B1_HUMAN Sodium/potassium-transporting ATPase subunit beta-1 OS=Homo sapiens GN=ATP1B1 PE=1 SV=1	R.FKLEWLGnCSGLNDETYGYK.E	NGlycan/2320.8562	N	158	3	1572.33	99.25 - 423.25		5090000
sp|P05026|AT1B1_HUMAN Sodium/potassium-transporting ATPase subunit beta-1 OS=Homo sapiens GN=ATP1B1 PE=1 SV=1	R.FKLEWLGnCSGLNDETYGYK.E	NGlycan/2320.8562	N	158	3	1572.33	232.01 - 561.47									32500000
sp|P05026|AT1B1_HUMAN Sodium/potassium-transporting ATPase subunit beta-1 OS=Homo sapiens GN=ATP1B1 PE=1 SV=1	R.FKLEWLGnCSGLNDETYGYK.E	NGlycan/2320.8562	N	158	3	1572.33	252.08 - 330.66								15600000
sp|P05026|AT1B1_HUMAN Sodium/potassium-transporting ATPase subunit beta-1 OS=Homo sapiens GN=ATP1B1 PE=1 SV=1	R.FKLEWLGnCSGLNDETYGYK.E	NGlycan/2320.8562	N	158	3	1572.33	302.00 - 682.16														10800000
sp|P05026|AT1B1_HUMAN Sodium/potassium-transporting ATPase subunit beta-1 OS=Homo sapiens GN=ATP1B1 PE=1 SV=1	R.FKLEWLGnCSGLNDETYGYK.E	NGlycan/2320.8562	N	158	3	1572.33	330.60 - 339.45													8680000
sp|P05026|AT1B1_HUMAN Sodium/potassium-transporting ATPase subunit beta-1 OS=Homo sapiens GN=ATP1B1 PE=1 SV=1	R.FKLEWLGnCSGLNDETYGYK.E	NGlycan/2320.8562	N	158	3	1572.33	345.136												5310000
sp|P05026|AT1B1_HUMAN Sodium/potassium-transporting ATPase subunit beta-1 OS=Homo sapiens GN=ATP1B1 PE=1 SV=1	R.FKLEWLGnCSGLNDETYGYK.E	NGlycan/2320.8562	N	158	3	1572.33	360.65 - 628.01										22500000
sp|P05026|AT1B1_HUMAN Sodium/potassium-transporting ATPase subunit beta-1 OS=Homo sapiens GN=ATP1B1 PE=1 SV=1	R.FKLEWLGnCSGLNDETYGYK.E	NGlycan/2320.8562	N	158	3	1572.33	381.001																9660000
sp|P05026|AT1B1_HUMAN Sodium/potassium-transporting ATPase subunit beta-1 OS=Homo sapiens GN=ATP1B1 PE=1 SV=1	R.FKLEWLGnCSGLNDETYGYK.E	NGlycan/2320.8562	N	158	3	1572.33	412.00 - 517.38											13400000
sp|P05026|AT1B1_HUMAN Sodium/potassium-transporting ATPase subunit beta-1 OS=Homo sapiens GN=ATP1B1 PE=1 SV=1	R.FKLEWLGnCSGLNDETYGYK.E	NGlycan/2320.8562	N	158	4	1179.5	119.12 - 394.19										47000000
sp|P05026|AT1B1_HUMAN Sodium/potassium-transporting ATPase subunit beta-1 OS=Homo sapiens GN=ATP1B1 PE=1 SV=1	R.FKLEWLGnCSGLNDETYGYK.E	NGlycan/2320.8562	N	158	4	1179.5	130.47 - 635.38									91800000
sp|P05026|AT1B1_HUMAN Sodium/potassium-transporting ATPase subunit beta-1 OS=Homo sapiens GN=ATP1B1 PE=1 SV=1	R.FKLEWLGnCSGLNDETYGYK.E	NGlycan/2320.8562	N	158	4	1179.5	174.71 - 365.43												8910000
sp|P05026|AT1B1_HUMAN Sodium/potassium-transporting ATPase subunit beta-1 OS=Homo sapiens GN=ATP1B1 PE=1 SV=1	R.FKLEWLGnCSGLNDETYGYK.E	NGlycan/2320.8562	N	158	4	1179.5	182.13 - 596.78														20000000
sp|P05026|AT1B1_HUMAN Sodium/potassium-transporting ATPase subunit beta-1 OS=Homo sapiens GN=ATP1B1 PE=1 SV=1	R.FKLEWLGnCSGLNDETYGYK.E	NGlycan/2320.8562	N	158	4	1179.5	202.07 - 212.06								54300000
sp|P05026|AT1B1_HUMAN Sodium/potassium-transporting ATPase subunit beta-1 OS=Homo sapiens GN=ATP1B1 PE=1 SV=1	R.FKLEWLGnCSGLNDETYGYK.E	NGlycan/2320.8562	N	158	4	1179.5	221.10 - 293.41																59400000
sp|P05026|AT1B1_HUMAN Sodium/potassium-transporting ATPase subunit beta-1 OS=Homo sapiens GN=ATP1B1 PE=1 SV=1	R.FKLEWLGnCSGLNDETYGYK.E	NGlycan/2320.8562	N	158	4	1179.5	228.15 - 557.72											21600000
sp|P05026|AT1B1_HUMAN Sodium/potassium-transporting ATPase subunit beta-1 OS=Homo sapiens GN=ATP1B1 PE=1 SV=1	R.FKLEWLGnCSGLNDETYGYK.E	NGlycan/2320.8562	N	158	4	1179.5	499.207													14700000
sp|P05026|AT1B1_HUMAN Sodium/potassium-transporting ATPase subunit beta-1 OS=Homo sapiens GN=ATP1B1 PE=1 SV=1	R.FKLEWLGnCSGLNDETYGYK.E	NGlycan/2345.8878	N	158	3	1580.67	178.936										140000
sp|P05026|AT1B1_HUMAN Sodium/potassium-transporting ATPase subunit beta-1 OS=Homo sapiens GN=ATP1B1 PE=1 SV=1	R.FKLEWLGnCSGLNDETYGYK.E	NGlycan/2350.8304	N	158	3	1582.32	143.312																			281000
sp|P05026|AT1B1_HUMAN Sodium/potassium-transporting ATPase subunit beta-1 OS=Homo sapiens GN=ATP1B1 PE=1 SV=1	R.FKLEWLGnCSGLNDETYGYK.E	NGlycan/2350.8304	N	158	4	1186.99	159.775										1450000
sp|P05026|AT1B1_HUMAN Sodium/potassium-transporting ATPase subunit beta-1 OS=Homo sapiens GN=ATP1B1 PE=1 SV=1	R.FKLEWLGnCSGLNDETYGYK.E	NGlycan/2351.8508	N	158	3	1582.66	170.31			953000
sp|P05026|AT1B1_HUMAN Sodium/potassium-transporting ATPase subunit beta-1 OS=Homo sapiens GN=ATP1B1 PE=1 SV=1	R.FKLEWLGnCSGLNDETYGYK.E	NGlycan/2351.8508	N	158	3	1582.66	224.174									996000
sp|P05026|AT1B1_HUMAN Sodium/potassium-transporting ATPase subunit beta-1 OS=Homo sapiens GN=ATP1B1 PE=1 SV=1	R.FKLEWLGnCSGLNDETYGYK.E	NGlycan/2377.8776	N	158	3	1591.33	281.237										2430000
sp|P05026|AT1B1_HUMAN Sodium/potassium-transporting ATPase subunit beta-1 OS=Homo sapiens GN=ATP1B1 PE=1 SV=1	R.FKLEWLGnCSGLNDETYGYK.E	NGlycan/2391.8569	N	158	3	1595.99	232.503																								393000
sp|P05026|AT1B1_HUMAN Sodium/potassium-transporting ATPase subunit beta-1 OS=Homo sapiens GN=ATP1B1 PE=1 SV=1	R.FKLEWLGnCSGLNDETYGYK.E	NGlycan/2391.8569	N	158	4	1197.25	572.271																									260000
sp|P05026|AT1B1_HUMAN Sodium/potassium-transporting ATPase subunit beta-1 OS=Homo sapiens GN=ATP1B1 PE=1 SV=1	R.FKLEWLGnCSGLNDETYGYK.E	NGlycan/2407.8518	N	158	4	1201.25	398.124																		269000
sp|P05026|AT1B1_HUMAN Sodium/potassium-transporting ATPase subunit beta-1 OS=Homo sapiens GN=ATP1B1 PE=1 SV=1	R.FKLEWLGnCSGLNDETYGYK.E	NGlycan/2408.8722	N	158	3	1601.66	187.67 - 615.97		8120000
sp|P05026|AT1B1_HUMAN Sodium/potassium-transporting ATPase subunit beta-1 OS=Homo sapiens GN=ATP1B1 PE=1 SV=1	R.FKLEWLGnCSGLNDETYGYK.E	NGlycan/2408.8722	N	158	3	1601.66	255.95 - 574.31												10500000
sp|P05026|AT1B1_HUMAN Sodium/potassium-transporting ATPase subunit beta-1 OS=Homo sapiens GN=ATP1B1 PE=1 SV=1	R.FKLEWLGnCSGLNDETYGYK.E	NGlycan/2408.8722	N	158	3	1601.66	292.08 - 676.63	52700000
sp|P05026|AT1B1_HUMAN Sodium/potassium-transporting ATPase subunit beta-1 OS=Homo sapiens GN=ATP1B1 PE=1 SV=1	R.FKLEWLGnCSGLNDETYGYK.E	NGlycan/2408.8722	N	158	3	1601.66	350.45 - 371.31			7590000
sp|P05026|AT1B1_HUMAN Sodium/potassium-transporting ATPase subunit beta-1 OS=Homo sapiens GN=ATP1B1 PE=1 SV=1	R.FKLEWLGnCSGLNDETYGYK.E	NGlycan/2408.8722	N	158	3	1601.66	352.16 - 583.65															4880000
sp|P05026|AT1B1_HUMAN Sodium/potassium-transporting ATPase subunit beta-1 OS=Homo sapiens GN=ATP1B1 PE=1 SV=1	R.FKLEWLGnCSGLNDETYGYK.E	NGlycan/2408.8722	N	158	3	1601.66	354.83 - 621.47													10900000
sp|P05026|AT1B1_HUMAN Sodium/potassium-transporting ATPase subunit beta-1 OS=Homo sapiens GN=ATP1B1 PE=1 SV=1	R.FKLEWLGnCSGLNDETYGYK.E	NGlycan/2408.8722	N	158	3	1601.66	400.02 - 690.84									36100000
sp|P05026|AT1B1_HUMAN Sodium/potassium-transporting ATPase subunit beta-1 OS=Homo sapiens GN=ATP1B1 PE=1 SV=1	R.FKLEWLGnCSGLNDETYGYK.E	NGlycan/2408.8722	N	158	3	1601.66	405.91 - 652.11								16000000
sp|P05026|AT1B1_HUMAN Sodium/potassium-transporting ATPase subunit beta-1 OS=Homo sapiens GN=ATP1B1 PE=1 SV=1	R.FKLEWLGnCSGLNDETYGYK.E	NGlycan/2408.8722	N	158	3	1601.66	421.81 - 576.55						3700000
sp|P05026|AT1B1_HUMAN Sodium/potassium-transporting ATPase subunit beta-1 OS=Homo sapiens GN=ATP1B1 PE=1 SV=1	R.FKLEWLGnCSGLNDETYGYK.E	NGlycan/2408.8722	N	158	3	1601.66	422.96 - 711.43											16800000
sp|P05026|AT1B1_HUMAN Sodium/potassium-transporting ATPase subunit beta-1 OS=Homo sapiens GN=ATP1B1 PE=1 SV=1	R.FKLEWLGnCSGLNDETYGYK.E	NGlycan/2408.8722	N	158	3	1601.66	470.98 - 656.04										17600000
sp|P05026|AT1B1_HUMAN Sodium/potassium-transporting ATPase subunit beta-1 OS=Homo sapiens GN=ATP1B1 PE=1 SV=1	R.FKLEWLGnCSGLNDETYGYK.E	NGlycan/2408.8722	N	158	3	1601.66	508.27 - 723.21																16200000
sp|P05026|AT1B1_HUMAN Sodium/potassium-transporting ATPase subunit beta-1 OS=Homo sapiens GN=ATP1B1 PE=1 SV=1	R.FKLEWLGnCSGLNDETYGYK.E	NGlycan/2408.8722	N	158	3	1601.66	532.76 - 607.69														12100000
sp|P05026|AT1B1_HUMAN Sodium/potassium-transporting ATPase subunit beta-1 OS=Homo sapiens GN=ATP1B1 PE=1 SV=1	R.FKLEWLGnCSGLNDETYGYK.E	NGlycan/2408.8722	N	158	3	1601.66	63.17 - 160.91																					665000
sp|P05026|AT1B1_HUMAN Sodium/potassium-transporting ATPase subunit beta-1 OS=Homo sapiens GN=ATP1B1 PE=1 SV=1	R.FKLEWLGnCSGLNDETYGYK.E	NGlycan/2408.8722	N	158	3	1601.66	125.82 - 585.65																								1150000
sp|P05026|AT1B1_HUMAN Sodium/potassium-transporting ATPase subunit beta-1 OS=Homo sapiens GN=ATP1B1 PE=1 SV=1	R.FKLEWLGnCSGLNDETYGYK.E	NGlycan/2408.8722	N	158	3	1601.66	132.809																													526000
sp|P05026|AT1B1_HUMAN Sodium/potassium-transporting ATPase subunit beta-1 OS=Homo sapiens GN=ATP1B1 PE=1 SV=1	R.FKLEWLGnCSGLNDETYGYK.E	NGlycan/2408.8722	N	158	3	1601.66	164.95 - 379.03																		659000
sp|P05026|AT1B1_HUMAN Sodium/potassium-transporting ATPase subunit beta-1 OS=Homo sapiens GN=ATP1B1 PE=1 SV=1	R.FKLEWLGnCSGLNDETYGYK.E	NGlycan/2408.8722	N	158	3	1601.66	206.72 - 756.71																	1290000
sp|P05026|AT1B1_HUMAN Sodium/potassium-transporting ATPase subunit beta-1 OS=Homo sapiens GN=ATP1B1 PE=1 SV=1	R.FKLEWLGnCSGLNDETYGYK.E	NGlycan/2408.8722	N	158	3	1601.66	227.129																			403000
sp|P05026|AT1B1_HUMAN Sodium/potassium-transporting ATPase subunit beta-1 OS=Homo sapiens GN=ATP1B1 PE=1 SV=1	R.FKLEWLGnCSGLNDETYGYK.E	NGlycan/2408.8722	N	158	3	1601.66	322.562																				680000
sp|P05026|AT1B1_HUMAN Sodium/potassium-transporting ATPase subunit beta-1 OS=Homo sapiens GN=ATP1B1 PE=1 SV=1	R.FKLEWLGnCSGLNDETYGYK.E	NGlycan/2408.8722	N	158	3	1601.66	347.87																									933000
sp|P05026|AT1B1_HUMAN Sodium/potassium-transporting ATPase subunit beta-1 OS=Homo sapiens GN=ATP1B1 PE=1 SV=1	R.FKLEWLGnCSGLNDETYGYK.E	NGlycan/2408.8722	N	158	3	1601.66	469.736																												563000
sp|P05026|AT1B1_HUMAN Sodium/potassium-transporting ATPase subunit beta-1 OS=Homo sapiens GN=ATP1B1 PE=1 SV=1	R.FKLEWLGnCSGLNDETYGYK.E	NGlycan/2408.8722	N	158	4	1201.5	181.57 - 618.78									120000000
sp|P05026|AT1B1_HUMAN Sodium/potassium-transporting ATPase subunit beta-1 OS=Homo sapiens GN=ATP1B1 PE=1 SV=1	R.FKLEWLGnCSGLNDETYGYK.E	NGlycan/2408.8722	N	158	4	1201.5	208.27 - 444.90								66500000
sp|P05026|AT1B1_HUMAN Sodium/potassium-transporting ATPase subunit beta-1 OS=Homo sapiens GN=ATP1B1 PE=1 SV=1	R.FKLEWLGnCSGLNDETYGYK.E	NGlycan/2408.8722	N	158	4	1201.5	210.16 - 532.70												44800000
sp|P05026|AT1B1_HUMAN Sodium/potassium-transporting ATPase subunit beta-1 OS=Homo sapiens GN=ATP1B1 PE=1 SV=1	R.FKLEWLGnCSGLNDETYGYK.E	NGlycan/2408.8722	N	158	4	1201.5	220.49 - 268.43															20300000
sp|P05026|AT1B1_HUMAN Sodium/potassium-transporting ATPase subunit beta-1 OS=Homo sapiens GN=ATP1B1 PE=1 SV=1	R.FKLEWLGnCSGLNDETYGYK.E	NGlycan/2408.8722	N	158	4	1201.5	229.52 - 326.08			20500000
sp|P05026|AT1B1_HUMAN Sodium/potassium-transporting ATPase subunit beta-1 OS=Homo sapiens GN=ATP1B1 PE=1 SV=1	R.FKLEWLGnCSGLNDETYGYK.E	NGlycan/2408.8722	N	158	4	1201.5	267.92 - 406.56													44400000
sp|P05026|AT1B1_HUMAN Sodium/potassium-transporting ATPase subunit beta-1 OS=Homo sapiens GN=ATP1B1 PE=1 SV=1	R.FKLEWLGnCSGLNDETYGYK.E	NGlycan/2408.8722	N	158	4	1201.5	289.51 - 469.14										55300000
sp|P05026|AT1B1_HUMAN Sodium/potassium-transporting ATPase subunit beta-1 OS=Homo sapiens GN=ATP1B1 PE=1 SV=1	R.FKLEWLGnCSGLNDETYGYK.E	NGlycan/2408.8722	N	158	4	1201.5	297.70 - 437.02						10800000
sp|P05026|AT1B1_HUMAN Sodium/potassium-transporting ATPase subunit beta-1 OS=Homo sapiens GN=ATP1B1 PE=1 SV=1	R.FKLEWLGnCSGLNDETYGYK.E	NGlycan/2408.8722	N	158	4	1201.5	304.23 - 542.59		7910000
sp|P05026|AT1B1_HUMAN Sodium/potassium-transporting ATPase subunit beta-1 OS=Homo sapiens GN=ATP1B1 PE=1 SV=1	R.FKLEWLGnCSGLNDETYGYK.E	NGlycan/2408.8722	N	158	4	1201.5	393.01 - 505.96											66500000
sp|P05026|AT1B1_HUMAN Sodium/potassium-transporting ATPase subunit beta-1 OS=Homo sapiens GN=ATP1B1 PE=1 SV=1	R.FKLEWLGnCSGLNDETYGYK.E	NGlycan/2408.8722	N	158	4	1201.5	463.24 - 603.73																75100000
sp|P05026|AT1B1_HUMAN Sodium/potassium-transporting ATPase subunit beta-1 OS=Homo sapiens GN=ATP1B1 PE=1 SV=1	R.FKLEWLGnCSGLNDETYGYK.E	NGlycan/2408.8722	N	158	4	1201.5	588.91 - 600.68														42200000
sp|P05026|AT1B1_HUMAN Sodium/potassium-transporting ATPase subunit beta-1 OS=Homo sapiens GN=ATP1B1 PE=1 SV=1	R.FKLEWLGnCSGLNDETYGYK.E	NGlycan/2408.8722	N	158	4	1201.5	596.05 - 675.72	85900000
sp|P05026|AT1B1_HUMAN Sodium/potassium-transporting ATPase subunit beta-1 OS=Homo sapiens GN=ATP1B1 PE=1 SV=1	R.FKLEWLGnCSGLNDETYGYK.E	NGlycan/2408.8722	N	158	4	1201.5	321.61 - 664.15																	1200000
sp|P05026|AT1B1_HUMAN Sodium/potassium-transporting ATPase subunit beta-1 OS=Homo sapiens GN=ATP1B1 PE=1 SV=1	R.FKLEWLGnCSGLNDETYGYK.E	NGlycan/2408.8722	N	158	4	1201.5	447.80 - 476.18																			499000
sp|P05026|AT1B1_HUMAN Sodium/potassium-transporting ATPase subunit beta-1 OS=Homo sapiens GN=ATP1B1 PE=1 SV=1	R.FKLEWLGnCSGLNDETYGYK.E	NGlycan/2408.8722	N	158	4	1201.5	489.29 - 640.70																								1220000
sp|P05026|AT1B1_HUMAN Sodium/potassium-transporting ATPase subunit beta-1 OS=Homo sapiens GN=ATP1B1 PE=1 SV=1	R.FKLEWLGnCSGLNDETYGYK.E	NGlycan/2408.8722	N	158	4	1201.5	490.54 - 692.34																									1350000
sp|P05026|AT1B1_HUMAN Sodium/potassium-transporting ATPase subunit beta-1 OS=Homo sapiens GN=ATP1B1 PE=1 SV=1	R.FKLEWLGnCSGLNDETYGYK.E	NGlycan/2408.8722	N	158	4	1201.5	592.497																					835000
sp|P05026|AT1B1_HUMAN Sodium/potassium-transporting ATPase subunit beta-1 OS=Homo sapiens GN=ATP1B1 PE=1 SV=1	R.FKLEWLGnCSGLNDETYGYK.E	NGlycan/2408.8722	N	158	4	1201.5	605.281																											544000
sp|P05026|AT1B1_HUMAN Sodium/potassium-transporting ATPase subunit beta-1 OS=Homo sapiens GN=ATP1B1 PE=1 SV=1	R.FKLEWLGnCSGLNDETYGYK.E	NGlycan/2408.8722	N	158	4	1201.5	671.995																												704000
sp|P05026|AT1B1_HUMAN Sodium/potassium-transporting ATPase subunit beta-1 OS=Homo sapiens GN=ATP1B1 PE=1 SV=1	R.FKLEWLGnCSGLNDETYGYK.E	NGlycan/2408.8722	N	158	4	1201.5	735.875																													550000
sp|P05026|AT1B1_HUMAN Sodium/potassium-transporting ATPase subunit beta-1 OS=Homo sapiens GN=ATP1B1 PE=1 SV=1	R.FKLEWLGnCSGLNDETYGYK.E	NGlycan/2409.8926	N	158	3	1602	146.49																14200000
sp|P05026|AT1B1_HUMAN Sodium/potassium-transporting ATPase subunit beta-1 OS=Homo sapiens GN=ATP1B1 PE=1 SV=1	R.FKLEWLGnCSGLNDETYGYK.E	NGlycan/2409.8926	N	158	3	1602	451.48													11400000
sp|P05026|AT1B1_HUMAN Sodium/potassium-transporting ATPase subunit beta-1 OS=Homo sapiens GN=ATP1B1 PE=1 SV=1	R.FKLEWLGnCSGLNDETYGYK.E	NGlycan/2424.8671	N	158	3	1607	209.10 - 670.48									6630000
sp|P05026|AT1B1_HUMAN Sodium/potassium-transporting ATPase subunit beta-1 OS=Homo sapiens GN=ATP1B1 PE=1 SV=1	R.FKLEWLGnCSGLNDETYGYK.E	NGlycan/2424.8671	N	158	3	1607	213.21 - 561.35	10400000
sp|P05026|AT1B1_HUMAN Sodium/potassium-transporting ATPase subunit beta-1 OS=Homo sapiens GN=ATP1B1 PE=1 SV=1	R.FKLEWLGnCSGLNDETYGYK.E	NGlycan/2424.8671	N	158	3	1607	258.937			2190000
sp|P05026|AT1B1_HUMAN Sodium/potassium-transporting ATPase subunit beta-1 OS=Homo sapiens GN=ATP1B1 PE=1 SV=1	R.FKLEWLGnCSGLNDETYGYK.E	NGlycan/2424.8671	N	158	3	1607	226.8																					484000
sp|P05026|AT1B1_HUMAN Sodium/potassium-transporting ATPase subunit beta-1 OS=Homo sapiens GN=ATP1B1 PE=1 SV=1	R.FKLEWLGnCSGLNDETYGYK.E	NGlycan/2424.8671	N	158	3	1607	244.272																								612000
sp|P05026|AT1B1_HUMAN Sodium/potassium-transporting ATPase subunit beta-1 OS=Homo sapiens GN=ATP1B1 PE=1 SV=1	R.FKLEWLGnCSGLNDETYGYK.E	NGlycan/2424.8671	N	158	3	1607	323.413																									350000
sp|P05026|AT1B1_HUMAN Sodium/potassium-transporting ATPase subunit beta-1 OS=Homo sapiens GN=ATP1B1 PE=1 SV=1	R.FKLEWLGnCSGLNDETYGYK.E	NGlycan/2424.8671	N	158	3	1607	442.301																	447000
sp|P05026|AT1B1_HUMAN Sodium/potassium-transporting ATPase subunit beta-1 OS=Homo sapiens GN=ATP1B1 PE=1 SV=1	R.FKLEWLGnCSGLNDETYGYK.E	NGlycan/2424.8671	N	158	4	1205.5	129.17 - 544.44									34500000
sp|P05026|AT1B1_HUMAN Sodium/potassium-transporting ATPase subunit beta-1 OS=Homo sapiens GN=ATP1B1 PE=1 SV=1	R.FKLEWLGnCSGLNDETYGYK.E	NGlycan/2424.8671	N	158	4	1205.5	171.71 - 295.88			4610000
sp|P05026|AT1B1_HUMAN Sodium/potassium-transporting ATPase subunit beta-1 OS=Homo sapiens GN=ATP1B1 PE=1 SV=1	R.FKLEWLGnCSGLNDETYGYK.E	NGlycan/2424.8671	N	158	4	1205.5	196.906														7730000
sp|P05026|AT1B1_HUMAN Sodium/potassium-transporting ATPase subunit beta-1 OS=Homo sapiens GN=ATP1B1 PE=1 SV=1	R.FKLEWLGnCSGLNDETYGYK.E	NGlycan/2424.8671	N	158	4	1205.5	197.98 - 494.09								13400000
sp|P05026|AT1B1_HUMAN Sodium/potassium-transporting ATPase subunit beta-1 OS=Homo sapiens GN=ATP1B1 PE=1 SV=1	R.FKLEWLGnCSGLNDETYGYK.E	NGlycan/2424.8671	N	158	4	1205.5	199.28 - 212.31	44200000
sp|P05026|AT1B1_HUMAN Sodium/potassium-transporting ATPase subunit beta-1 OS=Homo sapiens GN=ATP1B1 PE=1 SV=1	R.FKLEWLGnCSGLNDETYGYK.E	NGlycan/2424.8671	N	158	4	1205.5	205.64 - 328.84															4370000
sp|P05026|AT1B1_HUMAN Sodium/potassium-transporting ATPase subunit beta-1 OS=Homo sapiens GN=ATP1B1 PE=1 SV=1	R.FKLEWLGnCSGLNDETYGYK.E	NGlycan/2424.8671	N	158	4	1205.5	214.96 - 395.01										13000000
sp|P05026|AT1B1_HUMAN Sodium/potassium-transporting ATPase subunit beta-1 OS=Homo sapiens GN=ATP1B1 PE=1 SV=1	R.FKLEWLGnCSGLNDETYGYK.E	NGlycan/2424.8671	N	158	4	1205.5	261.62 - 451.55													10200000
sp|P05026|AT1B1_HUMAN Sodium/potassium-transporting ATPase subunit beta-1 OS=Homo sapiens GN=ATP1B1 PE=1 SV=1	R.FKLEWLGnCSGLNDETYGYK.E	NGlycan/2424.8671	N	158	4	1205.5	359.567											13100000
sp|P05026|AT1B1_HUMAN Sodium/potassium-transporting ATPase subunit beta-1 OS=Homo sapiens GN=ATP1B1 PE=1 SV=1	R.FKLEWLGnCSGLNDETYGYK.E	NGlycan/2424.8671	N	158	4	1205.5	426.848																7010000
sp|P05026|AT1B1_HUMAN Sodium/potassium-transporting ATPase subunit beta-1 OS=Homo sapiens GN=ATP1B1 PE=1 SV=1	R.FKLEWLGnCSGLNDETYGYK.E	NGlycan/2424.8671	N	158	4	1205.5	458.092												6330000
sp|P05026|AT1B1_HUMAN Sodium/potassium-transporting ATPase subunit beta-1 OS=Homo sapiens GN=ATP1B1 PE=1 SV=1	R.FKLEWLGnCSGLNDETYGYK.E	NGlycan/2424.8671	N	158	4	1205.5	139.46 - 477.33																	1340000
sp|P05026|AT1B1_HUMAN Sodium/potassium-transporting ATPase subunit beta-1 OS=Homo sapiens GN=ATP1B1 PE=1 SV=1	R.FKLEWLGnCSGLNDETYGYK.E	NGlycan/2424.8671	N	158	4	1205.5	262.35 - 297.50																			698000
sp|P05026|AT1B1_HUMAN Sodium/potassium-transporting ATPase subunit beta-1 OS=Homo sapiens GN=ATP1B1 PE=1 SV=1	R.FKLEWLGnCSGLNDETYGYK.E	NGlycan/2424.8671	N	158	4	1205.5	370.857																				216000
sp|P05026|AT1B1_HUMAN Sodium/potassium-transporting ATPase subunit beta-1 OS=Homo sapiens GN=ATP1B1 PE=1 SV=1	R.FKLEWLGnCSGLNDETYGYK.E	NGlycan/2424.8671	N	158	4	1205.5	392.81 - 627.19																								1270000
sp|P05026|AT1B1_HUMAN Sodium/potassium-transporting ATPase subunit beta-1 OS=Homo sapiens GN=ATP1B1 PE=1 SV=1	R.FKLEWLGnCSGLNDETYGYK.E	NGlycan/2424.8671	N	158	4	1205.5	445.684																													174000
sp|P05026|AT1B1_HUMAN Sodium/potassium-transporting ATPase subunit beta-1 OS=Homo sapiens GN=ATP1B1 PE=1 SV=1	R.FKLEWLGnCSGLNDETYGYK.E	NGlycan/2424.8671	N	158	4	1205.5	473.923																									393000
sp|P05026|AT1B1_HUMAN Sodium/potassium-transporting ATPase subunit beta-1 OS=Homo sapiens GN=ATP1B1 PE=1 SV=1	R.FKLEWLGnCSGLNDETYGYK.E	NGlycan/2424.8671	N	158	4	1205.5	524.10 - 590.26																					435000
sp|P05026|AT1B1_HUMAN Sodium/potassium-transporting ATPase subunit beta-1 OS=Homo sapiens GN=ATP1B1 PE=1 SV=1	R.FKLEWLGnCSGLNDETYGYK.E	NGlycan/2424.8671	N	158	4	1205.5	528.39 - 533.45																												225000
sp|P05026|AT1B1_HUMAN Sodium/potassium-transporting ATPase subunit beta-1 OS=Homo sapiens GN=ATP1B1 PE=1 SV=1	R.FKLEWLGnCSGLNDETYGYK.E	NGlycan/2425.8875	N	158	3	1607.34	269.34 - 412.68		1140000
sp|P05026|AT1B1_HUMAN Sodium/potassium-transporting ATPase subunit beta-1 OS=Homo sapiens GN=ATP1B1 PE=1 SV=1	R.FKLEWLGnCSGLNDETYGYK.E	NGlycan/2425.8875	N	158	3	1607.34	299.29 - 348.22													1850000
sp|P05026|AT1B1_HUMAN Sodium/potassium-transporting ATPase subunit beta-1 OS=Homo sapiens GN=ATP1B1 PE=1 SV=1	R.FKLEWLGnCSGLNDETYGYK.E	NGlycan/2425.8875	N	158	3	1607.34	418.792												2030000
sp|P05026|AT1B1_HUMAN Sodium/potassium-transporting ATPase subunit beta-1 OS=Homo sapiens GN=ATP1B1 PE=1 SV=1	R.FKLEWLGnCSGLNDETYGYK.E	NGlycan/2425.8875	N	158	3	1607.34	526.495											1830000
sp|P05026|AT1B1_HUMAN Sodium/potassium-transporting ATPase subunit beta-1 OS=Homo sapiens GN=ATP1B1 PE=1 SV=1	R.FKLEWLGnCSGLNDETYGYK.E	NGlycan/2425.8875	N	158	4	1205.75	192.284													6510000
sp|P05026|AT1B1_HUMAN Sodium/potassium-transporting ATPase subunit beta-1 OS=Homo sapiens GN=ATP1B1 PE=1 SV=1	R.FKLEWLGnCSGLNDETYGYK.E	NGlycan/2441.8824	N	158	4	1209.75	146.908																								272000
sp|P05026|AT1B1_HUMAN Sodium/potassium-transporting ATPase subunit beta-1 OS=Homo sapiens GN=ATP1B1 PE=1 SV=1	R.FKLEWLGnCSGLNDETYGYK.E	NGlycan/2449.8988	N	158	4	1211.76	179.911																												95800
sp|P05026|AT1B1_HUMAN Sodium/potassium-transporting ATPase subunit beta-1 OS=Homo sapiens GN=ATP1B1 PE=1 SV=1	R.FKLEWLGnCSGLNDETYGYK.E	NGlycan/2450.9192	N	158	3	1615.68	236.673										3840000
sp|P05026|AT1B1_HUMAN Sodium/potassium-transporting ATPase subunit beta-1 OS=Homo sapiens GN=ATP1B1 PE=1 SV=1	R.FKLEWLGnCSGLNDETYGYK.E	NGlycan/2450.9192	N	158	4	1212.01	221.87 - 382.53										12200000
sp|P05026|AT1B1_HUMAN Sodium/potassium-transporting ATPase subunit beta-1 OS=Homo sapiens GN=ATP1B1 PE=1 SV=1	R.FKLEWLGnCSGLNDETYGYK.E	NGlycan/2465.8937	N	158	3	1620.67	71.71 - 524.87			8820000
sp|P05026|AT1B1_HUMAN Sodium/potassium-transporting ATPase subunit beta-1 OS=Homo sapiens GN=ATP1B1 PE=1 SV=1	R.FKLEWLGnCSGLNDETYGYK.E	NGlycan/2465.8937	N	158	3	1620.67	165.39 - 671.00													7420000
sp|P05026|AT1B1_HUMAN Sodium/potassium-transporting ATPase subunit beta-1 OS=Homo sapiens GN=ATP1B1 PE=1 SV=1	R.FKLEWLGnCSGLNDETYGYK.E	NGlycan/2465.8937	N	158	3	1620.67	191.58 - 659.74												10700000
sp|P05026|AT1B1_HUMAN Sodium/potassium-transporting ATPase subunit beta-1 OS=Homo sapiens GN=ATP1B1 PE=1 SV=1	R.FKLEWLGnCSGLNDETYGYK.E	NGlycan/2465.8937	N	158	3	1620.67	226.56 - 624.38								20100000
sp|P05026|AT1B1_HUMAN Sodium/potassium-transporting ATPase subunit beta-1 OS=Homo sapiens GN=ATP1B1 PE=1 SV=1	R.FKLEWLGnCSGLNDETYGYK.E	NGlycan/2465.8937	N	158	3	1620.67	277.41 - 624.73										13900000
sp|P05026|AT1B1_HUMAN Sodium/potassium-transporting ATPase subunit beta-1 OS=Homo sapiens GN=ATP1B1 PE=1 SV=1	R.FKLEWLGnCSGLNDETYGYK.E	NGlycan/2465.8937	N	158	3	1620.67	322.17 - 686.69									45400000
sp|P05026|AT1B1_HUMAN Sodium/potassium-transporting ATPase subunit beta-1 OS=Homo sapiens GN=ATP1B1 PE=1 SV=1	R.FKLEWLGnCSGLNDETYGYK.E	NGlycan/2465.8937	N	158	3	1620.67	408.78 - 715.89	69600000
sp|P05026|AT1B1_HUMAN Sodium/potassium-transporting ATPase subunit beta-1 OS=Homo sapiens GN=ATP1B1 PE=1 SV=1	R.FKLEWLGnCSGLNDETYGYK.E	NGlycan/2465.8937	N	158	3	1620.67	429.683											2100000
sp|P05026|AT1B1_HUMAN Sodium/potassium-transporting ATPase subunit beta-1 OS=Homo sapiens GN=ATP1B1 PE=1 SV=1	R.FKLEWLGnCSGLNDETYGYK.E	NGlycan/2465.8937	N	158	3	1620.67	430.156																2280000
sp|P05026|AT1B1_HUMAN Sodium/potassium-transporting ATPase subunit beta-1 OS=Homo sapiens GN=ATP1B1 PE=1 SV=1	R.FKLEWLGnCSGLNDETYGYK.E	NGlycan/2465.8937	N	158	3	1620.67	563.706														2510000
sp|P05026|AT1B1_HUMAN Sodium/potassium-transporting ATPase subunit beta-1 OS=Homo sapiens GN=ATP1B1 PE=1 SV=1	R.FKLEWLGnCSGLNDETYGYK.E	NGlycan/2465.8937	N	158	3	1620.67	125.23 - 240.86																			1230000
sp|P05026|AT1B1_HUMAN Sodium/potassium-transporting ATPase subunit beta-1 OS=Homo sapiens GN=ATP1B1 PE=1 SV=1	R.FKLEWLGnCSGLNDETYGYK.E	NGlycan/2465.8937	N	158	3	1620.67	216.139																		2520000
sp|P05026|AT1B1_HUMAN Sodium/potassium-transporting ATPase subunit beta-1 OS=Homo sapiens GN=ATP1B1 PE=1 SV=1	R.FKLEWLGnCSGLNDETYGYK.E	NGlycan/2465.8937	N	158	3	1620.67	222.84 - 250.53																													832000
sp|P05026|AT1B1_HUMAN Sodium/potassium-transporting ATPase subunit beta-1 OS=Homo sapiens GN=ATP1B1 PE=1 SV=1	R.FKLEWLGnCSGLNDETYGYK.E	NGlycan/2465.8937	N	158	3	1620.67	241.465																					1400000
sp|P05026|AT1B1_HUMAN Sodium/potassium-transporting ATPase subunit beta-1 OS=Homo sapiens GN=ATP1B1 PE=1 SV=1	R.FKLEWLGnCSGLNDETYGYK.E	NGlycan/2465.8937	N	158	3	1620.67	243.96 - 398.27																				1640000
sp|P05026|AT1B1_HUMAN Sodium/potassium-transporting ATPase subunit beta-1 OS=Homo sapiens GN=ATP1B1 PE=1 SV=1	R.FKLEWLGnCSGLNDETYGYK.E	NGlycan/2465.8937	N	158	3	1620.67	307.22 - 634.57																									1370000
sp|P05026|AT1B1_HUMAN Sodium/potassium-transporting ATPase subunit beta-1 OS=Homo sapiens GN=ATP1B1 PE=1 SV=1	R.FKLEWLGnCSGLNDETYGYK.E	NGlycan/2465.8937	N	158	3	1620.67	311.44																												946000
sp|P05026|AT1B1_HUMAN Sodium/potassium-transporting ATPase subunit beta-1 OS=Homo sapiens GN=ATP1B1 PE=1 SV=1	R.FKLEWLGnCSGLNDETYGYK.E	NGlycan/2465.8937	N	158	3	1620.67	317.25 - 435.66																											382000
sp|P05026|AT1B1_HUMAN Sodium/potassium-transporting ATPase subunit beta-1 OS=Homo sapiens GN=ATP1B1 PE=1 SV=1	R.FKLEWLGnCSGLNDETYGYK.E	NGlycan/2465.8937	N	158	3	1620.67	367.62 - 373.37																								2410000
sp|P05026|AT1B1_HUMAN Sodium/potassium-transporting ATPase subunit beta-1 OS=Homo sapiens GN=ATP1B1 PE=1 SV=1	R.FKLEWLGnCSGLNDETYGYK.E	NGlycan/2465.8937	N	158	3	1620.67	596.562																	2120000
sp|P05026|AT1B1_HUMAN Sodium/potassium-transporting ATPase subunit beta-1 OS=Homo sapiens GN=ATP1B1 PE=1 SV=1	R.FKLEWLGnCSGLNDETYGYK.E	NGlycan/2465.8937	N	158	3	1620.67	708.084																							504000
sp|P05026|AT1B1_HUMAN Sodium/potassium-transporting ATPase subunit beta-1 OS=Homo sapiens GN=ATP1B1 PE=1 SV=1	R.FKLEWLGnCSGLNDETYGYK.E	NGlycan/2465.8937	N	158	3	1620.67	710.537																						733000
sp|P05026|AT1B1_HUMAN Sodium/potassium-transporting ATPase subunit beta-1 OS=Homo sapiens GN=ATP1B1 PE=1 SV=1	R.FKLEWLGnCSGLNDETYGYK.E	NGlycan/2465.8937	N	158	4	1215.76	86.55 - 445.86									141000000
sp|P05026|AT1B1_HUMAN Sodium/potassium-transporting ATPase subunit beta-1 OS=Homo sapiens GN=ATP1B1 PE=1 SV=1	R.FKLEWLGnCSGLNDETYGYK.E	NGlycan/2465.8937	N	158	4	1215.76	115.63 - 313.03			14800000
sp|P05026|AT1B1_HUMAN Sodium/potassium-transporting ATPase subunit beta-1 OS=Homo sapiens GN=ATP1B1 PE=1 SV=1	R.FKLEWLGnCSGLNDETYGYK.E	NGlycan/2465.8937	N	158	4	1215.76	146.46 - 608.44								81400000
sp|P05026|AT1B1_HUMAN Sodium/potassium-transporting ATPase subunit beta-1 OS=Homo sapiens GN=ATP1B1 PE=1 SV=1	R.FKLEWLGnCSGLNDETYGYK.E	NGlycan/2465.8937	N	158	4	1215.76	147.15 - 322.53										38200000
sp|P05026|AT1B1_HUMAN Sodium/potassium-transporting ATPase subunit beta-1 OS=Homo sapiens GN=ATP1B1 PE=1 SV=1	R.FKLEWLGnCSGLNDETYGYK.E	NGlycan/2465.8937	N	158	4	1215.76	152.10 - 541.66												42400000
sp|P05026|AT1B1_HUMAN Sodium/potassium-transporting ATPase subunit beta-1 OS=Homo sapiens GN=ATP1B1 PE=1 SV=1	R.FKLEWLGnCSGLNDETYGYK.E	NGlycan/2465.8937	N	158	4	1215.76	185.72 - 431.51													42300000
sp|P05026|AT1B1_HUMAN Sodium/potassium-transporting ATPase subunit beta-1 OS=Homo sapiens GN=ATP1B1 PE=1 SV=1	R.FKLEWLGnCSGLNDETYGYK.E	NGlycan/2465.8937	N	158	4	1215.76	194.92 - 514.31											71500000
sp|P05026|AT1B1_HUMAN Sodium/potassium-transporting ATPase subunit beta-1 OS=Homo sapiens GN=ATP1B1 PE=1 SV=1	R.FKLEWLGnCSGLNDETYGYK.E	NGlycan/2465.8937	N	158	4	1215.76	218.24 - 352.76															15200000
sp|P05026|AT1B1_HUMAN Sodium/potassium-transporting ATPase subunit beta-1 OS=Homo sapiens GN=ATP1B1 PE=1 SV=1	R.FKLEWLGnCSGLNDETYGYK.E	NGlycan/2465.8937	N	158	4	1215.76	218.76 - 370.59																36800000
sp|P05026|AT1B1_HUMAN Sodium/potassium-transporting ATPase subunit beta-1 OS=Homo sapiens GN=ATP1B1 PE=1 SV=1	R.FKLEWLGnCSGLNDETYGYK.E	NGlycan/2465.8937	N	158	4	1215.76	237.46 - 712.08														26600000
sp|P05026|AT1B1_HUMAN Sodium/potassium-transporting ATPase subunit beta-1 OS=Homo sapiens GN=ATP1B1 PE=1 SV=1	R.FKLEWLGnCSGLNDETYGYK.E	NGlycan/2465.8937	N	158	4	1215.76	264.73 - 581.39	129000000
sp|P05026|AT1B1_HUMAN Sodium/potassium-transporting ATPase subunit beta-1 OS=Homo sapiens GN=ATP1B1 PE=1 SV=1	R.FKLEWLGnCSGLNDETYGYK.E	NGlycan/2465.8937	N	158	4	1215.76	95.27 - 564.51																									2650000
sp|P05026|AT1B1_HUMAN Sodium/potassium-transporting ATPase subunit beta-1 OS=Homo sapiens GN=ATP1B1 PE=1 SV=1	R.FKLEWLGnCSGLNDETYGYK.E	NGlycan/2465.8937	N	158	4	1215.76	163.299																											486000
sp|P05026|AT1B1_HUMAN Sodium/potassium-transporting ATPase subunit beta-1 OS=Homo sapiens GN=ATP1B1 PE=1 SV=1	R.FKLEWLGnCSGLNDETYGYK.E	NGlycan/2465.8937	N	158	4	1215.76	222.36 - 438.96																				2530000
sp|P05026|AT1B1_HUMAN Sodium/potassium-transporting ATPase subunit beta-1 OS=Homo sapiens GN=ATP1B1 PE=1 SV=1	R.FKLEWLGnCSGLNDETYGYK.E	NGlycan/2465.8937	N	158	4	1215.76	247.26 - 439.60																								3290000
sp|P05026|AT1B1_HUMAN Sodium/potassium-transporting ATPase subunit beta-1 OS=Homo sapiens GN=ATP1B1 PE=1 SV=1	R.FKLEWLGnCSGLNDETYGYK.E	NGlycan/2465.8937	N	158	4	1215.76	252.00 - 527.94																	2800000
sp|P05026|AT1B1_HUMAN Sodium/potassium-transporting ATPase subunit beta-1 OS=Homo sapiens GN=ATP1B1 PE=1 SV=1	R.FKLEWLGnCSGLNDETYGYK.E	NGlycan/2465.8937	N	158	4	1215.76	337.44 - 620.43																					1830000
sp|P05026|AT1B1_HUMAN Sodium/potassium-transporting ATPase subunit beta-1 OS=Homo sapiens GN=ATP1B1 PE=1 SV=1	R.FKLEWLGnCSGLNDETYGYK.E	NGlycan/2465.8937	N	158	4	1215.76	389.24 - 626.78																													903000
sp|P05026|AT1B1_HUMAN Sodium/potassium-transporting ATPase subunit beta-1 OS=Homo sapiens GN=ATP1B1 PE=1 SV=1	R.FKLEWLGnCSGLNDETYGYK.E	NGlycan/2465.8937	N	158	4	1215.76	466.66 - 594.60																			1630000
sp|P05026|AT1B1_HUMAN Sodium/potassium-transporting ATPase subunit beta-1 OS=Homo sapiens GN=ATP1B1 PE=1 SV=1	R.FKLEWLGnCSGLNDETYGYK.E	NGlycan/2465.8937	N	158	4	1215.76	489.45 - 601.42																												1650000
sp|P05026|AT1B1_HUMAN Sodium/potassium-transporting ATPase subunit beta-1 OS=Homo sapiens GN=ATP1B1 PE=1 SV=1	R.FKLEWLGnCSGLNDETYGYK.E	NGlycan/2465.8937	N	158	4	1215.76	550.959																										1210000
sp|P05026|AT1B1_HUMAN Sodium/potassium-transporting ATPase subunit beta-1 OS=Homo sapiens GN=ATP1B1 PE=1 SV=1	R.FKLEWLGnCSGLNDETYGYK.E	NGlycan/2465.8937	N	158	4	1215.76	579.864																						930000
sp|P05026|AT1B1_HUMAN Sodium/potassium-transporting ATPase subunit beta-1 OS=Homo sapiens GN=ATP1B1 PE=1 SV=1	R.FKLEWLGnCSGLNDETYGYK.E	NGlycan/2465.8937	N	158	4	1215.76	638.32																							1200000
sp|P05026|AT1B1_HUMAN Sodium/potassium-transporting ATPase subunit beta-1 OS=Homo sapiens GN=ATP1B1 PE=1 SV=1	R.FKLEWLGnCSGLNDETYGYK.E	NGlycan/2466.9141	N	158	3	1621.01	171.60 - 531.50															7250000
sp|P05026|AT1B1_HUMAN Sodium/potassium-transporting ATPase subunit beta-1 OS=Homo sapiens GN=ATP1B1 PE=1 SV=1	R.FKLEWLGnCSGLNDETYGYK.E	NGlycan/2466.9141	N	158	3	1621.01	174.09 - 655.68								37000000
sp|P05026|AT1B1_HUMAN Sodium/potassium-transporting ATPase subunit beta-1 OS=Homo sapiens GN=ATP1B1 PE=1 SV=1	R.FKLEWLGnCSGLNDETYGYK.E	NGlycan/2466.9141	N	158	3	1621.01	195.694												1020000
sp|P05026|AT1B1_HUMAN Sodium/potassium-transporting ATPase subunit beta-1 OS=Homo sapiens GN=ATP1B1 PE=1 SV=1	R.FKLEWLGnCSGLNDETYGYK.E	NGlycan/2466.9141	N	158	3	1621.01	226.77 - 680.89													16300000
sp|P05026|AT1B1_HUMAN Sodium/potassium-transporting ATPase subunit beta-1 OS=Homo sapiens GN=ATP1B1 PE=1 SV=1	R.FKLEWLGnCSGLNDETYGYK.E	NGlycan/2466.9141	N	158	3	1621.01	255.43 - 743.13											24300000
sp|P05026|AT1B1_HUMAN Sodium/potassium-transporting ATPase subunit beta-1 OS=Homo sapiens GN=ATP1B1 PE=1 SV=1	R.FKLEWLGnCSGLNDETYGYK.E	NGlycan/2466.9141	N	158	3	1621.01	271.791			3040000
sp|P05026|AT1B1_HUMAN Sodium/potassium-transporting ATPase subunit beta-1 OS=Homo sapiens GN=ATP1B1 PE=1 SV=1	R.FKLEWLGnCSGLNDETYGYK.E	NGlycan/2466.9141	N	158	3	1621.01	447.478		11300000
sp|P05026|AT1B1_HUMAN Sodium/potassium-transporting ATPase subunit beta-1 OS=Homo sapiens GN=ATP1B1 PE=1 SV=1	R.FKLEWLGnCSGLNDETYGYK.E	NGlycan/2466.9141	N	158	3	1621.01	588.971														12300000
sp|P05026|AT1B1_HUMAN Sodium/potassium-transporting ATPase subunit beta-1 OS=Homo sapiens GN=ATP1B1 PE=1 SV=1	R.FKLEWLGnCSGLNDETYGYK.E	NGlycan/2466.9141	N	158	3	1621.01	625.70 - 734.62																29100000
sp|P05026|AT1B1_HUMAN Sodium/potassium-transporting ATPase subunit beta-1 OS=Homo sapiens GN=ATP1B1 PE=1 SV=1	R.FKLEWLGnCSGLNDETYGYK.E	NGlycan/2466.9141	N	158	3	1621.01	698.882										20500000
sp|P05026|AT1B1_HUMAN Sodium/potassium-transporting ATPase subunit beta-1 OS=Homo sapiens GN=ATP1B1 PE=1 SV=1	R.FKLEWLGnCSGLNDETYGYK.E	NGlycan/2466.9141	N	158	3	1621.01	211.877																				1550000
sp|P05026|AT1B1_HUMAN Sodium/potassium-transporting ATPase subunit beta-1 OS=Homo sapiens GN=ATP1B1 PE=1 SV=1	R.FKLEWLGnCSGLNDETYGYK.E	NGlycan/2466.9141	N	158	3	1621.01	271.574																	2910000
sp|P05026|AT1B1_HUMAN Sodium/potassium-transporting ATPase subunit beta-1 OS=Homo sapiens GN=ATP1B1 PE=1 SV=1	R.FKLEWLGnCSGLNDETYGYK.E	NGlycan/2466.9141	N	158	4	1216.01	154.555												2320000
sp|P05026|AT1B1_HUMAN Sodium/potassium-transporting ATPase subunit beta-1 OS=Homo sapiens GN=ATP1B1 PE=1 SV=1	R.FKLEWLGnCSGLNDETYGYK.E	NGlycan/2466.9141	N	158	4	1216.01	229.46 - 614.15													55500000
sp|P05026|AT1B1_HUMAN Sodium/potassium-transporting ATPase subunit beta-1 OS=Homo sapiens GN=ATP1B1 PE=1 SV=1	R.FKLEWLGnCSGLNDETYGYK.E	NGlycan/2466.9141	N	158	4	1216.01	255.196								113000000
sp|P05026|AT1B1_HUMAN Sodium/potassium-transporting ATPase subunit beta-1 OS=Homo sapiens GN=ATP1B1 PE=1 SV=1	R.FKLEWLGnCSGLNDETYGYK.E	NGlycan/2466.9141	N	158	4	1216.01	580.37 - 584.63																117000000
sp|P05026|AT1B1_HUMAN Sodium/potassium-transporting ATPase subunit beta-1 OS=Homo sapiens GN=ATP1B1 PE=1 SV=1	R.FKLEWLGnCSGLNDETYGYK.E	NGlycan/2466.9141	N	158	4	1216.01	650.618											92800000
sp|P05026|AT1B1_HUMAN Sodium/potassium-transporting ATPase subunit beta-1 OS=Homo sapiens GN=ATP1B1 PE=1 SV=1	R.FKLEWLGnCSGLNDETYGYK.E	NGlycan/2466.9141	N	158	4	1216.01	683.485															29900000
sp|P05026|AT1B1_HUMAN Sodium/potassium-transporting ATPase subunit beta-1 OS=Homo sapiens GN=ATP1B1 PE=1 SV=1	R.FKLEWLGnCSGLNDETYGYK.E	NGlycan/2466.9141	N	158	4	1216.01	707.7										50600000
sp|P05026|AT1B1_HUMAN Sodium/potassium-transporting ATPase subunit beta-1 OS=Homo sapiens GN=ATP1B1 PE=1 SV=1	R.FKLEWLGnCSGLNDETYGYK.E	NGlycan/2466.9141	N	158	4	1216.01	268.333																											878000
sp|P05026|AT1B1_HUMAN Sodium/potassium-transporting ATPase subunit beta-1 OS=Homo sapiens GN=ATP1B1 PE=1 SV=1	R.FKLEWLGnCSGLNDETYGYK.E	NGlycan/2466.9141	N	158	4	1216.01	563.745																		1600000
sp|P05026|AT1B1_HUMAN Sodium/potassium-transporting ATPase subunit beta-1 OS=Homo sapiens GN=ATP1B1 PE=1 SV=1	R.FKLEWLGnCSGLNDETYGYK.E	NGlycan/2466.9141	N	158	4	1216.01	690.218																									2660000
sp|P05026|AT1B1_HUMAN Sodium/potassium-transporting ATPase subunit beta-1 OS=Homo sapiens GN=ATP1B1 PE=1 SV=1	R.FKLEWLGnCSGLNDETYGYK.E	NGlycan/2466.9141	N	158	4	1216.01	818.456																								2990000
sp|P05026|AT1B1_HUMAN Sodium/potassium-transporting ATPase subunit beta-1 OS=Homo sapiens GN=ATP1B1 PE=1 SV=1	R.FKLEWLGnCSGLNDETYGYK.E	NGlycan/2481.8886	N	158	4	1219.75	133.162								4180000
sp|P05026|AT1B1_HUMAN Sodium/potassium-transporting ATPase subunit beta-1 OS=Homo sapiens GN=ATP1B1 PE=1 SV=1	R.FKLEWLGnCSGLNDETYGYK.E	NGlycan/2481.8886	N	158	4	1219.75	383.337																												286000
sp|P05026|AT1B1_HUMAN Sodium/potassium-transporting ATPase subunit beta-1 OS=Homo sapiens GN=ATP1B1 PE=1 SV=1	R.FKLEWLGnCSGLNDETYGYK.E	NGlycan/2482.9090	N	158	4	1220.01	165.426										8570000
sp|P05026|AT1B1_HUMAN Sodium/potassium-transporting ATPase subunit beta-1 OS=Homo sapiens GN=ATP1B1 PE=1 SV=1	R.FKLEWLGnCSGLNDETYGYK.E	NGlycan/2496.8883	N	158	4	1223.5	113.38 - 234.99												2550000
sp|P05026|AT1B1_HUMAN Sodium/potassium-transporting ATPase subunit beta-1 OS=Homo sapiens GN=ATP1B1 PE=1 SV=1	R.FKLEWLGnCSGLNDETYGYK.E	NGlycan/2496.8883	N	158	4	1223.5	206.176										586000
sp|P05026|AT1B1_HUMAN Sodium/potassium-transporting ATPase subunit beta-1 OS=Homo sapiens GN=ATP1B1 PE=1 SV=1	R.FKLEWLGnCSGLNDETYGYK.E	NGlycan/2498.9039	N	158	3	1631.68	236.757									1330000
sp|P05026|AT1B1_HUMAN Sodium/potassium-transporting ATPase subunit beta-1 OS=Homo sapiens GN=ATP1B1 PE=1 SV=1	R.FKLEWLGnCSGLNDETYGYK.E	NGlycan/2498.9039	N	158	3	1631.68	294.069	464000
sp|P05026|AT1B1_HUMAN Sodium/potassium-transporting ATPase subunit beta-1 OS=Homo sapiens GN=ATP1B1 PE=1 SV=1	R.FKLEWLGnCSGLNDETYGYK.E	NGlycan/2498.9039	N	158	4	1224.01	135.347													4490000
sp|P05026|AT1B1_HUMAN Sodium/potassium-transporting ATPase subunit beta-1 OS=Homo sapiens GN=ATP1B1 PE=1 SV=1	R.FKLEWLGnCSGLNDETYGYK.E	NGlycan/2498.9039	N	158	4	1224.01	170.363										2640000
sp|P05026|AT1B1_HUMAN Sodium/potassium-transporting ATPase subunit beta-1 OS=Homo sapiens GN=ATP1B1 PE=1 SV=1	R.FKLEWLGnCSGLNDETYGYK.E	NGlycan/2498.9039	N	158	4	1224.01	179.80 - 266.12																4120000
sp|P05026|AT1B1_HUMAN Sodium/potassium-transporting ATPase subunit beta-1 OS=Homo sapiens GN=ATP1B1 PE=1 SV=1	R.FKLEWLGnCSGLNDETYGYK.E	NGlycan/2498.9039	N	158	4	1224.01	210.949											5370000
sp|P05026|AT1B1_HUMAN Sodium/potassium-transporting ATPase subunit beta-1 OS=Homo sapiens GN=ATP1B1 PE=1 SV=1	R.FKLEWLGnCSGLNDETYGYK.E	NGlycan/2498.9039	N	158	4	1224.01	228.13		1140000
sp|P05026|AT1B1_HUMAN Sodium/potassium-transporting ATPase subunit beta-1 OS=Homo sapiens GN=ATP1B1 PE=1 SV=1	R.FKLEWLGnCSGLNDETYGYK.E	NGlycan/2498.9039	N	158	4	1224.01	309.918									7340000
sp|P05026|AT1B1_HUMAN Sodium/potassium-transporting ATPase subunit beta-1 OS=Homo sapiens GN=ATP1B1 PE=1 SV=1	R.FKLEWLGnCSGLNDETYGYK.E	NGlycan/2506.9202	N	158	4	1226.01	97.29 - 348.01												3200000
sp|P05026|AT1B1_HUMAN Sodium/potassium-transporting ATPase subunit beta-1 OS=Homo sapiens GN=ATP1B1 PE=1 SV=1	R.FKLEWLGnCSGLNDETYGYK.E	NGlycan/2506.9202	N	158	4	1226.01	115.849			316000
sp|P05026|AT1B1_HUMAN Sodium/potassium-transporting ATPase subunit beta-1 OS=Homo sapiens GN=ATP1B1 PE=1 SV=1	R.FKLEWLGnCSGLNDETYGYK.E	NGlycan/2506.9202	N	158	4	1226.01	157.418											715000
sp|P05026|AT1B1_HUMAN Sodium/potassium-transporting ATPase subunit beta-1 OS=Homo sapiens GN=ATP1B1 PE=1 SV=1	R.FKLEWLGnCSGLNDETYGYK.E	NGlycan/2506.9202	N	158	4	1226.01	176.244															232000
sp|P05026|AT1B1_HUMAN Sodium/potassium-transporting ATPase subunit beta-1 OS=Homo sapiens GN=ATP1B1 PE=1 SV=1	R.FKLEWLGnCSGLNDETYGYK.E	NGlycan/2506.9202	N	158	4	1226.01	219.091										2140000
sp|P05026|AT1B1_HUMAN Sodium/potassium-transporting ATPase subunit beta-1 OS=Homo sapiens GN=ATP1B1 PE=1 SV=1	R.FKLEWLGnCSGLNDETYGYK.E	NGlycan/2506.9202	N	158	4	1226.01	241.35 - 341.55									4860000
sp|P05026|AT1B1_HUMAN Sodium/potassium-transporting ATPase subunit beta-1 OS=Homo sapiens GN=ATP1B1 PE=1 SV=1	R.FKLEWLGnCSGLNDETYGYK.E	NGlycan/2512.8832	N	158	3	1636.33	113.99									63100
sp|P05026|AT1B1_HUMAN Sodium/potassium-transporting ATPase subunit beta-1 OS=Homo sapiens GN=ATP1B1 PE=1 SV=1	R.FKLEWLGnCSGLNDETYGYK.E	NGlycan/2512.8832	N	158	3	1636.33	354.657																1200000
sp|P05026|AT1B1_HUMAN Sodium/potassium-transporting ATPase subunit beta-1 OS=Homo sapiens GN=ATP1B1 PE=1 SV=1	R.FKLEWLGnCSGLNDETYGYK.E	NGlycan/2512.8832	N	158	4	1227.5	93.40 - 164.86									5710000
sp|P05026|AT1B1_HUMAN Sodium/potassium-transporting ATPase subunit beta-1 OS=Homo sapiens GN=ATP1B1 PE=1 SV=1	R.FKLEWLGnCSGLNDETYGYK.E	NGlycan/2512.8832	N	158	4	1227.5	217.116											1470000
sp|P05026|AT1B1_HUMAN Sodium/potassium-transporting ATPase subunit beta-1 OS=Homo sapiens GN=ATP1B1 PE=1 SV=1	R.FKLEWLGnCSGLNDETYGYK.E	NGlycan/2512.8832	N	158	4	1227.5	357.084													823000
sp|P05026|AT1B1_HUMAN Sodium/potassium-transporting ATPase subunit beta-1 OS=Homo sapiens GN=ATP1B1 PE=1 SV=1	R.FKLEWLGnCSGLNDETYGYK.E	NGlycan/2513.9036	N	158	4	1227.76	106.5													9200000
sp|P05026|AT1B1_HUMAN Sodium/potassium-transporting ATPase subunit beta-1 OS=Homo sapiens GN=ATP1B1 PE=1 SV=1	R.FKLEWLGnCSGLNDETYGYK.E	NGlycan/2522.9151	N	158	3	1639.68	135.40 - 167.78																		811000
sp|P05026|AT1B1_HUMAN Sodium/potassium-transporting ATPase subunit beta-1 OS=Homo sapiens GN=ATP1B1 PE=1 SV=1	R.FKLEWLGnCSGLNDETYGYK.E	NGlycan/2522.9151	N	158	3	1639.68	287.391																	231000
sp|P05026|AT1B1_HUMAN Sodium/potassium-transporting ATPase subunit beta-1 OS=Homo sapiens GN=ATP1B1 PE=1 SV=1	R.FKLEWLGnCSGLNDETYGYK.E	NGlycan/2522.9151	N	158	3	1639.68	289.152																								484000
sp|P05026|AT1B1_HUMAN Sodium/potassium-transporting ATPase subunit beta-1 OS=Homo sapiens GN=ATP1B1 PE=1 SV=1	R.FKLEWLGnCSGLNDETYGYK.E	NGlycan/2522.9151	N	158	3	1639.68	297.357																									276000
sp|P05026|AT1B1_HUMAN Sodium/potassium-transporting ATPase subunit beta-1 OS=Homo sapiens GN=ATP1B1 PE=1 SV=1	R.FKLEWLGnCSGLNDETYGYK.E	NGlycan/2522.9151	N	158	3	1639.68	331.606																													334000
sp|P05026|AT1B1_HUMAN Sodium/potassium-transporting ATPase subunit beta-1 OS=Homo sapiens GN=ATP1B1 PE=1 SV=1	R.FKLEWLGnCSGLNDETYGYK.E	NGlycan/2522.9151	N	158	4	1230.01	46.29 - 216.46																					305000
sp|P05026|AT1B1_HUMAN Sodium/potassium-transporting ATPase subunit beta-1 OS=Homo sapiens GN=ATP1B1 PE=1 SV=1	R.FKLEWLGnCSGLNDETYGYK.E	NGlycan/2522.9151	N	158	4	1230.01	129.33 - 145.86																		564000
sp|P05026|AT1B1_HUMAN Sodium/potassium-transporting ATPase subunit beta-1 OS=Homo sapiens GN=ATP1B1 PE=1 SV=1	R.FKLEWLGnCSGLNDETYGYK.E	NGlycan/2522.9151	N	158	4	1230.01	173.15 - 365.87																								1020000
sp|P05026|AT1B1_HUMAN Sodium/potassium-transporting ATPase subunit beta-1 OS=Homo sapiens GN=ATP1B1 PE=1 SV=1	R.FKLEWLGnCSGLNDETYGYK.E	NGlycan/2522.9151	N	158	4	1230.01	249.84 - 316.70																	393000
sp|P05026|AT1B1_HUMAN Sodium/potassium-transporting ATPase subunit beta-1 OS=Homo sapiens GN=ATP1B1 PE=1 SV=1	R.FKLEWLGnCSGLNDETYGYK.E	NGlycan/2522.9151	N	158	4	1230.01	259.843																									498000
sp|P05026|AT1B1_HUMAN Sodium/potassium-transporting ATPase subunit beta-1 OS=Homo sapiens GN=ATP1B1 PE=1 SV=1	R.FKLEWLGnCSGLNDETYGYK.E	NGlycan/2522.9151	N	158	4	1230.01	272.02																											364000
sp|P05026|AT1B1_HUMAN Sodium/potassium-transporting ATPase subunit beta-1 OS=Homo sapiens GN=ATP1B1 PE=1 SV=1	R.FKLEWLGnCSGLNDETYGYK.E	NGlycan/2522.9151	N	158	4	1230.01	356.082																													485000
sp|P05026|AT1B1_HUMAN Sodium/potassium-transporting ATPase subunit beta-1 OS=Homo sapiens GN=ATP1B1 PE=1 SV=1	R.FKLEWLGnCSGLNDETYGYK.E	NGlycan/2522.9151	N	158	4	1230.01	405.487																						522000
sp|P05026|AT1B1_HUMAN Sodium/potassium-transporting ATPase subunit beta-1 OS=Homo sapiens GN=ATP1B1 PE=1 SV=1	R.FKLEWLGnCSGLNDETYGYK.E	NGlycan/2523.9355	N	158	3	1640.02	190.498										1020000
sp|P05026|AT1B1_HUMAN Sodium/potassium-transporting ATPase subunit beta-1 OS=Homo sapiens GN=ATP1B1 PE=1 SV=1	R.FKLEWLGnCSGLNDETYGYK.E	NGlycan/2523.9355	N	158	4	1230.27	142.59 - 215.55								44800000
sp|P05026|AT1B1_HUMAN Sodium/potassium-transporting ATPase subunit beta-1 OS=Homo sapiens GN=ATP1B1 PE=1 SV=1	R.FKLEWLGnCSGLNDETYGYK.E	NGlycan/2523.9355	N	158	4	1230.27	185.11 - 359.52										39500000
sp|P05026|AT1B1_HUMAN Sodium/potassium-transporting ATPase subunit beta-1 OS=Homo sapiens GN=ATP1B1 PE=1 SV=1	R.FKLEWLGnCSGLNDETYGYK.E	NGlycan/2523.9355	N	158	4	1230.27	192.38																												268000
sp|P05026|AT1B1_HUMAN Sodium/potassium-transporting ATPase subunit beta-1 OS=Homo sapiens GN=ATP1B1 PE=1 SV=1	R.FKLEWLGnCSGLNDETYGYK.E	NGlycan/2538.9352	N	158	4	1234.02	353.809																			128000
sp|P05026|AT1B1_HUMAN Sodium/potassium-transporting ATPase subunit beta-1 OS=Homo sapiens GN=ATP1B1 PE=1 SV=1	R.FKLEWLGnCSGLNDETYGYK.E	NGlycan/2539.9305	N	158	4	1234.26	153.485										532000
sp|P05026|AT1B1_HUMAN Sodium/potassium-transporting ATPase subunit beta-1 OS=Homo sapiens GN=ATP1B1 PE=1 SV=1	R.FKLEWLGnCSGLNDETYGYK.E	NGlycan/2553.9097	N	158	3	1650.01	181.69 - 550.82											1870000
sp|P05026|AT1B1_HUMAN Sodium/potassium-transporting ATPase subunit beta-1 OS=Homo sapiens GN=ATP1B1 PE=1 SV=1	R.FKLEWLGnCSGLNDETYGYK.E	NGlycan/2553.9097	N	158	3	1650.01	241.83 - 307.86												2130000
sp|P05026|AT1B1_HUMAN Sodium/potassium-transporting ATPase subunit beta-1 OS=Homo sapiens GN=ATP1B1 PE=1 SV=1	R.FKLEWLGnCSGLNDETYGYK.E	NGlycan/2553.9097	N	158	3	1650.01	388.085								2700000
sp|P05026|AT1B1_HUMAN Sodium/potassium-transporting ATPase subunit beta-1 OS=Homo sapiens GN=ATP1B1 PE=1 SV=1	R.FKLEWLGnCSGLNDETYGYK.E	NGlycan/2553.9097	N	158	3	1650.01	390.732													3250000
sp|P05026|AT1B1_HUMAN Sodium/potassium-transporting ATPase subunit beta-1 OS=Homo sapiens GN=ATP1B1 PE=1 SV=1	R.FKLEWLGnCSGLNDETYGYK.E	NGlycan/2553.9097	N	158	3	1650.01	570.21 - 611.53									6200000
sp|P05026|AT1B1_HUMAN Sodium/potassium-transporting ATPase subunit beta-1 OS=Homo sapiens GN=ATP1B1 PE=1 SV=1	R.FKLEWLGnCSGLNDETYGYK.E	NGlycan/2553.9097	N	158	3	1650.01	587.36 - 613.41										2560000
sp|P05026|AT1B1_HUMAN Sodium/potassium-transporting ATPase subunit beta-1 OS=Homo sapiens GN=ATP1B1 PE=1 SV=1	R.FKLEWLGnCSGLNDETYGYK.E	NGlycan/2553.9097	N	158	3	1650.01	623.464	10900000
sp|P05026|AT1B1_HUMAN Sodium/potassium-transporting ATPase subunit beta-1 OS=Homo sapiens GN=ATP1B1 PE=1 SV=1	R.FKLEWLGnCSGLNDETYGYK.E	NGlycan/2553.9097	N	158	4	1237.76	105.32 - 474.02												13500000
sp|P05026|AT1B1_HUMAN Sodium/potassium-transporting ATPase subunit beta-1 OS=Homo sapiens GN=ATP1B1 PE=1 SV=1	R.FKLEWLGnCSGLNDETYGYK.E	NGlycan/2553.9097	N	158	4	1237.76	128.49 - 419.90										15900000
sp|P05026|AT1B1_HUMAN Sodium/potassium-transporting ATPase subunit beta-1 OS=Homo sapiens GN=ATP1B1 PE=1 SV=1	R.FKLEWLGnCSGLNDETYGYK.E	NGlycan/2553.9097	N	158	4	1237.76	171.61 - 422.60	24900000
sp|P05026|AT1B1_HUMAN Sodium/potassium-transporting ATPase subunit beta-1 OS=Homo sapiens GN=ATP1B1 PE=1 SV=1	R.FKLEWLGnCSGLNDETYGYK.E	NGlycan/2553.9097	N	158	4	1237.76	205.39 - 550.25									51500000
sp|P05026|AT1B1_HUMAN Sodium/potassium-transporting ATPase subunit beta-1 OS=Homo sapiens GN=ATP1B1 PE=1 SV=1	R.FKLEWLGnCSGLNDETYGYK.E	NGlycan/2553.9097	N	158	4	1237.76	212.11 - 477.31													16000000
sp|P05026|AT1B1_HUMAN Sodium/potassium-transporting ATPase subunit beta-1 OS=Homo sapiens GN=ATP1B1 PE=1 SV=1	R.FKLEWLGnCSGLNDETYGYK.E	NGlycan/2553.9097	N	158	4	1237.76	247.82 - 452.92											22200000
sp|P05026|AT1B1_HUMAN Sodium/potassium-transporting ATPase subunit beta-1 OS=Homo sapiens GN=ATP1B1 PE=1 SV=1	R.FKLEWLGnCSGLNDETYGYK.E	NGlycan/2553.9097	N	158	4	1237.76	275.88 - 346.53														8200000
sp|P05026|AT1B1_HUMAN Sodium/potassium-transporting ATPase subunit beta-1 OS=Homo sapiens GN=ATP1B1 PE=1 SV=1	R.FKLEWLGnCSGLNDETYGYK.E	NGlycan/2553.9097	N	158	4	1237.76	279.97 - 474.53															8400000
sp|P05026|AT1B1_HUMAN Sodium/potassium-transporting ATPase subunit beta-1 OS=Homo sapiens GN=ATP1B1 PE=1 SV=1	R.FKLEWLGnCSGLNDETYGYK.E	NGlycan/2553.9097	N	158	4	1237.76	414.218								17600000
sp|P05026|AT1B1_HUMAN Sodium/potassium-transporting ATPase subunit beta-1 OS=Homo sapiens GN=ATP1B1 PE=1 SV=1	R.FKLEWLGnCSGLNDETYGYK.E	NGlycan/2553.9097	N	158	4	1237.76	264.33 - 355.80																				468000
sp|P05026|AT1B1_HUMAN Sodium/potassium-transporting ATPase subunit beta-1 OS=Homo sapiens GN=ATP1B1 PE=1 SV=1	R.FKLEWLGnCSGLNDETYGYK.E	NGlycan/2553.9097	N	158	4	1237.76	307.447																									358000
sp|P05026|AT1B1_HUMAN Sodium/potassium-transporting ATPase subunit beta-1 OS=Homo sapiens GN=ATP1B1 PE=1 SV=1	R.FKLEWLGnCSGLNDETYGYK.E	NGlycan/2553.9097	N	158	4	1237.76	370.625																			462000
sp|P05026|AT1B1_HUMAN Sodium/potassium-transporting ATPase subunit beta-1 OS=Homo sapiens GN=ATP1B1 PE=1 SV=1	R.FKLEWLGnCSGLNDETYGYK.E	NGlycan/2553.9097	N	158	4	1237.76	406.711																												338000
sp|P05026|AT1B1_HUMAN Sodium/potassium-transporting ATPase subunit beta-1 OS=Homo sapiens GN=ATP1B1 PE=1 SV=1	R.FKLEWLGnCSGLNDETYGYK.E	NGlycan/2553.9097	N	158	4	1237.76	411.357																								301000
sp|P05026|AT1B1_HUMAN Sodium/potassium-transporting ATPase subunit beta-1 OS=Homo sapiens GN=ATP1B1 PE=1 SV=1	R.FKLEWLGnCSGLNDETYGYK.E	NGlycan/2554.9301	N	158	3	1650.35	308.743														2430000
[truncated: 4,679 more rows]

## Sheet: Codes metadata
	HS-95	NCI-72	AD-93	AD-74
Frontal Cortex	A1	B1	C1	D1
Temporal Cortex	A2	B2	C2	D2
Parietal Cortex	A3	B3	C3	D3
Occipital Cortex	A4	B4	C4	D4
Cingulate Cortex	A5	B5	C5	D5
Orbitofrontal Cortex	A6	B6	C6	D6
Posterior Hippocampus	n/a	B7	n/a	D7
Thalamus	n/a	B8	C8	D8
Caudate Nucleus	A9	B9	C9	D9
Lateral Cerebellar Cortex	A10	B10	C10	n/a
Pons	n/a	B11	C11	n/a

## Sheet: Glycomics Brain Map
Mass	(Hex-HexNac-Fuc-NeuAc)	Class	B1	A10	C1	B1	B9	D1	B10	B2	C1	C9	A9	C10	D1	A3	A5	B11	C11	C2	C3	C5	A6	B2	B3	D2	D9	A3	B8	C2	B3	D2	D8	A3	C6	D3	A4	B6	C4	C8	D6	B9	C3	B3	C9	D3	A4	A5	C3
3391.22	7-6-3-2	C-FS	5.93256	1.57004	3.3536	6.09453	4.47008	3.04049	1.55188	7.55948	3.92905	5.41915	0.659772	1.55095	2.65685	5.28388	2.95774	3.98185	1.61462	2.05113	4.71025	2.457	3.54433	6.04523	4.91538	2.89248	2.56107	3.10778	7.3608	2.50823	5.93951	3.68928	5.26474	4.7711	4.53158	3.46627	0.861388	4.75299	5.16583	2.3009	0.937091	4.12248	5.72935	4.73019	5.32332	3.44639	1.05457	2.66079	5.66629
3246.18	7-6-4-1	C-FS	5.05531	1.19099	4.4693	4.63502	4.80258	3.44614	0.770603	5.75576	4.32146	5.03601	1.11693	1.41837	3.27207	4.68352	4.48753	4.85668	2.16703	3.65383	5.40274	4.16323	5.47685	2.75235	5.25582	3.09057	4.78944	4.86668	12.8018	1.76606	5.2063	4.13069	5.63377	5.53084	1.25378	5.02754	1.23711	7.08755	4.7416	4.41018	1.44281	3.54376	5.51058	3.23177	4.42495	4.33687	0.868844	5.20272	5.61432
3682.32	7-6-3-3	C-FS	4.50198	0	2.51457	4.87747	2.32852	2.12543	0.48413	5.46813	3.12065	2.60549	0.195262	0.51511	0.983797	2.59867	1.95285	0.881704	0.639727	1.72362	3.80527	1.81628	3.62569	4.11738	4.34656	2.20073	1.58805	3.18359	2.72405	1.67137	3.56113	2.17405	1.06239	3.86053	4.35267	2.28869	0.793841	2.6569	3.0364	0.69865	0.546133	2.43977	4.10417	3.72315	2.84447	1.96404	0.754786	1.92218	4.40175
3827.35	7-6-2-4	C-FS	4.20122	0	2.26387	6.33792	2.91359	2.21303	0	4.03984	0.694604	2.62327	0.280499	0	1.20281	5.40538	1.23868	0	0	0.671641	4.30271	1.23856	3.64136	3.7411	7.4002	2.55419	1.45476	2.91999	2.69537	0.966452	5.90012	1.83816	0.632845	3.13268	4.18809	2.3093	0.559489	1.79374	3.63229	0.708786	0.37163	3.12059	4.32844	4.04973	3.33445	2.20214	0.455059	0.76232	3.04102
3537.28	7-6-4-2	C-FS	4.14885	0.175327	3.57383	3.97217	4.01711	1.00036	0.277061	5.02049	3.95847	2.57175	0.496099	0.37264	1.10386	3.17209	2.9111	0.957125	0.779379	2.30868	3.79174	2.73525	3.94388	5.3632	3.25872	2.27598	1.54242	3.01289	2.50319	2.16238	3.5014	2.20226	0.986493	3.10214	2.95668	3.87935	0.637455	2.88197	3.01342	1.31592	0.632142	3.87064	1.31367	3.38537	2.21413	2.13625	0.714315	2.48569	4.19721
3536.26	7-6-2-3	C-FS	4.11208	0	3.27169	6.56963	1.82836	1.89829	0	5.59552	3.53086	3.24004	0.441369	0.448493	0.639469	3.93915	1.09938	0	0.183776	1.15015	4.26465	1.30656	2.54227	4.23414	7.52427	2.69749	2.538	4.47876	5.17312	1.14294	6.14013	2.70354	3.11764	3.65631	2.71819	2.88969	0.807311	4.05576	4.35425	1.12886	0.326446	1.83676	5.20788	3.62546	3.73733	2.68987	0.774555	1.80053	4.22028
3228.15	6-6-1-3	C-FS	2.82844	0	1.66243	2.59908	0.874675	1.07487	0	3.63992	1.8033	1.13142	0.185646	0	1.14969	3.32644	0.845338	0	0	0.73252	2.61166	1.04679	3.26382	2.28217	3.13192	1.64457	0.657517	2.57976	2.64736	0.547017	2.26723	0.861423	1.05345	2.04309	2.73426	2.27457	0.559303	1.28674	1.69259	0.5593	0.327796	0.859963	2.55827	1.78319	1.23077	1.46732	0.700879	1.45205	2.25464
2368.84	5-4-1-2	C-FS	2.60931	0.374716	3.57859	1.65891	1.79915	2.08038	0.339814	1.80731	4.00438	1.13032	0.633762	0.350397	1.61828	4.17023	3.83723	0.316323	0.444974	1.76461	2.01493	1.58212	2.32219	2.1318	1.88885	1.86126	1.83693	4.32964	1.43048	1.64659	1.46741	1.35447	2.94235	3.51078	2.20692	1.24422	0.529208	2.19358	2.13762	0.969539	1.10202	1.37683	2.10644	1.41924	1.56434	1.68049	0.631665	4.30511	2.13367
2938.07	6-6-3-1	C-FS	2.51365	2.20515	1.43739	2.63893	2.95109	3.54026	2.33753	3.10871	2.90235	2.90858	1.66074	2.16566	3.33497	2.42565	2.98527	2.20797	1.89656	3.64555	3.26616	3.76116	2.50981	3.19073	3.19552	3.56258	3.42709	2.81458	5.02292	3.57007	3.20861	2.87272	4.76623	2.01574	2.17414	3.01497	1.51505	0.852891	2.93599	2.33007	1.74636	2.61704	1.57912	2.40702	2.67837	3.461	1.60639	2.98518	3.592
3681.3	7-6-1-4	C-FS	2.3556	0	3.11212	5.45109	1.93988	1.19372	0	2.14728	1.05502	2.47743	0.543742	0	0.829302	3.40863	0.600593	0	0	0.34361	3.26947	0.937946	1.18468	0.74597	9.00231	1.61449	1.48385	4.05827	2.07753	0.514187	5.36051	0.824145	2.40516	1.33271	2.39823	3.16968	0.918702	1.86613	3.67438	1.28965	0.667915	1.70737	1.5666	2.59901	1.83524	1.5398	0.250853	1.58385	1.97205
3083.11	6-6-2-2	C-FS	2.32417	0.805872	1.60857	1.84803	2.4107	2.20316	1.04679	2.62297	2.07175	2.36773	0.686635	0.817015	1.83538	2.62278	1.93546	0.169533	0.825763	1.63433	2.01278	1.53757	2.69898	2.31527	2.60932	1.93586	1.84596	2.42328	1.7716	1.42854	2.71353	1.95721	2.20518	2.15786	2.64674	2.45541	0.849292	1.46093	1.40392	1.07439	0.677476	2.08287	1.50416	2.35401	2.10741	1.60862	0.764614	1.34914	2.53306
2880.03	6-5-2-2	CH-FS	2.17456	0.264178	1.24427	1.81973	2.17505	1.8234	0.717711	2.59214	0	2.1116	0.527256	0.317982	1.28134	2.21601	1.70951	0.185163	0	1.46439	2.10777	1.01958	0.3939	2.872	2.616	1.639	2.01338	2.70521	0.842314	0.899115	0.335751	1.29915	1.53427	1.66975	2.78974	1.04495	0.630805	2.19305	0.290171	0.376938	0.187253	1.89748	1.94225	1.82187	3.3138	0.383603	0.545316	1.62439	1.91049
2734.99	6-5-3-1	CH-FS	1.99609	0.622286	0.474237	1.38355	1.23072	1.01911	0.559642	0.951822	0.900892	1.85926	0.500012	0.779822	1.01572	0.778536	0.807704	1.11056	0.371832	0.737	1.25895	1.46311	2.10951	1.4049	1.10534	1.86315	2.84274	0.280254	2.03453	1.84269	0.73593	0.841236	1.51929	0.319175	1.45803	0.963539	0.732506	0.93462	1.05031	1.08297	0.777062	2.2136	0.964123	1.1198	1.45609	1.5122	0.554942	1.24011	1.58569
[truncated: 405 more rows]
[truncated: 51 more columns]

## Sheet: cingulate cortex
								1	2	3	4
Protein name	Sequence	Mod. Names	Mod. AAs	Var. Pos. Protein	z	Calc. m/z	Score	A5_GlycoPeptide.raw	B5_GlycoPeptide.raw	C5_GlycoPeptide.raw	D5_GlycoPeptide.raw
[truncated: 16,556 more rows]

## Sheet: frontal+temporal+occipital ctx
									1	2	3	4	5	6	7	8
[truncated: 23,256 more rows]

## Sheet: LCC+pons
								1	2	3	4	5
[truncated: 4,841 more rows]

## Sheet: orbitofrontal+hippo
									1	2	3	4
[truncated: 8,437 more rows]

## Sheet: parietal cortex
									1	2	3	4
[truncated: 14,639 more rows]

## Sheet: thalamus+caud nuc
										MS Id	1	2	3	4
[truncated: 5,606 more rows]
